# Supplementary material for: Reprogramming of gene expression during compression wood formation in pine: Coordinated modulation of S-adenosylmethionine, lignin and lignan related genes
Source: BMC Plant Biol. 2012 Jun 29;12:100. doi: 10.1186/1471-2229-12-100 (PMC3406974; doi:10.1186/1471-2229-12-100)
Supplement: Additional file 1 — Relative expression values obtained with the analysis of microarray 1 and statistical significance. Spots flagged as bad, not found or absent and those with a signal intensity that did not surpass 2X their background signal were discarded. The relative expression level is expressed as the binary logarithm of the Ox/Cx expression ratio (log2 Fold Change). For each probe the values for the moderated t-statistic (t), associated p-value (P-value) and the associated p-value after adjustment for multiple testing (Adjusted P-value) are shown. [file 1471-2229-12-100-S1.xlsx]

## Sheet: Hoja1
GenBank Accession number	Clone_ID	log2 Fold Change	t	p-value	Adjusted p-value
BX248783	GEM-001-A01	-0.366508	-3.94218	0.00145579	0.00794791
BX248786	GEM-001-A07	0.0398676	0.456051	0.655299	0.871708
BX248789	GEM-001-A10	0.223781	2.13852	0.050455	0.148664
BX248790	GEM-001-A11	-1.44617	-9.31412	2.11051e-07	5.99326e-06
BX248791	GEM-001-A12	-0.0531742	-0.485878	0.634518	0.861313
BX248792	GEM-001-B01	-0.744189	-6.05936	2.8525e-05	0.000313017
BX248795	GEM-001-B05	0.0712649	0.807845	0.4326	0.705618
AJ541803	GEM-001-B06	-0.180441	-1.80553	0.0923843	0.241412
BX248796	GEM-001-B07	-0.0404944	-0.472227	0.643991	0.867143
BX248802	GEM-001-C03	0.0143582	0.17085	0.866769	0.965904
BX248804	GEM-001-C04	0.0781447	0.733056	0.475537	0.747952
BX248806	GEM-001-C06	0.282587	2.22379	0.0430062	0.13117
BX248812	GEM-001-C12	-0.0999641	-1.19178	0.253024	0.505283
BX248814	GEM-001-D03	-2.58755	-13.3384	2.18336e-09	2.25364e-07
BX248820	GEM-001-D12	-0.175658	-1.54366	0.144815	0.337086
BX248822	GEM-001-E02	0.170456	1.83599	0.0875354	0.231489
BX248829	GEM-001-E09	-0.0143176	-0.167105	0.86966	0.967493
BX248831	GEM-001-E11	-0.322453	-3.2171	0.00615811	0.0269764
BX248836	GEM-001-F05	-0.0508208	-0.558765	0.585089	0.833753
BX248841	GEM-001-F10	-0.242325	-2.66957	0.0182286	0.0658742
BX248844	GEM-001-G03	-0.273975	-2.51585	0.0245984	0.0830762
BX248846	GEM-001-G04	0.0551728	0.69014	0.50131	0.770955
BX248859	GEM-001-H07	0.0341063	0.256575	0.801213	0.940717
BX248867	GEM-002-A05	0.0461892	0.528237	0.60555	0.8454
BX248871	GEM-002-A12	-0.105204	-1.29755	0.215271	0.452027
BX248873	GEM-002-B02	-0.0230259	-0.213389	0.834078	0.949987
BX248874	GEM-002-B03	0.0875384	1.1311	0.276886	0.535736
BX248878	GEM-002-B07	-0.167926	-1.86374	0.0833179	0.223211
BX248880	GEM-002-B09	0.000269372	0.00264441	0.997927	0.998667
BX248886	GEM-002-C04	-1.3952	-11.3294	1.81275e-08	1.12972e-06
BX248895	GEM-002-D05	0.150244	1.5562	0.141817	0.331509
BX248896	GEM-002-D06	-0.10661	-0.619758	0.545304	0.805158
BX248896	GEM-002-D06	-0.00529105	-0.0261592	0.979497	0.993026
BX248901	GEM-002-E01	0.519224	3.58783	0.00293954	0.0142784
BX248908	GEM-002-E10	-0.0714756	-0.729564	0.477604	0.749418
BX248909	GEM-002-E11	0.766175	4.58141	0.000419899	0.00280623
BX248911	GEM-002-F01	-0.0237101	-0.235956	0.81686	0.94421
AJ541804	GEM-002-F07	-0.797702	-7.65178	2.19158e-06	3.63017e-05
BX248919	GEM-002-F10	0.0704192	0.764112	0.457399	0.72985
BX248920	GEM-002-F11	-0.267662	-2.15646	0.0487941	0.144804
BX248922	GEM-002-G01	-0.360566	-3.4839	0.00361601	0.0170381
BX248928	GEM-002-G08	-0.00428291	-0.0390114	0.969428	0.991751
BX248935	GEM-002-H04	-0.0108571	-0.12375	0.90326	0.979471
BX248944	GEM-003-A02	0.222953	2.60984	0.0204875	0.0718848
BX248950	GEM-003-A09	0.157705	1.72738	0.105931	0.269977
BX248953	GEM-003-B02	0.261434	2.38857	0.031441	0.101419
BX248955	GEM-003-B05	0.234625	1.97798	0.0678144	0.189801
BX248956	GEM-003-B07	-0.0321654	-0.307626	0.762865	0.922634
BX248957	GEM-003-B08	2.67773	14.1493	1.0031e-09	1.32529e-07
BX248962	GEM-003-C04	0.050871	0.540319	0.59741	0.841827
BX248963	GEM-003-C05	0.167079	1.71756	0.107751	0.273982
BX248964	GEM-003-C06	0.000385017	0.00327473	0.997433	0.998667
BX248965	GEM-003-C07	-0.123178	-0.953842	0.356233	0.631813
BX248967	GEM-003-C10	-0.187906	-1.81348	0.0910957	0.238991
BX248970	GEM-003-D03	0.644067	4.84438	0.000254918	0.00182645
BX248972	GEM-003-D06	0.0529585	0.610962	0.550949	0.810233
BX248973	GEM-003-D07	-0.0433552	-0.330252	0.746066	0.915764
BX248974	GEM-003-D08	-0.0730473	-0.739643	0.471654	0.742974
BX248977	GEM-003-D11	-1.22779	-6.05566	2.87073e-05	0.000313974
BX248981	GEM-003-E03	0.0786494	0.581202	0.57028	0.82507
BX255280	GEM-003-E06	-0.61425	-5.93306	3.54843e-05	0.000368568
BX255283	GEM-004-A01	0.0820266	0.813448	0.429486	0.703748
BX255285	GEM-004-A04	-0.603356	-6.58152	1.18416e-05	0.000151014
BX255287	GEM-004-A06	-0.231397	-1.77227	0.0979491	0.253348
BX255288	GEM-004-A07	0.971244	6.5255	1.29893e-05	0.000162514
BX255289	GEM-004-A09	-0.03658	-0.280452	0.783204	0.935258
BX255293	GEM-004-B01	-0.279329	-3.18985	0.00650212	0.0282502
BX255294	GEM-004-B02	-0.10363	-0.742364	0.470055	0.742157
BX255295	GEM-004-B03	0.0654456	0.707152	0.490996	0.762822
BX255296	GEM-004-B04	0.0693569	0.771659	0.453057	0.726431
BX255297	GEM-004-B05	0.0399426	0.338618	0.739888	0.914275
BX255298	GEM-004-B06	-1.13918	-10.7261	3.63661e-08	1.81996e-06
BX255300	GEM-004-B08	0.220104	1.6964	0.111768	0.280115
BX255301	GEM-004-B09	0.0642572	0.804176	0.434646	0.707807
BX255302	GEM-004-B10	0.00432106	0.0291367	0.977164	0.992015
BX255305	GEM-004-C01	0.818184	8.19222	9.88499e-07	1.93196e-05
BX255309	GEM-004-C05	-0.688751	-7.63869	2.23524e-06	3.65496e-05
BX255310	GEM-004-C06	0.0721702	0.689868	0.501476	0.770955
BX255311	GEM-004-C07	0.131768	1.37354	0.191033	0.414031
BX255314	GEM-004-C10	0.230867	2.14513	0.0498367	0.147237
BX255316	GEM-004-C12	-0.338477	-3.40453	0.00423643	0.0195705
BX255317	GEM-004-D01	0.30975	2.50839	0.0249565	0.0839423
BX255318	GEM-004-D02	-0.016471	-0.181861	0.85828	0.962948
BX255319	GEM-004-D03	-0.0625773	-0.556349	0.586695	0.834562
BX255321	GEM-004-D06	0.212232	2.1994	0.045024	0.136061
BX255325	GEM-004-D10	-0.106534	-1.1687	0.261906	0.516154
BX255331	GEM-004-E04	-0.969695	-9.47741	1.70503e-07	5.2633e-06
BX255333	GEM-004-E07	-0.143202	-1.70958	0.109252	0.276309
BX255335	GEM-004-E09	-0.031646	-0.339638	0.739136	0.914275
BX255339	GEM-004-F02	-0.619346	-7.06823	5.39604e-06	7.68631e-05
BX255341	GEM-004-F06	-0.845104	-7.81451	1.7179e-06	3.03434e-05
BX255343	GEM-004-F08	0.00932432	0.0913905	0.928468	0.984504
BX255344	GEM-004-F09	-0.221758	-2.48771	0.0259757	0.0867519
BX255345	GEM-004-F10	0.943984	9.27672	2.21707e-07	6.15375e-06
BX255346	GEM-004-F12	0.0114296	0.109312	0.914495	0.982263
BX255348	GEM-004-G03	0.0796691	0.815424	0.428391	0.703216
BX255350	GEM-004-G05	-0.0942359	-0.980715	0.343264	0.619563
BX255355	GEM-004-G10	-0.0767025	-0.627055	0.540645	0.802585
AJ541805	GEM-004-G12	-0.0835775	-0.894538	0.386051	0.66111
BX255358	GEM-004-H02	0.124669	1.435	0.173098	0.385793
BX255359	GEM-004-H04	0.0441405	0.506005	0.620672	0.855525
BX255360	GEM-004-H06	-0.412908	-4.48936	0.000500984	0.00323193
BX255362	GEM-004-H09	0.481105	4.54939	0.000446446	0.00295851
BX255370	GEM-005-A09	0.28865	3.01878	0.00914226	0.0368704
BX255371	GEM-005-A10	0.0903404	0.820209	0.425747	0.701184
BX255374	GEM-005-B01	-0.0469041	-0.483571	0.636114	0.861454
BX255375	GEM-005-B02	-0.397947	-4.24398	0.000805568	0.004777
BX255378	GEM-005-B05	-0.297109	-2.92733	0.0109632	0.0425515
BX255379	GEM-005-B06	0.103366	1.24025	0.235127	0.478807
BX255380	GEM-005-B07	-0.110007	-1.02483	0.322706	0.593814
BX255383	GEM-005-B10	-0.252584	-2.81762	0.0136218	0.0514202
BX255384	GEM-005-B11	0.0235787	0.213809	0.833757	0.949949
BX255387	GEM-005-C03	-0.645467	-5.88027	3.89006e-05	0.000392981
BX255388	GEM-005-C04	0.034403	0.333256	0.743845	0.915764
BX255392	GEM-005-C09	1.06011	6.51069	1.3312e-05	0.000165922
BX255395	GEM-005-C11	0.0355285	0.38508	0.705926	0.896568
BX255402	GEM-005-D06	0.0250424	0.283445	0.780956	0.935258
BX255403	GEM-005-D07	-0.0722329	-0.732582	0.475817	0.748036
BX255404	GEM-005-D08	-0.233412	-1.77957	0.0967041	0.25052
BX255406	GEM-005-D11	-2.46699	-23.332	1.15054e-12	8.07698e-10
BX255407	GEM-005-D12	0.108715	1.02053	0.324671	0.596434
BX255408	GEM-005-E01	-0.217939	-1.75342	0.101235	0.260582
BX255410	GEM-005-E03	-0.212479	-2.00989	0.0639802	0.18093
BX255412	GEM-005-E04	-0.0634945	-0.709551	0.489552	0.762012
AJ541806	GEM-005-E08	-0.227739	-1.50742	0.15378	0.351999
BX255416	GEM-005-E09	0.37452	3.11312	0.00757695	0.0315993
BX255417	GEM-005-E10	-0.738841	-7.52947	2.63751e-06	4.09e-05
BX255424	GEM-005-F04	0.434603	4.94095	0.00021267	0.00156099
BX255426	GEM-005-F08	0.0355804	0.402123	0.693624	0.891455
BX255433	GEM-005-G03	0.125012	1.24699	0.23272	0.475437
BX255434	GEM-005-G04	-0.572958	-5.22183	0.0001264	0.00100845
BX255437	GEM-005-G07	-0.0623714	-0.616344	0.547491	0.806734
BX255438	GEM-005-G08	0.433104	4.13886	0.000989114	0.00576198
BX255439	GEM-005-G09	0.279869	3.15081	0.00702864	0.0299756
BX255446	GEM-005-H04	0.0490273	0.548339	0.592037	0.83826
BX255449	GEM-005-H08	1.16048	6.7256	9.35217e-06	0.000122804
BX255451	GEM-005-H10	1.00741	7.61544	2.3151e-06	3.76688e-05
BX255452	GEM-005-H11	-0.12731	-1.28539	0.219369	0.458112
BX255454	GEM-006-A01	0.606945	5.97896	3.27696e-05	0.000346917
BX255462	GEM-006-A10	0.0337197	0.343999	0.735924	0.912268
BX255464	GEM-006-B01	-0.0309442	-0.366326	0.719561	0.905054
BX255467	GEM-006-B05	-0.005218	-0.0621507	0.951315	0.989356
BX255468	GEM-006-B06	0.037777	0.371434	0.715837	0.903869
BX255469	GEM-006-B07	0.139787	1.55848	0.141279	0.330519
BX255470	GEM-006-B08	0.335079	2.89462	0.0116973	0.0451358
BX255472	GEM-006-B10	-0.210383	-2.00565	0.0644776	0.18187
BX255473	GEM-006-B11	0.467581	3.24771	0.0057933	0.0256627
BX255477	GEM-006-C05	-1.76156	-11.0825	2.40149e-08	1.32202e-06
BX255482	GEM-006-C10	0.0332608	0.349052	0.732208	0.911151
BX255483	GEM-006-C11	-0.81171	-6.88173	7.26492e-06	9.95686e-05
BX255484	GEM-006-C12	-0.246353	-2.2011	0.044881	0.135753
BX255486	GEM-006-D02	0.0064395	0.0758232	0.940625	0.988424
BX255488	GEM-006-D04	-0.258415	-2.45363	0.0277434	0.0917282
BX255491	GEM-006-D08	-1.06412	-9.22954	2.35967e-07	6.32057e-06
BX255493	GEM-006-D11	0.163827	1.92262	0.0749678	0.204306
BX255498	GEM-006-E05	0.706905	6.29642	1.90483e-05	0.000225507
BX255499	GEM-006-E06	-0.373047	-2.72475	0.0163573	0.0600981
BX255502	GEM-006-E08	0.0867587	0.99942	0.334437	0.609291
BX255503	GEM-006-E09	-1.11751	-7.91468	1.48117e-06	2.67339e-05
BX255504	GEM-006-E10	-0.340127	-3.3085	0.00513135	0.0231226
BX255507	GEM-006-F02	0.0608345	0.552018	0.58958	0.837572
BX255509	GEM-006-F06	0.0254047	0.312924	0.75892	0.921603
BX255510	GEM-006-F07	-0.0412465	-0.341633	0.737666	0.913577
BX255511	GEM-006-F08	-0.267606	-2.01648	0.0632131	0.179375
BX255512	GEM-006-F09	-0.0505508	-0.566085	0.580236	0.832183
BX255516	GEM-006-G02	0.044192	0.365591	0.720097	0.905054
BX255524	GEM-006-G10	0.147459	1.5406	0.145555	0.338179
BX255525	GEM-006-G11	0.668206	3.53551	0.00326247	0.01564
BX255526	GEM-006-G12	-0.117527	-1.11647	0.282887	0.54355
BX255527	GEM-006-H01	-0.113004	-1.26356	0.226884	0.469109
BX255528	GEM-006-H02	-0.021747	-0.205203	0.840346	0.953509
BX255533	GEM-006-H07	0.460498	2.61538	0.0202672	0.0713672
BX255534	GEM-006-H08	0.0855944	0.645648	0.528876	0.792594
BX255539	GEM-007-A01	-0.0301034	-0.365678	0.720034	0.905054
BX255541	GEM-007-A03	-0.140138	-1.21324	0.244974	0.493987
BX255544	GEM-007-A06	0.04183	0.51681	0.6133	0.850144
BX255546	GEM-007-A08	-0.334175	-2.39502	0.0310541	0.100687
BX255547	GEM-007-A09	-0.104151	-0.988498	0.339571	0.615574
BX255549	GEM-007-A11	-0.0930135	-0.944509	0.360816	0.635953
BX255553	GEM-007-B02	0.0463313	0.462873	0.650519	0.868544
BX255554	GEM-007-B03	-0.0608684	-0.649077	0.526721	0.79116
BX255555	GEM-007-B04	0.0706178	0.768024	0.455145	0.728012
BX255557	GEM-007-B06	0.69093	4.35859	0.000644806	0.00399586
BX255562	GEM-007-B12	0.133157	1.03297	0.319015	0.58998
AJ541800	GEM-007-C05	0.00464	0.0496813	0.961073	0.989463
BX255567	GEM-007-C06	-0.0057047	-0.0653848	0.948786	0.989356
BX255568	GEM-007-C07	-0.154234	-1.69071	0.112871	0.282006
BX255572	GEM-007-C10	-0.495211	-4.08644	0.0010961	0.00631837
BX255575	GEM-007-D01	-0.319575	-3.0733	0.00820236	0.033697
BX255577	GEM-007-D03	-0.0769076	-0.673996	0.511214	0.778129
BX255578	GEM-007-D04	-0.167601	-1.24061	0.234998	0.478807
BX255579	GEM-007-D05	-0.950347	-10.3352	5.80653e-08	2.52436e-06
BX255582	GEM-007-D08	-0.345964	-3.11047	0.00761702	0.0316465
BX255583	GEM-007-D09	-0.364704	-2.83207	0.0132385	0.0502029
BX255584	GEM-007-D10	0.531374	4.09472	0.00107845	0.00623841
BX255593	GEM-007-E08	-0.0102501	-0.113616	0.911144	0.981575
BX255594	GEM-007-E09	-0.060842	-0.537144	0.599544	0.841961
BX255599	GEM-007-F02	-0.0448516	-0.533172	0.602218	0.843208
BX255603	GEM-007-F05	0.0248424	0.293477	0.773433	0.930345
BX255604	GEM-007-F06	0.0810575	0.848255	0.410467	0.686755
BX255606	GEM-007-F08	-0.0199207	-0.171111	0.866568	0.965904
BX255607	GEM-007-F09	-0.000316021	-0.00220303	0.998273	0.998667
BX255608	GEM-007-F10	0.47299	3.89113	0.00161016	0.00863372
BX255609	GEM-007-F11	-0.943332	-8.2507	9.08829e-07	1.79752e-05
BX255610	GEM-007-F12	-0.33163	-2.44843	0.028023	0.0924676
BX255613	GEM-007-G03	0.0101508	0.0758625	0.940594	0.988424
BX255618	GEM-007-G08	-0.812133	-7.36015	3.41919e-06	5.1569e-05
BX255622	GEM-007-G12	-0.132485	-1.15171	0.268599	0.524339
BX255625	GEM-007-H03	-0.328589	-2.94365	0.0106137	0.0415369
BX255626	GEM-007-H04	-0.0482492	-0.422754	0.678852	0.88387
BX255627	GEM-007-H05	-0.142852	-0.979904	0.34365	0.619583
BX255629	GEM-007-H07	0.129152	0.907259	0.379516	0.654932
BX255633	GEM-007-H11	0.024049	0.24063	0.813306	0.943893
BX255634	GEM-007-H12	-0.266401	-1.80164	0.0930208	0.242692
BX255636	GEM-008-A02	0.209515	1.59095	0.133788	0.320682
BX255642	GEM-008-A08	-0.00192784	-0.0138882	0.989114	0.99818
BX255645	GEM-008-A11	0.0619363	0.621002	0.544508	0.804771
BX255647	GEM-008-B03	-0.0552092	-0.570037	0.577624	0.829518
BX255650	GEM-008-B06	0.0820081	0.680924	0.50695	0.774395
BX255653	GEM-008-B09	0.0391691	0.411172	0.687128	0.888266
BX255655	GEM-008-B11	-1.40599	-9.99283	8.84994e-08	3.32174e-06
BX255657	GEM-008-C01	-0.0345175	-0.374985	0.713252	0.902076
BX255660	GEM-008-C04	0.0495999	0.591728	0.563402	0.820148
BX255665	GEM-008-C11	0.0680684	0.606666	0.553717	0.812495
BX255667	GEM-008-D02	0.804231	7.13665	4.84387e-06	7.01724e-05
BX255668	GEM-008-D03	0.0584036	0.592438	0.562939	0.819836
BX255669	GEM-008-D04	0.0323799	0.280621	0.783077	0.935258
BX255671	GEM-008-D06	-2.45147	-15.8499	2.21332e-10	4.87372e-08
BX255673	GEM-008-D08	-0.551194	-5.85209	4.08632e-05	0.000406539
BX255675	GEM-008-D11	-0.00743774	-0.0658783	0.9484	0.989356
BX255676	GEM-008-D12	-0.0413468	-0.39738	0.697038	0.891954
BX255677	GEM-008-E01	-0.0837745	-1.02927	0.32069	0.591094
BX255681	GEM-008-E08	-0.174109	-1.13077	0.27702	0.535736
BX255683	GEM-008-E10	0.0704744	0.847935	0.410639	0.686755
BX255684	GEM-008-E12	-0.136771	-1.18222	0.256675	0.508924
BX255686	GEM-008-F02	-0.142944	-1.39272	0.185279	0.405282
BX255689	GEM-008-F05	0.0463222	0.515615	0.614114	0.850404
BX255696	GEM-008-G01	-0.308032	-2.46337	0.0272268	0.0903742
BX255698	GEM-008-G04	0.0569315	0.703505	0.493196	0.765881
BX255699	GEM-008-G05	-0.701307	-7.35169	3.46415e-06	5.20095e-05
BX255704	GEM-008-G10	-0.0410382	-0.488293	0.632849	0.860315
BX255707	GEM-008-H01	-0.823286	-5.71359	5.21291e-05	0.000482303
BX255710	GEM-008-H05	0.160769	1.56125	0.140627	0.32966
BX255711	GEM-008-H06	-0.137407	-1.59252	0.133435	0.320303
BX255713	GEM-008-H08	-0.0878986	-1.01543	0.327009	0.598732
BX255714	GEM-008-H09	-0.768378	-5.43043	8.64654e-05	0.000739884
BX255715	GEM-009-A01	0.00988977	0.109369	0.914452	0.982263
BX255717	GEM-009-A03	-0.0351999	-0.368664	0.717855	0.903869
BX255721	GEM-009-A08	-1.53014	-9.1521	2.61528e-07	6.74865e-06
BX255724	GEM-009-A10	-0.23117	-2.34104	0.0344331	0.109993
BX255729	GEM-009-B03	-0.0431681	-0.490897	0.631052	0.860094
BX255732	GEM-009-B07	-0.0677517	-0.682202	0.506166	0.774012
BX255735	GEM-009-B10	-0.301979	-2.93524	0.0107924	0.0420864
BX255736	GEM-009-B11	0.0164917	0.145856	0.8861	0.973649
BX255739	GEM-009-C02	0.0646774	0.76159	0.458855	0.730762
BX255740	GEM-009-C03	0.0171551	0.199963	0.844365	0.955443
BX255744	GEM-009-C07	0.0133163	0.108129	0.915417	0.982263
BX255746	GEM-009-C09	-0.100086	-1.01685	0.32636	0.597874
BX255747	GEM-009-C10	0.0313206	0.332766	0.744207	0.915764
BX255748	GEM-009-C11	0.115792	0.88488	0.391063	0.66513
BX255750	GEM-009-D01	-0.079878	-0.762587	0.458279	0.730762
BX255751	GEM-009-D02	0.0932881	0.874598	0.396448	0.671177
BX255755	GEM-009-D06	-0.14625	-1.39411	0.184868	0.404887
BX255756	GEM-009-D08	-0.0542786	-0.508854	0.618725	0.854011
BX255759	GEM-009-D11	0.021355	0.237887	0.815391	0.94421
BX255761	GEM-009-E02	0.0379263	0.298561	0.76963	0.927769
BX255764	GEM-009-E05	-0.0932557	-0.958272	0.354071	0.630117
BX255770	GEM-009-E11	0.556852	4.16037	0.000948361	0.00555397
BX255771	GEM-009-E12	0.134916	1.07892	0.298735	0.562555
BX255772	GEM-009-F01	-0.165346	-1.55862	0.141245	0.330519
BX255773	GEM-009-F02	0.00582565	0.0498324	0.960955	0.989463
BX255774	GEM-009-F03	-0.278646	-2.35044	0.0338208	0.108253
BX255775	GEM-009-F04	-0.0242059	-0.253832	0.80329	0.941497
BX255776	GEM-009-F05	-0.258563	-2.23253	0.0423033	0.129618
BX255777	GEM-009-F06	1.30252	8.62695	5.3437e-07	1.17668e-05
BX255778	GEM-009-F07	0.223426	2.59396	0.021132	0.0737055
BX255780	GEM-009-F10	-0.286241	-3.16398	0.00684649	0.029407
BX255783	GEM-009-G01	-0.931238	-8.03962	1.23322e-06	2.31439e-05
BX255784	GEM-009-G02	-0.1953	-1.70622	0.109888	0.277078
BX255788	GEM-009-G06	0.248988	2.26801	0.0395609	0.122121
BX255789	GEM-009-G07	-0.18394	-2.12861	0.0513944	0.150626
BX255790	GEM-009-G08	0.0178193	0.16094	0.874424	0.969082
BX255793	GEM-009-H01	0.0776679	0.714621	0.486509	0.758705
BX255795	GEM-009-H03	0.315818	2.26974	0.0394315	0.122064
BX255798	GEM-009-H06	0.117605	1.16433	0.263614	0.51852
BX255799	GEM-009-H07	-0.964337	-4.77335	0.000291468	0.00203106
BX255802	GEM-009-H10	-0.38473	-3.7235	0.00224441	0.0113527
BX255803	GEM-009-H11	0.0920516	1.03646	0.317439	0.587993
BX249094	GEM-020-A02	-0.0472659	-0.562273	0.58276	0.833672
BX249097	GEM-020-A05	-0.0149319	-0.173145	0.864998	0.965079
BX249098	GEM-020-A06	-0.117084	-1.14561	0.271032	0.528153
BX249099	GEM-020-A07	-0.019469	-0.219586	0.829341	0.948034
BX249100	GEM-020-A08	0.110143	1.11535	0.283351	0.54355
BX249101	GEM-020-A09	0.0114602	0.135194	0.894369	0.976295
BX249102	GEM-020-A10	0.521052	4.07465	0.00112176	0.00643257
BX249103	GEM-020-A11	-0.133286	-1.10474	0.287769	0.548788
BX249104	GEM-020-A12	0.913813	5.81436	4.36541e-05	0.000425338
BX249105	GEM-020-B01	-0.67021	-6.98114	6.19635e-06	8.59939e-05
BX249106	GEM-020-B02	-0.230457	-2.39488	0.0310626	0.100687
BX249107	GEM-020-B03	-0.072902	-0.831099	0.419771	0.695082
BX249109	GEM-020-B05	0.184895	1.67846	0.115276	0.286026
BX249111	GEM-020-B07	0.104883	0.948409	0.358896	0.633244
BX249113	GEM-020-B09	0.0512144	0.400015	0.69514	0.891669
BX249115	GEM-020-B11	-0.000681332	-0.0076763	0.993983	0.998667
BX249116	GEM-020-B12	-0.0020588	-0.0235705	0.981526	0.993862
BX249117	GEM-020-C01	0.00047602	0.00410945	0.996779	0.998667
BX249119	GEM-020-C03	0.0499679	0.485228	0.634968	0.861313
BX249120	GEM-020-C04	-1.19499	-11.0985	2.35773e-08	1.31993e-06
BX249121	GEM-020-C05	-0.00829538	-0.0962576	0.924671	0.983462
BX249124	GEM-020-C09	0.250619	2.32452	0.0355347	0.112857
BX249126	GEM-020-C10	0.184602	1.74717	0.102345	0.262254
BX249127	GEM-020-C11	0.82871	5.85743	4.04831e-05	0.000404597
BX249128	GEM-020-C12	0.0672669	0.64834	0.527185	0.791489
BX249132	GEM-020-D04	0.0899673	0.816856	0.427599	0.703216
BX249135	GEM-020-D07	0.501489	3.82989	0.00181754	0.00949893
BX249137	GEM-020-D09	-0.0565143	-0.59929	0.558488	0.816232
BX249138	GEM-020-D10	0.290009	2.53493	0.0237043	0.080912
BX249142	GEM-020-E03	-0.409429	-4.26199	0.000777823	0.00468823
BX249144	GEM-020-E05	-0.0645687	-0.503312	0.622516	0.8558
BX249145	GEM-020-E07	0.280118	2.39384	0.0311247	0.100789
BX249147	GEM-020-E09	-0.0252087	-0.29586	0.77165	0.929187
BX249148	GEM-020-E10	-0.0367833	-0.253077	0.803862	0.941497
BX249149	GEM-020-E11	0.0166975	0.139336	0.891155	0.975684
BX249151	GEM-020-F01	0.0294332	0.176436	0.86246	0.96371
BX249152	GEM-020-F03	-0.0632771	-0.585307	0.567592	0.822897
BX249155	GEM-020-F06	-0.00597981	-0.0636232	0.950164	0.989356
BX249156	GEM-020-F07	-0.267741	-2.43937	0.0285163	0.0939075
BX249158	GEM-020-F09	0.875279	7.95578	1.39425e-06	2.53366e-05
BX249159	GEM-020-F10	0.0770706	0.693813	0.499072	0.769369
BX249161	GEM-020-F12	-0.381711	-4.50141	0.000489507	0.00318717
BX249162	GEM-020-G01	-0.710449	-6.09771	2.67071e-05	0.000298019
BX249164	GEM-020-G03	-0.0276277	-0.268207	0.792424	0.937456
BX249166	GEM-020-G05	-0.0101775	-0.0885818	0.93066	0.985055
BX249167	GEM-020-G07	0.0992838	1.03067	0.320056	0.590253
BX249168	GEM-020-G08	0.0204338	0.240384	0.813492	0.943893
BX249170	GEM-020-G10	1.1969	10.1796	7.02244e-08	2.85524e-06
BX249171	GEM-020-G12	0.0140915	0.116627	0.908801	0.980809
BX249172	GEM-020-H01	0.398261	3.76528	0.00206581	0.0106449
BX249178	GEM-020-H07	-0.0779054	-0.647394	0.527779	0.791489
BX249179	GEM-020-H08	0.0619343	0.561413	0.583331	0.833726
BX249180	GEM-020-H09	-0.0564629	-0.534712	0.601181	0.842827
BX249183	GEM-020-H12	-0.284656	-3.1114	0.00760292	0.0316465
BX249187	GEM-021-A06	0.285365	3.23894	0.00589562	0.0260337
BX249188	GEM-021-A07	-0.154199	-1.58212	0.13579	0.323662
BX249191	GEM-021-A10	1.27395	11.7272	1.16428e-08	7.5404e-07
BX249193	GEM-021-A12	-0.541138	-4.58059	0.000420552	0.00280623
BX249194	GEM-021-B01	0.0735347	0.501533	0.623736	0.856648
BX249196	GEM-021-B03	-0.102475	-1.00768	0.330591	0.604284
BX249198	GEM-021-B07	0.0648228	0.617858	0.54652	0.805873
BX249199	GEM-021-B08	0.118419	1.15753	0.266292	0.521686
BX249201	GEM-021-B11	-1.06854	-9.21554	2.40384e-07	6.35191e-06
BX249202	GEM-021-B12	0.283597	2.08922	0.0552918	0.160181
BX249205	GEM-021-C02	0.788067	4.60167	0.000403945	0.00273408
BX249207	GEM-021-C03	-0.0373542	-0.345625	0.734727	0.91199
BX249209	GEM-021-C07	-0.343954	-3.20567	0.00630024	0.0275625
BX249210	GEM-021-C09	-0.177114	-1.28487	0.219547	0.458112
BX249211	GEM-021-C10	-0.203268	-2.46289	0.0272518	0.0903742
BX249217	GEM-021-D05	0.272621	2.72912	0.0162173	0.0596499
BX249218	GEM-021-D06	-0.161135	-1.94788	0.0716235	0.197144
BX249220	GEM-021-D10	0.365485	3.33362	0.00488043	0.0221429
BX249222	GEM-021-D12	-0.103761	-0.976092	0.345471	0.620736
BX249225	GEM-021-E03	0.467189	4.39436	0.000601692	0.00377113
BX249226	GEM-021-E06	0.401809	3.68818	0.00240755	0.0119761
BX249227	GEM-021-E07	0.112844	1.13074	0.277032	0.535736
BX249229	GEM-021-E09	0.0020037	0.0156998	0.987694	0.997356
BX249235	GEM-021-F06	0.0480676	0.499742	0.624965	0.856648
BX249239	GEM-021-F12	-0.531384	-4.67867	0.000348798	0.00238526
BX249240	GEM-021-G01	0.0431277	0.459597	0.652813	0.869454
BX249242	GEM-021-G03	-0.0199349	-0.197945	0.845914	0.955602
BX249243	GEM-021-G06	0.115658	1.21265	0.245192	0.494124
BX249245	GEM-021-G08	1.76595	10.5025	4.7448e-08	2.23887e-06
BX249246	GEM-021-G09	-1.17619	-3.83553	0.00179735	0.00940831
BX249248	GEM-021-G11	-0.577179	-6.06607	2.81979e-05	0.000311497
BX249249	GEM-021-G12	0.0620902	0.608965	0.552234	0.811401
BX249254	GEM-021-H07	-0.116817	-1.11496	0.283513	0.54355
BX249255	GEM-021-H08	0.183145	1.7709	0.098186	0.253762
BX249257	GEM-021-H10	0.247913	2.85554	0.0126383	0.0482595
BX249258	GEM-021-H11	-0.000836611	-0.00910213	0.992865	0.998667
BX249261	GEM-022-A02	-0.123085	-0.852296	0.408295	0.684568
BX249262	GEM-022-A03	0.0869975	0.803265	0.435155	0.707807
BX249264	GEM-022-A05	0.0406273	0.3922	0.700775	0.893978
BX249266	GEM-022-A06	0.675239	4.6796	0.000348176	0.00238526
BX249267	GEM-022-A07	0.0281269	0.306345	0.763819	0.922785
BX249268	GEM-022-A08	0.378012	3.20379	0.00632386	0.0276293
BX249269	GEM-022-A09	0.301614	3.65066	0.00259402	0.0127691
BX249271	GEM-022-A11	-0.0529898	-0.478919	0.639339	0.863377
BX249272	GEM-022-A12	-0.235094	-2.63502	0.019504	0.0689741
BX249273	GEM-022-B02	-0.0877964	-0.885605	0.390686	0.66508
BX249275	GEM-022-B05	0.0587327	0.695561	0.498009	0.769016
BX249278	GEM-022-B08	0.344279	2.6125	0.0203812	0.0716923
BX249279	GEM-022-B09	-0.031191	-0.233684	0.818589	0.944724
BX249281	GEM-022-B11	0.00131548	0.012373	0.990301	0.998589
BX249282	GEM-022-B12	0.565822	4.9355	0.00021485	0.0015735
BX249285	GEM-022-C04	1.51057	7.33894	3.53314e-06	5.28053e-05
BX249287	GEM-022-C06	0.0645913	0.680265	0.507354	0.774395
BX249291	GEM-022-C10	-1.33738	-10.6578	3.94247e-08	1.94358e-06
BX249292	GEM-022-C11	-0.542983	-2.88224	0.0119878	0.0461339
BX249297	GEM-022-D04	0.0168717	0.179348	0.860216	0.963477
BX249302	GEM-022-D10	0.164114	1.62776	0.12571	0.305983
BX249307	GEM-022-E03	0.0982991	0.723121	0.481431	0.753633
BX249309	GEM-022-E05	-0.767759	-5.69555	5.38193e-05	0.000491064
BX249312	GEM-022-E08	0.57088	4.94541	0.000210903	0.00155416
BX249313	GEM-022-E09	-0.00213518	-0.02725	0.978642	0.992464
BX249316	GEM-022-F02	0.339289	3.44279	0.00392506	0.018183
BX249317	GEM-022-F03	-0.146732	-1.18607	0.255199	0.506868
BX249319	GEM-022-F05	0.0204311	0.146352	0.885715	0.97355
BX249322	GEM-022-F08	0.0158077	0.0987424	0.922733	0.983063
BX249328	GEM-022-G02	0.00768432	0.0512968	0.959809	0.989463
BX249329	GEM-022-G03	-0.578158	-4.82762	0.00026309	0.00186477
BX249330	GEM-022-G04	0.170859	1.69678	0.111696	0.280115
BX249334	GEM-022-G10	0.0703472	0.55783	0.585709	0.833753
BX249338	GEM-022-H03	-0.726456	-5.99251	3.20104e-05	0.000342169
BX249341	GEM-022-H07	-0.0553364	-0.65436	0.523411	0.789032
BX249347	GEM-023-A03	-0.0277203	-0.252771	0.804093	0.941497
BX249351	GEM-023-A07	0.0739024	0.607059	0.553464	0.812495
BX249356	GEM-023-A12	0.369807	3.72703	0.00222874	0.0113156
BX249358	GEM-023-B02	0.423223	3.1788	0.00664704	0.0288125
BX249360	GEM-023-B04	-0.260737	-2.52974	0.0239442	0.0813661
BX249363	GEM-023-B08	-0.229108	-1.36464	0.193751	0.419097
BX249364	GEM-023-B09	-0.975351	-6.55949	1.22796e-05	0.0001554
BX249365	GEM-023-B10	-0.217387	-1.74566	0.102615	0.262742
BX249367	GEM-023-B12	-0.122942	-1.57038	0.138494	0.327214
BX249368	GEM-023-C01	-0.0886083	-0.723546	0.481178	0.753594
BX249371	GEM-023-C05	-0.0220092	-0.28115	0.78268	0.935258
BX249375	GEM-023-C09	-0.210074	-1.2266	0.240065	0.48736
BX249378	GEM-023-C12	-0.415427	-3.17527	0.00669396	0.028894
BX249380	GEM-023-D02	-0.00505192	-0.0577719	0.954741	0.989463
BX249382	GEM-023-D04	0.00828645	0.0561211	0.956033	0.989463
BX249383	GEM-023-D05	-0.235768	-1.961	0.0699401	0.193965
BX249386	GEM-023-D09	0.174761	1.96184	0.0698332	0.193965
BX249392	GEM-023-E06	-0.0332481	-0.237612	0.8156	0.94421
BX249395	GEM-023-E10	-0.0380326	-0.281986	0.782051	0.935258
BX249396	GEM-023-E11	0.031856	0.391889	0.701	0.893978
BX249397	GEM-023-E12	0.241084	1.71317	0.108575	0.275647
BX249400	GEM-023-F03	0.118527	1.31132	0.210706	0.446255
BX249404	GEM-023-F07	-0.098109	-1.20829	0.246812	0.496178
BX249408	GEM-023-F12	-0.0966902	-0.739073	0.471989	0.743079
BX249409	GEM-023-G01	0.111533	1.08054	0.29804	0.561567
BX249411	GEM-023-G03	0.0404875	0.434291	0.67065	0.882181
BX249420	GEM-023-G12	-0.217344	-2.11665	0.0525498	0.153482
BX249421	GEM-023-H02	0.102706	1.19001	0.253697	0.50571
BX249422	GEM-023-H03	-0.601103	-5.70548	5.28822e-05	0.000486545
BX249423	GEM-023-H04	-0.0575268	-0.44096	0.665928	0.87911
BX249424	GEM-023-H06	-0.220632	-2.13787	0.0505156	0.14871
BX249425	GEM-023-H07	-1.10305	-9.83226	1.08253e-07	3.80382e-06
BX249426	GEM-023-H08	-0.0118435	-0.128966	0.899206	0.978011
BX249429	GEM-023-H11	-0.824674	-6.20223	2.23424e-05	0.000257133
BX249431	GEM-024-A01	0.344942	3.1331	0.00728113	0.0307147
BX249432	GEM-024-A02	-0.000247599	-0.00208657	0.998364	0.998667
BX249434	GEM-024-A04	-0.00277487	-0.028829	0.977405	0.992015
BX249435	GEM-024-A05	-0.0352941	-0.229688	0.821633	0.946102
BX249438	GEM-024-A08	-0.0375472	-0.416414	0.683377	0.886217
BX249440	GEM-024-A10	0.636393	4.3882	0.000608897	0.00380187
BX249443	GEM-024-B01	-0.156178	-1.71229	0.10874	0.275647
BX249444	GEM-024-B02	-0.00308924	-0.0363841	0.971486	0.991907
BX249445	GEM-024-B03	0.0366175	0.439667	0.666843	0.87911
BX249446	GEM-024-B04	0.553359	6.22734	2.14096e-05	0.000248999
BX249448	GEM-024-B06	0.0237352	0.169002	0.868196	0.966302
BX249451	GEM-024-B09	-0.0557804	-0.454114	0.656659	0.872815
BX249454	GEM-024-C02	-0.119193	-1.17704	0.258671	0.511917
BX249457	GEM-024-C05	0.0296377	0.348572	0.732561	0.911151
BX249459	GEM-024-C07	0.033075	0.318297	0.754926	0.918762
BX249460	GEM-024-C08	-0.00364031	-0.0335335	0.973719	0.992015
BX249461	GEM-024-C09	-0.032502	-0.257391	0.800596	0.940702
BX249462	GEM-024-C10	-0.220044	-1.80924	0.0917814	0.240217
BX249463	GEM-024-C11	-0.0644828	-0.682494	0.505986	0.774012
BX249465	GEM-024-D01	-0.0268314	-0.202748	0.842229	0.954176
BX249467	GEM-024-D03	0.0768651	0.4924	0.630016	0.859404
BX249476	GEM-024-E02	0.35742	2.9773	0.00992785	0.0394131
BX249477	GEM-024-E04	-0.032862	-0.250609	0.805732	0.941685
BX249479	GEM-024-E08	0.11787	1.02218	0.323915	0.595377
BX249480	GEM-024-E10	0.055248	0.434987	0.670157	0.881883
BX249482	GEM-024-E12	0.477836	3.26943	0.00554759	0.0247953
BX249483	GEM-024-F01	0.0350877	0.27461	0.787599	0.93577
BX249491	GEM-024-F09	0.050599	0.334402	0.742999	0.915718
BX249493	GEM-024-F10	0.0384037	0.4136	0.68539	0.887781
BX249497	GEM-024-G02	-0.0827314	-0.685327	0.504251	0.773041
BX249498	GEM-024-G04	-0.00461047	-0.0376008	0.970533	0.991907
BX249499	GEM-024-G05	0.06373	0.628987	0.539416	0.802563
BX249505	GEM-024-G11	0.0932857	0.820686	0.425484	0.701184
BX249506	GEM-024-G12	0.0552306	0.488247	0.632881	0.860315
BX249508	GEM-024-H02	0.0591437	0.514832	0.614647	0.850515
BX249510	GEM-024-H04	-0.0533015	-0.323406	0.751135	0.917868
BX249513	GEM-024-H08	-0.016095	-0.153985	0.879804	0.972101
BX249514	GEM-024-H09	-0.0614283	-0.64278	0.530682	0.794436
BX249515	GEM-024-H10	0.0577877	0.588251	0.565669	0.822361
BX249517	GEM-025-A01	0.0240345	0.219217	0.829623	0.948034
BX249518	GEM-025-A02	0.107855	1.29929	0.214691	0.451671
BX249519	GEM-025-A03	0.0410602	0.391431	0.701331	0.894055
BX249521	GEM-025-A05	-0.00189213	-0.0141007	0.988947	0.99818
BX249522	GEM-025-A06	0.492854	4.33915	0.000669563	0.00409549
BX249525	GEM-025-A11	-0.0437191	-0.322287	0.751965	0.917976
BX249527	GEM-025-B01	0.0378559	0.417382	0.682685	0.88573
BX249528	GEM-025-B03	-1.99906	-15.0703	4.34192e-10	7.96742e-08
BX249529	GEM-025-B04	-0.031914	-0.27361	0.788352	0.935991
BX249530	GEM-025-B05	-0.0786493	-0.653244	0.52411	0.789032
BX249532	GEM-025-B07	-0.316299	-3.17476	0.00670082	0.028894
BX249535	GEM-025-B10	-0.0305359	-0.241334	0.812771	0.943893
BX249538	GEM-025-C01	0.0299799	0.252073	0.804622	0.941497
BX249539	GEM-025-C02	-0.12113	-1.06307	0.305618	0.573882
BX249541	GEM-025-C05	0.0326214	0.283949	0.780577	0.935258
BX249542	GEM-025-C06	0.00407264	0.0316057	0.97523	0.992015
BX249543	GEM-025-C07	0.0433928	0.469511	0.645883	0.867569
BX249548	GEM-025-D01	-0.0203209	-0.163786	0.872224	0.968897
BX249549	GEM-025-D02	0.0303457	0.310943	0.760394	0.92202
BX249551	GEM-025-D04	-0.176541	-1.85585	0.0844974	0.225037
BX249552	GEM-025-D05	-0.000791406	-0.00508638	0.996013	0.998667
BX249553	GEM-025-D06	0.0846891	0.480837	0.638009	0.862387
BX249555	GEM-025-D08	-0.142128	-1.38857	0.186512	0.407709
BX249555	GEM-025-D08	-0.113838	-1.20267	0.248914	0.499795
BX249557	GEM-025-D10	0.216426	1.61799	0.127812	0.30973
BX249558	GEM-025-D11	0.489569	4.70588	0.000331218	0.00227919
BX249561	GEM-025-E03	-0.0082271	-0.0884322	0.930777	0.985055
BX249565	GEM-025-E06	0.030843	0.364333	0.721016	0.905519
BX249566	GEM-025-E08	-0.121479	-1.19914	0.250238	0.501378
BX249568	GEM-025-E11	0.00425475	0.0432163	0.966135	0.991039
BX249569	GEM-025-E12	-1.27245	-13.5539	1.76868e-09	2.01447e-07
BX249571	GEM-025-F06	-0.0379716	-0.46173	0.651319	0.868544
BX249572	GEM-025-F07	-0.425939	-3.94353	0.00145193	0.00793996
BX249573	GEM-025-F08	0.329428	3.64559	0.00262029	0.0128792
BX249575	GEM-025-F12	-0.133578	-1.05837	0.307684	0.575796
BX249576	GEM-025-G03	0.0146616	0.151364	0.881833	0.972101
BX249577	GEM-025-G04	0.00365311	0.0300009	0.976487	0.992015
BX249578	GEM-025-G05	-0.345468	-3.57919	0.00299056	0.0144624
BX249579	GEM-025-G06	-0.277967	-3.00322	0.00942943	0.037752
BX249580	GEM-025-G07	-0.619798	-4.93118	0.000216594	0.00158277
BX249582	GEM-025-G10	0.00850762	0.0839193	0.934301	0.986687
BX249586	GEM-025-H02	-0.0508289	-0.579903	0.571132	0.825579
BX249589	GEM-025-H04	0.134525	1.53181	0.147698	0.340913
BX249590	GEM-025-H05	0.0599532	0.576666	0.573258	0.827207
BX249591	GEM-025-H06	-0.410032	-4.76862	0.000294086	0.00204498
BX249592	GEM-025-H07	0.761329	5.78412	4.60347e-05	0.000440732
BX249595	GEM-025-H11	0.0259642	0.233737	0.818549	0.944724
BX249597	GEM-026-A01	0.0905663	0.885708	0.390632	0.66508
BX249598	GEM-026-A02	0.118415	0.996274	0.33591	0.610963
BX249599	GEM-026-A03	0.00818215	0.047502	0.96278	0.990056
BX249602	GEM-026-A08	-0.121209	-1.08454	0.296325	0.559292
BX249604	GEM-026-A11	-0.126627	-1.27874	0.221637	0.460709
BX249606	GEM-026-B01	0.070087	0.866454	0.400747	0.67562
BX249608	GEM-026-B05	0.0208418	0.208869	0.837538	0.951302
BX249609	GEM-026-B06	0.0267818	0.282957	0.781322	0.935258
BX249611	GEM-026-B08	-0.88617	-7.58347	2.42983e-06	3.89599e-05
BX249613	GEM-026-B11	0.0718063	0.775766	0.450705	0.723714
BX249614	GEM-026-B12	-0.60571	-5.83591	4.20364e-05	0.000413233
BX249615	GEM-026-C01	-0.557182	-5.40422	9.06602e-05	0.000765859
BX249616	GEM-026-C03	-0.100101	-0.937011	0.364527	0.639084
BX249617	GEM-026-C04	0.0865402	0.896216	0.385184	0.660573
BX249620	GEM-026-C08	0.172643	1.61327	0.128837	0.311529
BX249622	GEM-026-C11	0.00999754	0.105719	0.917295	0.982389
BX249623	GEM-026-C12	0.0463916	0.533454	0.602028	0.843208
BX249624	GEM-026-D01	-0.588809	-5.24814	0.000120451	0.000972237
BX249629	GEM-026-D07	0.585099	5.04658	0.000174667	0.0013252
BX249630	GEM-026-D09	0.014024	0.129308	0.898941	0.978011
BX249632	GEM-026-D12	0.234099	2.93397	0.0108197	0.0421431
BX249633	GEM-026-E01	-0.340482	-2.27876	0.0387632	0.120333
BX249635	GEM-026-E03	0.441613	4.01238	0.00126776	0.00713533
BX249638	GEM-026-E07	0.61157	5.54994	6.97443e-05	0.000611049
BX249639	GEM-026-E08	0.0743958	0.702722	0.49367	0.766255
BX249640	GEM-026-E09	0.128039	1.31268	0.210259	0.446041
BX249641	GEM-026-E10	0.00713345	0.0722758	0.943398	0.98859
BX249642	GEM-026-E11	0.0190259	0.21714	0.83121	0.949338
BX249643	GEM-026-E12	-0.0989669	-1.15599	0.266898	0.521958
BX249645	GEM-026-F03	-0.0152684	-0.177212	0.861863	0.96371
BX249646	GEM-026-F04	0.0528177	0.632718	0.537045	0.800117
BX249651	GEM-026-F10	0.0807786	0.878364	0.39447	0.668862
BX249652	GEM-026-F11	0.149114	1.30876	0.211548	0.446766
BX249655	GEM-026-G02	0.366915	3.52343	0.00334195	0.0159285
BX249657	GEM-026-G04	-0.0323581	-0.408312	0.689178	0.889202
BX249658	GEM-026-G05	-0.0360005	-0.264241	0.795418	0.939874
BX249662	GEM-026-G09	0.0190383	0.162769	0.87301	0.968897
BX249664	GEM-026-G11	0.0192666	0.197014	0.846628	0.955874
BX249665	GEM-026-H01	0.0960691	1.2019	0.249202	0.500069
BX249668	GEM-026-H04	-0.155177	-1.48177	0.160405	0.363137
BX249669	GEM-026-H05	0.164405	1.46756	0.164177	0.36965
BX249670	GEM-026-H07	0.167925	1.04021	0.315755	0.58592
BX249671	GEM-026-H08	-0.400157	-3.35192	0.00470539	0.0214076
BX249673	GEM-026-H10	-0.832201	-6.1315	2.52058e-05	0.000284146
BX249674	GEM-026-H11	0.166313	1.36397	0.193956	0.419266
BX249678	GEM-027-A05	-0.0287341	-0.319267	0.754205	0.918288
BX249683	GEM-027-B01	-0.0156365	-0.162789	0.872995	0.968897
BX249685	GEM-027-B03	0.100247	0.894928	0.385849	0.66111
BX249687	GEM-027-B05	0.314974	2.81867	0.0135938	0.0513732
BX249688	GEM-027-B06	-0.611677	-5.2511	0.0001198	0.000969854
BX249690	GEM-027-B08	-0.168789	-1.58102	0.136043	0.323739
BX249691	GEM-027-B09	0.626367	5.10116	0.000157864	0.00121829
BX249692	GEM-027-B10	0.0660019	0.606891	0.553572	0.812495
BX249693	GEM-027-B12	0.0423262	0.449644	0.659802	0.875581
BX249695	GEM-027-C02	-0.593101	-5.7758	4.67129e-05	0.000444647
BX249696	GEM-027-C03	0.0299191	0.363043	0.721958	0.906014
BX249698	GEM-027-C07	-0.0406034	-0.249909	0.806262	0.941685
BX249699	GEM-027-C08	0.100294	0.865324	0.401346	0.676004
BX249700	GEM-027-C09	0.171805	1.94516	0.071977	0.197787
BX249704	GEM-027-D02	-0.0496253	-0.467934	0.646983	0.86834
BX249707	GEM-027-D05	-0.00301339	-0.0331145	0.974048	0.992015
BX249708	GEM-027-D06	0.344056	3.84171	0.0017755	0.00933832
BX249763	GEM-027-D07	0.268981	2.45301	0.0277762	0.0917448
BX249765	GEM-027-D09	-0.384701	-3.47659	0.00366916	0.0172359
BX249766	GEM-027-D10	-0.0207777	-0.272731	0.789014	0.936104
BX249767	GEM-027-D11	0.0610765	0.585017	0.567782	0.822897
BX249772	GEM-027-E10	0.220359	2.27662	0.0389204	0.120708
BX249774	GEM-027-E12	0.0716482	0.752075	0.464377	0.736549
BX249775	GEM-027-F01	-0.397577	-4.06275	0.00114826	0.00655046
BX249776	GEM-027-F02	0.0785102	0.66067	0.519474	0.784914
BX249778	GEM-027-F04	0.0177161	0.21517	0.832716	0.949417
BX249780	GEM-027-F06	0.0514012	0.463715	0.64993	0.868544
BX249783	GEM-027-F09	0.315677	2.83619	0.0131312	0.0499679
BX249784	GEM-027-F10	-0.0414318	-0.489924	0.631723	0.860315
BX249785	GEM-027-F11	-0.0126072	-0.131768	0.89703	0.977851
BX249788	GEM-027-G04	-0.153879	-1.53746	0.146316	0.338669
BX249792	GEM-027-G08	0.202699	1.98366	0.0671175	0.188191
BX249793	GEM-027-G09	-0.238408	-2.2682	0.0395465	0.122121
BX249797	GEM-027-H01	1.74903	12.4244	5.51751e-09	4.33912e-07
BX249800	GEM-027-H05	0.123873	1.26412	0.226686	0.469109
BX249801	GEM-027-H06	-0.100045	-0.846468	0.41143	0.687729
BX249803	GEM-027-H08	-0.0509448	-0.585559	0.567427	0.822897
BX249804	GEM-027-H09	0.0903943	0.975418	0.345793	0.620736
BX249809	GEM-029-A02	-0.551477	-5.74985	4.88971e-05	0.000459268
BX249812	GEM-029-A05	0.0044069	0.0529966	0.958478	0.989463
BX249816	GEM-029-A09	-0.431466	-4.42014	0.000572463	0.003628
BX249819	GEM-029-A12	0.143394	1.06874	0.303144	0.569884
BX249820	GEM-029-B01	-0.998657	-9.5251	1.60287e-07	5.12468e-06
BX249821	GEM-029-B02	0.0449704	0.519805	0.611265	0.849455
BX249824	GEM-029-B05	-0.0331446	-0.406401	0.69055	0.889928
BX249825	GEM-029-B06	0.206562	1.94142	0.0724648	0.198962
BX249826	GEM-029-B07	-0.929327	-8.67826	4.97664e-07	1.11066e-05
BX249827	GEM-029-B08	-0.0370326	-0.420357	0.680561	0.883954
BX249831	GEM-029-B12	-0.65962	-5.99043	3.21258e-05	0.000342295
BX249833	GEM-029-C02	-0.590686	-5.5892	6.50183e-05	0.000572681
BX249834	GEM-029-C05	0.0643268	0.652454	0.524605	0.789416
BX249836	GEM-029-C08	0.113944	1.19679	0.251125	0.502097
BX249837	GEM-029-C09	0.148726	1.76334	0.0994932	0.25694
BX249839	GEM-029-C10	-0.832827	-6.50578	1.34207e-05	0.000166648
BX249840	GEM-029-C11	-0.125443	-1.18331	0.256256	0.508661
BX249843	GEM-029-D01	-0.848559	-4.61331	0.000395061	0.00268495
BX249846	GEM-029-D04	0.00322713	0.030753	0.975898	0.992015
BX249848	GEM-029-D06	0.275126	2.35276	0.033671	0.107976
BX249853	GEM-029-D12	0.217286	2.191	0.0457394	0.137593
BX249854	GEM-029-E01	0.0682483	0.748529	0.466446	0.738872
BX249859	GEM-029-E07	-0.826589	-5.30455	0.000108656	0.000892766
BX249862	GEM-029-E11	0.0700104	0.870491	0.398612	0.673439
BX249868	GEM-029-F07	0.0914256	0.785785	0.444999	0.718393
BX249869	GEM-029-F08	0.0859469	0.835513	0.417364	0.694485
BX249872	GEM-029-F11	0.141729	1.32384	0.206622	0.44002
BX249874	GEM-029-G02	0.366209	3.77755	0.00201613	0.0104051
BX249881	GEM-029-G11	-0.776172	-6.82553	7.95327e-06	0.000106355
BX249882	GEM-029-G12	-0.767338	-6.37875	1.65858e-05	0.000199938
BX249886	GEM-029-H04	0.445212	4.0092	0.00127572	0.00716617
BX249891	GEM-029-H10	0.191332	2.22902	0.0425844	0.130237
BX249894	GEM-030-A02	-0.20114	-1.32692	0.205627	0.438751
BX249895	GEM-030-A03	0.0766752	0.874728	0.396379	0.671177
BX249898	GEM-030-A08	0.0171525	0.161201	0.874222	0.969082
BX249908	GEM-030-B08	0.132356	1.64659	0.121743	0.29875
BX249909	GEM-030-B10	-0.256265	-2.41971	0.0296162	0.0968537
BX249915	GEM-030-C04	0.0515954	0.261746	0.797302	0.940171
BX249916	GEM-030-C05	0.786252	4.52149	0.000470988	0.00308665
BX249918	GEM-030-C07	0.050676	0.369748	0.717065	0.903869
BX249919	GEM-030-C08	0.286976	3.15047	0.00703333	0.0299756
BX249921	GEM-030-C10	-0.409445	-2.66343	0.018449	0.0664223
BX249922	GEM-030-C11	0.0122774	0.101366	0.920687	0.983063
BX249924	GEM-030-D03	-0.457656	-4.19286	0.00089002	0.00523085
BX249925	GEM-030-D04	-0.0298473	-0.312154	0.759492	0.921603
BX249928	GEM-030-D07	-0.0294901	-0.321394	0.752627	0.917976
BX249929	GEM-030-D08	-0.383357	-3.91433	0.00153804	0.00834178
BX249931	GEM-030-D10	-0.0017231	-0.0176629	0.986155	0.996717
BX249932	GEM-030-D12	-0.0201986	-0.152525	0.880934	0.972101
BX249933	GEM-030-E01	0.0460446	0.41389	0.685182	0.887781
BX249935	GEM-030-E03	0.0622533	0.628103	0.539978	0.802585
BX249936	GEM-030-E04	-0.184624	-1.63014	0.125202	0.305282
BX249940	GEM-030-E08	-0.0529304	-0.488704	0.632565	0.860315
BX249942	GEM-030-E10	-0.0257626	-0.25908	0.799318	0.940223
BX249944	GEM-030-E12	0.115806	1.01844	0.32563	0.597531
BX249945	GEM-030-F01	0.019784	0.251311	0.805199	0.941497
BX249947	GEM-030-F03	0.689578	7.17073	4.59143e-06	6.69156e-05
BX249948	GEM-030-F04	-0.383624	-3.06492	0.00834025	0.0342209
BX249951	GEM-030-F07	-0.00880705	-0.0922646	0.927786	0.984504
BX249954	GEM-030-F11	0.0438054	0.533231	0.602179	0.843208
BX249957	GEM-030-G02	-0.253999	-3.07586	0.00816058	0.033609
BX249959	GEM-030-G05	-0.189335	-2.22275	0.0430902	0.131298
BX249963	GEM-030-G10	0.182492	1.83178	0.0881924	0.232853
BX249964	GEM-030-G11	0.0490094	0.439297	0.667105	0.87911
BX249966	GEM-030-H01	0.0516842	0.53782	0.599089	0.841961
BX249969	GEM-030-H04	0.11331	1.26335	0.226956	0.469109
BX249970	GEM-030-H05	-0.150719	-1.33629	0.202621	0.434301
BX249972	GEM-030-H07	-0.0961315	-1.17313	0.260182	0.513677
BX249973	GEM-030-H08	0.00792983	0.0697467	0.945375	0.988989
BX249974	GEM-030-H09	-0.26289	-2.7647	0.0151206	0.0561162
BX249976	GEM-030-H11	0.0352547	0.423379	0.678407	0.88387
BX249977	GEM-031-A01	-1.38919	-9.60916	1.43827e-07	4.75061e-06
BX249983	GEM-031-A07	-0.101189	-0.957865	0.354269	0.63013
BX249987	GEM-031-A11	-0.00208324	-0.0248414	0.98053	0.993252
BX249990	GEM-031-B02	-0.204142	-1.70301	0.1105	0.278399
BX249993	GEM-031-B05	-0.267306	-3.02618	0.00900863	0.0364204
BX249995	GEM-031-B07	-0.0290238	-0.257118	0.800802	0.940702
BX249997	GEM-031-B09	-0.725161	-7.64239	2.22281e-06	3.65271e-05
BX249999	GEM-031-C01	-0.452652	-3.65114	0.0025915	0.0127691
BX250001	GEM-031-C03	-0.138087	-1.58585	0.134942	0.322046
BX250004	GEM-031-C08	-0.30059	-3.60765	0.00282578	0.0138071
BX250005	GEM-031-C09	-0.0134165	-0.137573	0.892523	0.976295
BX250007	GEM-031-C11	0.129406	1.56464	0.139832	0.328554
BX250008	GEM-031-C12	0.0353745	0.430056	0.673656	0.88223
BX250016	GEM-031-D09	-0.0772358	-0.713325	0.487285	0.759557
BX250022	GEM-031-E03	-0.00577467	-0.0529624	0.958505	0.989463
BX250023	GEM-031-E06	-0.0113165	-0.119167	0.906824	0.980809
BX250025	GEM-031-E08	-0.22508	-2.27086	0.039348	0.12192
BX250026	GEM-031-E10	0.0970036	1.19107	0.253292	0.505512
BX250028	GEM-031-E12	0.132697	1.59975	0.131816	0.317108
BX250030	GEM-031-F02	0.431064	3.84423	0.00176668	0.00932163
BX250032	GEM-031-F04	-0.0130087	-0.128529	0.899545	0.978011
BX250033	GEM-031-F05	-1.66219	-13.1427	2.65023e-09	2.46786e-07
BX250036	GEM-031-F08	-0.102362	-1.25116	0.231241	0.474404
BX250037	GEM-031-F09	0.0890512	1.13875	0.273789	0.531643
BX250039	GEM-031-F12	-0.206222	-2.05934	0.0584281	0.167524
BX250041	GEM-031-G02	0.139559	1.67811	0.115346	0.286026
BX250042	GEM-031-G03	-0.0171804	-0.190599	0.851557	0.958952
BX250044	GEM-031-G05	0.463664	4.28548	0.000743081	0.00450515
BX250046	GEM-031-G07	-0.0390102	-0.449148	0.660152	0.875581
BX250048	GEM-031-G09	0.050339	0.573341	0.575445	0.82837
BX250049	GEM-031-G11	0.0744047	0.866141	0.400913	0.67562
BX250052	GEM-031-H03	-0.190138	-1.96194	0.0698204	0.193965
BX250053	GEM-031-H05	-0.0890658	-0.757507	0.46122	0.733114
BX250055	GEM-031-H07	-0.00643854	-0.0669238	0.947582	0.989356
BX250060	GEM-032-A01	0.122452	1.29088	0.217512	0.455574
BX250062	GEM-032-A03	0.00793041	0.0822488	0.935605	0.986687
BX250063	GEM-032-A04	0.310116	2.60386	0.0207278	0.0726023
BX250064	GEM-032-A05	0.0153469	0.176429	0.862466	0.96371
BX250069	GEM-032-A10	-0.390609	-2.73311	0.0160906	0.0592499
BX250070	GEM-032-A11	0.100951	0.693899	0.49902	0.769369
BX250072	GEM-032-B01	0.122913	1.16663	0.262714	0.517131
BX250074	GEM-032-B03	-0.689175	-5.73386	5.02957e-05	0.000468076
BX250078	GEM-032-B08	0.12457	1.37723	0.189914	0.412499
BX250082	GEM-032-B12	-0.217217	-2.31933	0.0358876	0.113759
BX250083	GEM-032-C01	-0.466076	-3.7147	0.00228399	0.0115074
BX250086	GEM-032-C04	0.14259	1.58944	0.134129	0.320865
BX250088	GEM-032-C07	0.942133	3.86125	0.00170818	0.00907116
BX250090	GEM-032-C09	-0.210393	-2.38855	0.031442	0.101419
BX250094	GEM-032-D01	-0.0467331	-0.519202	0.611674	0.849604
BX250099	GEM-032-D08	-0.436976	-3.13729	0.00722054	0.0305371
BX250102	GEM-032-D12	-0.1547	-1.55531	0.142029	0.331769
BX250103	GEM-032-E01	-0.0119037	-0.102697	0.91965	0.983063
BX250109	GEM-032-E07	0.0391409	0.385473	0.70564	0.896568
BX250111	GEM-032-E10	-0.855449	-6.14606	2.45865e-05	0.000278113
BX250112	GEM-032-E12	0.000931616	0.00997053	0.992185	0.998667
BX250115	GEM-032-F03	-0.0756931	-0.627071	0.540635	0.802585
BX250116	GEM-032-F04	0.0674642	0.677035	0.509341	0.776605
BX250121	GEM-032-F11	-0.0783419	-0.984594	0.34142	0.61756
BX250124	GEM-032-G02	0.0961946	0.889984	0.388409	0.663737
BX250127	GEM-032-G05	-0.495365	-4.53696	0.000457214	0.00300832
BX250128	GEM-032-G06	0.142086	1.71162	0.108866	0.275755
BX250130	GEM-032-G08	0.271417	2.13256	0.0510183	0.149657
BX250131	GEM-032-G09	0.574453	3.91741	0.00152873	0.00830491
BX250134	GEM-032-G12	0.519141	4.91775	0.00022211	0.00161363
BX250135	GEM-032-H01	0.091167	0.700883	0.494782	0.766743
BX250138	GEM-032-H05	-0.116705	-1.49901	0.155926	0.355747
BX250141	GEM-032-H08	0.0292178	0.351761	0.73022	0.910414
BX250143	GEM-032-H11	-0.0212751	-0.220436	0.828692	0.948034
BX250145	GEM-032-H12	0.0246876	0.182646	0.857676	0.962948
BX250145	GEM-032-H12	0.00860592	0.101526	0.920562	0.983063
BX250149	GEM-033-A05	0.097562	0.834331	0.418007	0.694639
BX250152	GEM-033-A08	0.0199331	0.180339	0.859453	0.962948
BX250153	GEM-033-A09	-0.0245991	-0.202781	0.842204	0.954176
BX250154	GEM-033-A10	0.0524296	0.420898	0.680175	0.88387
BX250155	GEM-033-A11	-0.00128144	-0.0109135	0.991445	0.998667
BX250156	GEM-033-B02	0.0163329	0.183486	0.85703	0.962948
BX250164	GEM-033-B11	-0.00812323	-0.0852446	0.933266	0.986524
BX250169	GEM-033-C05	-0.013066	-0.153694	0.880029	0.972101
BX250171	GEM-033-C07	0.086297	0.836482	0.416837	0.693958
BX250176	GEM-033-D02	0.0733853	0.778817	0.448963	0.722228
BX250177	GEM-033-D03	-0.617065	-5.9718	3.31782e-05	0.000347989
BX250178	GEM-033-D04	0.0510308	0.635683	0.535166	0.798398
BX250180	GEM-033-D06	0.0542372	0.678876	0.508208	0.775341
BX250181	GEM-033-D07	0.0326388	0.345206	0.735036	0.91203
BX250184	GEM-033-D10	0.0881781	0.777783	0.449552	0.722473
BX250187	GEM-033-E01	-0.297682	-3.1723	0.00673377	0.0289982
BX250188	GEM-033-E02	-0.0166138	-0.196827	0.846772	0.955874
BX250192	GEM-033-E10	-0.00864522	-0.0728453	0.942953	0.988439
BX250193	GEM-033-F01	-0.0257576	-0.224019	0.825957	0.94747
BX250194	GEM-033-F02	-0.0402008	-0.319195	0.754259	0.918288
BX250197	GEM-033-F05	0.114508	1.32393	0.20659	0.44002
BX250199	GEM-033-F07	-0.297935	-3.32308	0.0049842	0.022521
BX250203	GEM-033-F10	0.152662	1.38107	0.188756	0.410982
BX250204	GEM-033-F11	0.00520504	0.0504164	0.960498	0.989463
BX250210	GEM-033-G06	-0.287377	-3.22345	0.00608059	0.0267077
BX250212	GEM-033-G08	0.505285	3.86123	0.00170822	0.00907116
BX250213	GEM-033-G09	-0.016243	-0.191877	0.850575	0.9587
BX250221	GEM-033-H07	0.00488598	0.0546996	0.957145	0.989463
BX250223	GEM-033-H09	-0.256996	-1.75018	0.10181	0.261085
BX250224	GEM-033-H12	0.569447	4.8614	0.000246885	0.00178048
BX250227	GEM-034-A03	-0.00405747	-0.0299232	0.976548	0.992015
BX250235	GEM-034-A12	0.291741	3.03793	0.00880054	0.0357542
BX250236	GEM-034-B01	-0.18365	-1.68824	0.113353	0.282996
BX250239	GEM-034-B07	0.0549142	0.404251	0.692094	0.890614
BX250243	GEM-034-B12	-0.0872736	-0.764285	0.457299	0.72985
BX250244	GEM-034-C03	-0.025994	-0.263189	0.796212	0.940171
BX250248	GEM-034-C08	-0.974239	-6.94472	6.56726e-06	9.07601e-05
BX250251	GEM-034-C12	-0.0461061	-0.429393	0.674127	0.88223
BX250252	GEM-034-D01	-0.0744785	-0.641406	0.531548	0.794436
BX250253	GEM-034-D02	-0.0397312	-0.335462	0.742216	0.915718
BX250255	GEM-034-D04	0.0805136	0.822305	0.424593	0.700994
BX250258	GEM-034-D07	0.102373	0.922632	0.371719	0.646886
BX250262	GEM-034-D11	0.00772393	0.0734701	0.942464	0.988424
BX250263	GEM-034-E01	-0.37255	-4.00603	0.00128372	0.00719166
BX250266	GEM-034-E06	0.107576	0.848716	0.410219	0.686747
BX250271	GEM-034-F03	0.00601017	0.0655682	0.948642	0.989356
BX250273	GEM-034-F05	-1.19231	-8.5049	6.33699e-07	1.35039e-05
BX250274	GEM-034-F06	0.0288299	0.3345	0.742927	0.915718
BX250282	GEM-034-G06	-0.0640914	-0.596952	0.560004	0.81765
BX250284	GEM-034-G11	0.0085142	0.0945881	0.925973	0.983815
BX250285	GEM-034-H01	0.133746	1.15683	0.266568	0.521916
BX250288	GEM-034-H06	-0.190955	-1.3023	0.213689	0.450137
BX250292	GEM-034-H10	-0.020807	-0.161539	0.873961	0.969082
BX250297	GEM-035-A05	-0.411428	-4.24496	0.000804038	0.004777
BX250298	GEM-035-A06	0.336607	2.56495	0.0223605	0.0770946
BX250301	GEM-035-A11	-0.249017	-2.66514	0.0183874	0.0663029
BX250307	GEM-035-B08	0.028009	0.251773	0.80485	0.941497
BX250310	GEM-035-C01	0.000657173	0.00711863	0.99442	0.998667
BX250315	GEM-035-C08	0.00585669	0.0397228	0.968871	0.991751
BX250318	GEM-035-D02	0.189914	1.56453	0.139857	0.328554
BX250321	GEM-035-D06	0.7027	5.10866	0.000155689	0.00120431
BX250322	GEM-035-D07	0.602186	4.69104	0.000340688	0.00233948
BX250325	GEM-035-D10	0.155024	1.65388	0.120236	0.29571
BX250326	GEM-035-D11	-0.0319358	-0.28577	0.77921	0.934542
BX250328	GEM-035-E04	0.130548	1.09514	0.291813	0.553873
BX250331	GEM-035-E09	-0.380838	-2.64688	0.0190565	0.0679005
BX250333	GEM-035-E12	0.0460815	0.53723	0.599485	0.841961
BX250336	GEM-035-F04	-0.206063	-1.952	0.0710902	0.19633
BX250338	GEM-035-F07	0.0725737	0.605646	0.554375	0.812677
BX250339	GEM-035-F08	-0.0320493	-0.31584	0.756751	0.920305
BX250340	GEM-035-F09	0.668857	6.9904	6.10556e-06	8.50914e-05
BX250341	GEM-035-F10	-0.462511	-4.21791	0.000847565	0.00500807
BX250342	GEM-035-F12	-0.0834408	-1.00053	0.333917	0.609143
BX250343	GEM-035-G01	0.110267	1.20957	0.246338	0.495828
BX250346	GEM-035-G06	0.0303266	0.258575	0.7997	0.940338
BX250348	GEM-035-G09	-0.414522	-3.71056	0.00230282	0.0115596
BX250351	GEM-035-H02	-0.0146861	-0.14736	0.884935	0.973481
BX250359	GEM-035-H11	-0.123781	-1.17437	0.259704	0.513346
BX250365	GEM-036-A11	0.0650785	0.714656	0.486488	0.758705
BX250366	GEM-036-A12	-0.118266	-1.18802	0.254455	0.506303
BX250367	GEM-036-B01	-0.481734	-4.82529	0.000264246	0.00186509
BX250368	GEM-036-B02	0.0579153	0.595661	0.560843	0.817865
BX250373	GEM-036-B07	0.306348	2.51066	0.0248467	0.0837113
BX250374	GEM-036-B08	0.0538366	0.592496	0.562901	0.819836
BX250376	GEM-036-B10	-1.82632	-10.0007	8.76318e-08	3.32174e-06
BX250378	GEM-036-B12	0.160731	1.6956	0.111923	0.280275
BX250385	GEM-036-C09	-0.283982	-2.66683	0.0183266	0.0661559
BX250390	GEM-036-D02	0.144276	1.14588	0.270924	0.528153
BX250392	GEM-036-D04	0.229003	2.52433	0.0241968	0.08189
BX250393	GEM-036-D05	-0.104157	-0.916983	0.374571	0.649113
BX250395	GEM-036-D06	0.124534	0.988639	0.339504	0.615574
BX250397	GEM-036-D09	-0.0473792	-0.423627	0.67823	0.88387
BX250402	GEM-036-E02	-0.0117693	-0.125689	0.901753	0.979402
BX250404	GEM-036-E05	0.160455	1.48917	0.15847	0.359615
BX250406	GEM-036-E07	-1.3276	-10.2598	6.3652e-08	2.6613e-06
BX250407	GEM-036-E08	0.152741	1.27235	0.223833	0.464517
BX250413	GEM-036-F04	-0.0755037	-0.75187	0.464497	0.736549
BX250415	GEM-036-F06	-0.0198281	-0.224122	0.825878	0.94747
BX250419	GEM-036-F10	0.132815	1.33433	0.203248	0.435084
BX250420	GEM-036-F11	-0.029647	-0.288628	0.777066	0.932958
BX250421	GEM-036-F12	0.100029	0.965451	0.350588	0.625942
BX250424	GEM-036-G03	0.31104	2.16646	0.0478907	0.143076
BX250428	GEM-036-G07	0.120687	1.25437	0.230106	0.472956
BX250429	GEM-036-G08	0.489893	2.94155	0.0106581	0.0416611
BX250431	GEM-036-G12	-2.41357	-14.8753	5.16447e-10	8.12297e-08
BX250435	GEM-036-H06	0.369059	2.54697	0.0231563	0.0794241
BX250438	GEM-036-H09	-0.0321497	-0.323665	0.750943	0.917868
BX250440	GEM-036-H12	0.121177	0.951434	0.357411	0.632474
BX250441	GEM-037-A03	0.252474	2.58635	0.0214477	0.0744137
BX250442	GEM-037-A04	0.552842	5.61091	6.25488e-05	0.000555373
BX250444	GEM-037-A06	0.00880121	0.099313	0.922288	0.983063
BX250448	GEM-037-A12	0.127585	0.930806	0.367619	0.642798
BX250449	GEM-037-B01	-0.0890865	-0.923522	0.371272	0.646819
BX250450	GEM-037-B02	-0.0671312	-0.619987	0.545157	0.805158
BX250453	GEM-037-B05	0.116776	1.03227	0.319331	0.590089
BX250454	GEM-037-B06	-1.93946	-10.8433	3.16907e-08	1.6615e-06
BX250455	GEM-037-B07	-0.7159	-6.343	1.76113e-05	0.000209373
BX250456	GEM-037-B08	-0.906549	-9.9025	9.90898e-08	3.55754e-06
BX250457	GEM-037-B09	0.260546	2.30494	0.0368838	0.116136
BX250458	GEM-037-B10	-0.0740095	-0.761605	0.458847	0.730762
BX250464	GEM-037-C06	0.241667	2.16001	0.0484718	0.144367
BX250465	GEM-037-C07	0.0589082	0.572673	0.575886	0.828463
BX250470	GEM-037-D03	0.148153	0.937521	0.364274	0.638979
BX250472	GEM-037-D05	-0.026532	-0.276167	0.786427	0.935636
BX250473	GEM-037-D06	0.140454	1.1725	0.260426	0.513852
BX250475	GEM-037-D08	-0.837843	-6.92912	6.73317e-06	9.26653e-05
BX250478	GEM-037-E01	0.250821	1.75837	0.100362	0.258981
BX250479	GEM-037-E05	0.0522501	0.562132	0.582854	0.833672
BX250480	GEM-037-E06	0.203903	2.40087	0.0307077	0.100027
BX250482	GEM-037-E09	-0.166997	-1.7062	0.109891	0.277078
BX250484	GEM-037-E12	0.263722	2.56929	0.0221725	0.0765264
BX250485	GEM-037-F01	-0.451644	-3.73131	0.00220989	0.0112469
BX250489	GEM-037-F07	0.0595942	0.647265	0.527859	0.791489
BX250491	GEM-037-F09	0.221212	2.21718	0.0435439	0.132332
BX250492	GEM-037-F10	-0.0988084	-0.969697	0.34854	0.623633
BX250493	GEM-037-F11	0.0783929	0.781883	0.447216	0.720915
BX250495	GEM-037-F12	0.376359	3.25388	0.0057224	0.0254117
BX250496	GEM-037-G01	0.122571	1.50286	0.15494	0.354409
BX250497	GEM-037-G02	0.147747	1.64361	0.122362	0.299824
BX250498	GEM-037-G03	-0.135338	-1.06244	0.305897	0.574078
BX250499	GEM-037-G04	0.0804774	0.688006	0.502613	0.772066
BX250501	GEM-037-G07	-0.12433	-1.12581	0.279048	0.538373
BX250506	GEM-037-H02	0.208988	1.95946	0.0701349	0.194342
BX250507	GEM-037-H03	-0.0938248	-0.802088	0.435814	0.708157
BX250509	GEM-037-H05	-0.0305294	-0.347193	0.733575	0.911151
BX250510	GEM-037-H06	-0.0391046	-0.331897	0.74485	0.915764
BX250511	GEM-037-H08	-0.0121249	-0.0997504	0.921947	0.983063
BX250513	GEM-037-H10	-0.0921767	-0.777501	0.449714	0.722473
BX250516	GEM-038-A02	0.242886	2.53279	0.0238032	0.0810535
BX250518	GEM-038-A04	0.422213	3.40218	0.00425631	0.0196349
BX250522	GEM-038-A09	-0.273811	-1.51883	0.150909	0.347353
BX250523	GEM-038-A10	0.115187	1.35899	0.195494	0.421761
BX250524	GEM-038-A11	-0.30917	-2.77638	0.0147767	0.0550873
BX250528	GEM-038-B05	0.0150256	0.153145	0.880454	0.972101
BX250531	GEM-038-B09	0.0142988	0.140429	0.890308	0.975684
BX250533	GEM-038-B11	-0.0195718	-0.257036	0.800864	0.940702
BX250534	GEM-038-C01	-0.242489	-2.46636	0.0270698	0.0899512
BX250536	GEM-038-C04	-0.321729	-2.95948	0.0102854	0.0405403
BX250539	GEM-038-C07	-0.361527	-3.97285	0.00137038	0.00758638
BX250540	GEM-038-C08	0.0156288	0.107933	0.91557	0.982263
BX250541	GEM-038-C09	0.374459	3.14287	0.00714074	0.0302771
BX250542	GEM-038-C10	1.04148	8.00392	1.29925e-06	2.4109e-05
BX250544	GEM-038-C12	-0.207633	-1.78538	0.0957222	0.248366
BX250546	GEM-038-D02	-0.710128	-6.34263	1.76221e-05	0.000209373
BX250547	GEM-038-D03	-0.0523509	-0.602127	0.55665	0.814989
BX250549	GEM-038-D05	-2.3148	-15.6207	2.6897e-10	5.55256e-08
BX250552	GEM-038-D08	-0.120901	-1.13931	0.273563	0.531517
BX250553	GEM-038-D09	-0.365623	-2.92022	0.0111187	0.0430541
BX250554	GEM-038-D10	0.120786	1.11252	0.284526	0.544805
BX250555	GEM-038-D11	0.198669	1.87975	0.0809675	0.217959
BX250560	GEM-038-E07	0.0337392	0.324268	0.750496	0.917767
BX250564	GEM-038-E12	0.126455	1.56714	0.139247	0.328032
BX250569	GEM-038-F08	0.0199287	0.232851	0.819224	0.945126
BX250571	GEM-038-F10	-0.0249534	-0.252535	0.804272	0.941497
BX250574	GEM-038-G02	0.0181941	0.138896	0.891497	0.975684
BX250575	GEM-038-G03	-0.488395	-4.42628	0.000565715	0.00359338
BX250579	GEM-038-G07	0.0173499	0.140172	0.890507	0.975684
BX250582	GEM-038-G10	-1.42783	-9.33781	2.04584e-07	5.97165e-06
BX250583	GEM-038-G11	-0.255112	-1.9128	0.0763051	0.206821
BX250586	GEM-038-H02	0.065296	0.674318	0.511015	0.778129
BX250587	GEM-038-H03	0.0902928	0.812862	0.429811	0.70385
BX250588	GEM-038-H04	0.174659	1.56919	0.138769	0.327397
BX250594	GEM-038-H10	0.109577	0.958577	0.353923	0.630117
BX250595	GEM-038-H11	-0.0669377	-0.637289	0.534149	0.797242
BX250596	GEM-038-H12	0.0112296	0.105622	0.91737	0.982389
BX250597	GEM-039-A01	0.0623686	0.689709	0.501573	0.770955
BX250599	GEM-039-A03	-0.0302948	-0.225534	0.8248	0.94747
BX250605	GEM-039-A09	-0.118585	-1.16403	0.263734	0.51852
BX250606	GEM-039-A10	0.775217	5.98647	3.23463e-05	0.000343537
BX250608	GEM-039-A12	0.00653712	0.069318	0.94571	0.988989
BX250609	GEM-039-B02	0.320921	2.57342	0.0219949	0.075993
BX250610	GEM-039-B03	-0.14297	-1.39862	0.183537	0.403591
BX250612	GEM-039-B05	0.0760067	0.666108	0.516094	0.781953
BX250615	GEM-039-B08	0.052679	0.528693	0.605242	0.8454
BX250616	GEM-039-B09	0.08503	0.731466	0.476478	0.748362
BX250619	GEM-039-B12	-0.170624	-1.87856	0.0811411	0.218248
BX250623	GEM-039-C04	0.0722774	0.768207	0.45504	0.728012
BX250626	GEM-039-C07	0.12021	0.958704	0.353861	0.630117
BX250628	GEM-039-C10	-0.00200803	-0.0202711	0.984111	0.99526
BX250630	GEM-039-D02	-0.0220677	-0.202887	0.842122	0.954176
BX250634	GEM-039-D07	-0.106146	-1.2766	0.222372	0.461947
BX250636	GEM-039-D09	-0.081405	-0.975418	0.345793	0.620736
BX250637	GEM-039-D10	0.0191798	0.174155	0.86422	0.96469
BX250638	GEM-039-D11	-0.0102905	-0.106217	0.916906	0.982389
BX250639	GEM-039-D12	0.104102	1.20909	0.246513	0.495879
BX250640	GEM-039-E02	0.0308292	0.397083	0.697252	0.891954
BX250642	GEM-039-E04	-0.0281466	-0.328934	0.74704	0.915915
BX250644	GEM-039-E06	-0.36833	-3.80626	0.00190461	0.00987587
BX250646	GEM-039-E09	0.384499	3.4508	0.00386282	0.0179198
BX250648	GEM-039-E11	-0.383658	-3.04542	0.00867044	0.0353561
BX250650	GEM-039-E12	0.0285611	0.240268	0.813581	0.943893
BX250651	GEM-039-F01	0.171609	1.8588	0.084055	0.224441
BX250652	GEM-039-F02	-0.368606	-4.83046	0.000261686	0.00185881
BX250653	GEM-039-F04	0.0614878	0.517614	0.612753	0.850144
BX250654	GEM-039-F05	-0.178896	-1.74158	0.103348	0.264208
BX250656	GEM-039-F07	-0.00127634	-0.0118283	0.990728	0.998589
BX250660	GEM-039-F11	-0.444966	-5.02219	0.000182768	0.00137437
BX250661	GEM-039-G01	-0.0603896	-0.522513	0.609427	0.848266
BX250662	GEM-039-G02	-0.318989	-2.77404	0.014845	0.0552729
BX250667	GEM-039-G08	0.0619245	0.739569	0.471697	0.742974
BX250671	GEM-039-H01	0.000510862	0.00513307	0.995976	0.998667
BX250672	GEM-039-H02	0.0709595	0.615067	0.54831	0.807431
BX250674	GEM-039-H04	0.21844	2.0664	0.0576724	0.165645
BX250679	GEM-039-H11	-0.0682639	-0.617898	0.546495	0.805873
BX250683	GEM-040-A04	0.467101	5.33155	0.000103441	0.00085846
BX250684	GEM-040-A05	0.393854	2.53475	0.0237126	0.080912
BX250696	GEM-040-B08	0.121358	1.29844	0.214973	0.45169
BX250698	GEM-040-B10	0.776798	5.59575	6.42627e-05	0.000567539
BX250703	GEM-040-C04	-0.309154	-1.98532	0.0669148	0.187782
BX250704	GEM-040-C06	0.661054	5.33844	0.000102154	0.000849907
BX250706	GEM-040-C08	0.0301209	0.270214	0.790911	0.937008
BX250707	GEM-040-C09	0.0280409	0.330508	0.745876	0.915764
BX250708	GEM-040-C10	-0.599247	-5.88019	3.89054e-05	0.000392981
BX250711	GEM-040-D01	0.0689446	0.498703	0.625679	0.856806
BX250719	GEM-040-D11	-0.202537	-2.21419	0.0437897	0.132817
BX250720	GEM-040-D12	0.044084	0.456556	0.654945	0.871588
BX250723	GEM-040-E03	0.119854	0.909521	0.378362	0.654144
BX250724	GEM-040-E04	0.0772299	0.852352	0.408265	0.684568
BX250727	GEM-040-E07	0.0252432	0.230198	0.821245	0.946102
BX250729	GEM-040-E09	-0.0943886	-0.941309	0.362397	0.637051
BX250732	GEM-040-E12	0.0486762	0.49298	0.629616	0.859404
BX250736	GEM-040-F05	-0.201928	-2.1166	0.0525546	0.153482
BX250740	GEM-040-F10	0.172849	1.49848	0.156063	0.355747
BX250741	GEM-040-F11	0.107095	1.06113	0.306469	0.5745
BX250742	GEM-040-F12	0.000557628	0.00591526	0.995363	0.998667
BX250743	GEM-040-G01	-0.0103555	-0.116437	0.908948	0.980809
BX250744	GEM-040-G02	0.0110603	0.0835042	0.934625	0.986687
BX250746	GEM-040-G04	0.0207792	0.220772	0.828435	0.948034
BX250747	GEM-040-G05	-0.0463418	-0.478883	0.639364	0.863377
BX250750	GEM-040-G09	-0.173253	-1.28802	0.218478	0.457308
BX250751	GEM-040-G10	-0.413499	-4.12042	0.00102547	0.00596328
BX250752	GEM-040-G11	2.974	13.1157	2.7227e-09	2.46786e-07
BX250754	GEM-040-H01	-0.0296072	-0.212068	0.835089	0.950332
BX250755	GEM-040-H02	0.304186	3.13093	0.00731265	0.0308083
BX250757	GEM-040-H04	0.078238	0.662871	0.518105	0.78428
BX250759	GEM-040-H07	-0.201693	-1.80295	0.0928048	0.24232
BX250760	GEM-040-H08	0.186153	1.45725	0.166958	0.374871
BX250761	GEM-040-H09	0.0299695	0.337538	0.740684	0.914572
BX250764	GEM-040-H12	-0.65617	-5.42834	8.67923e-05	0.000740762
BX250765	GEM-041-A01	-0.0449329	-0.338374	0.740068	0.914275
BX250766	GEM-041-A02	0.0383143	0.420822	0.680229	0.88387
BX250770	GEM-041-A07	0.011067	0.108232	0.915337	0.982263
BX250773	GEM-041-A10	-0.29147	-3.14452	0.00711726	0.0302163
BX250774	GEM-041-A12	0.0531784	0.583078	0.569051	0.824013
BX250775	GEM-041-B01	-0.220529	-2.31649	0.0360827	0.114158
BX250777	GEM-041-B06	-0.0454528	-0.570133	0.577561	0.829518
BX250778	GEM-041-B07	0.0314999	0.363794	0.721409	0.905669
BX250780	GEM-041-B10	-0.187931	-2.15937	0.04853	0.144409
BX250782	GEM-041-B12	0.046615	0.492566	0.629901	0.859404
BX250783	GEM-041-C01	0.0886425	0.803137	0.435227	0.707807
BX250784	GEM-041-C02	0.0533786	0.400395	0.694867	0.891665
BX250785	GEM-041-C03	-0.142505	-1.6336	0.124467	0.304303
BX250790	GEM-041-C09	0.0152052	0.157335	0.877212	0.970415
BX250795	GEM-041-D02	0.0591233	0.560409	0.583997	0.833753
BX250797	GEM-041-D05	-0.0559946	-0.469559	0.64585	0.867569
BX250798	GEM-041-D06	-0.0342874	-0.404785	0.69171	0.890614
BX250799	GEM-041-D09	-0.0371759	-0.431001	0.672985	0.88223
BX250804	GEM-041-E02	0.0636647	0.694116	0.498888	0.769369
BX250805	GEM-041-E03	-0.480896	-4.56592	0.000432527	0.00287452
BX250810	GEM-041-E11	0.153044	1.56807	0.139031	0.32778
BX250812	GEM-041-F03	1.1701	7.75971	1.86402e-06	3.20972e-05
BX250813	GEM-041-F05	0.0930162	1.01794	0.325859	0.597619
BX250814	GEM-041-F06	-0.0442331	-0.431589	0.672567	0.88223
BX250815	GEM-041-F09	0.0597681	0.633244	0.536712	0.799982
BX250819	GEM-041-G01	0.0853863	1.04959	0.311566	0.580104
BX250821	GEM-041-G05	0.0432065	0.430304	0.673479	0.88223
BX250823	GEM-041-G08	0.227691	2.61658	0.0202194	0.0712751
BX250826	GEM-041-H02	0.0332975	0.412791	0.685969	0.887835
BX250828	GEM-041-H04	0.0595272	0.624546	0.542245	0.803514
BX250830	GEM-041-H06	-0.445738	-3.90816	0.00155692	0.00837597
BX250831	GEM-041-H07	-0.229486	-2.10141	0.054057	0.157452
BX250832	GEM-041-H08	0.188837	1.5118	0.152673	0.350437
BX250833	GEM-041-H09	0.00469337	0.0417891	0.967253	0.991622
BX250834	GEM-041-H11	0.0464976	0.425702	0.676752	0.88387
BX250835	GEM-041-H12	0.0108295	0.117127	0.908412	0.980809
BX250838	GEM-042-A03	-0.076779	-0.996763	0.33568	0.610883
BX250839	GEM-042-A04	0.0538851	0.686796	0.503352	0.77257
BX250843	GEM-042-A08	-0.364614	-3.32692	0.00494616	0.0224104
BX250845	GEM-042-A10	0.538294	4.48277	0.000507376	0.00326679
BX250846	GEM-042-A11	0.0130737	0.128847	0.899299	0.978011
BX250849	GEM-042-B02	-0.237823	-2.65835	0.0186335	0.066971
BX250850	GEM-042-B03	-0.0508918	-0.463116	0.650349	0.868544
BX250851	GEM-042-B04	-1.18797	-8.94448	3.45647e-07	8.27298e-06
BX250852	GEM-042-B05	-0.0436318	-0.462651	0.650675	0.868544
BX250858	GEM-042-C01	-0.0310836	-0.274977	0.787323	0.93577
BX250862	GEM-042-C05	-0.258793	-2.80694	0.0139122	0.0522777
BX250866	GEM-042-C09	-0.630743	-5.96872	3.33556e-05	0.000348651
BX250867	GEM-042-C10	0.258277	1.64909	0.121225	0.297715
BX250869	GEM-042-C12	-0.367338	-3.65272	0.00258339	0.0127691
BX250870	GEM-042-D01	-0.355963	-2.93275	0.0108459	0.0421458
BX250878	GEM-042-D08	0.0474322	0.420968	0.680125	0.88387
BX250880	GEM-042-D10	0.121763	1.44937	0.169113	0.378182
BX250881	GEM-042-D11	0.003965	0.0408878	0.967959	0.991677
BX250882	GEM-042-D12	-0.180484	-1.45922	0.166425	0.374126
BX250884	GEM-042-E03	0.046241	0.429811	0.67383	0.88223
BX250887	GEM-042-E06	0.0964783	0.88325	0.391913	0.666233
BX250888	GEM-042-E07	0.0902747	0.737426	0.472958	0.74425
BX250896	GEM-042-F03	-0.865301	-7.45116	2.97257e-06	4.54555e-05
BX250898	GEM-042-F06	-0.0967385	-1.0602	0.306877	0.574834
BX250901	GEM-042-F10	0.271928	2.25397	0.0406253	0.124894
BX250902	GEM-042-F11	0.0945349	0.852893	0.407975	0.684568
BX250905	GEM-042-G02	0.170842	1.86605	0.082975	0.222818
BX250910	GEM-042-G09	0.030866	0.334707	0.742773	0.915718
BX250913	GEM-042-G12	0.151112	1.22043	0.242323	0.490137
BX250915	GEM-042-H02	0.167142	2.08206	0.0560292	0.16177
BX250919	GEM-042-H06	-0.0258487	-0.243401	0.8112	0.943893
BX250921	GEM-042-H10	0.0147319	0.132445	0.896504	0.977601
BX250924	GEM-043-A01	-0.00100848	-0.0118762	0.990691	0.998589
BX250925	GEM-043-A03	-0.139456	-1.36215	0.194519	0.419948
BX250926	GEM-043-A04	0.199581	2.28449	0.0383444	0.119257
BX250927	GEM-043-A05	-0.0520248	-0.578225	0.572234	0.826448
BX250934	GEM-043-B02	-0.169598	-1.88513	0.0801917	0.216047
BX250935	GEM-043-B03	-0.00725294	-0.0784678	0.938559	0.988092
BX250939	GEM-043-B07	1.1419	10.2749	6.24882e-08	2.64614e-06
BX250940	GEM-043-B08	-0.0221201	-0.249262	0.806753	0.941721
BX250941	GEM-043-B09	0.0534146	0.561851	0.58304	0.833672
BX250943	GEM-043-B11	0.0318526	0.274214	0.787897	0.935787
BX250944	GEM-043-C01	-0.673206	-5.68872	5.44738e-05	0.000494305
BX250948	GEM-043-C06	-0.0304641	-0.230773	0.820806	0.945961
BX250950	GEM-043-C09	0.227042	2.70442	0.0170239	0.0621324
BX250955	GEM-043-D04	0.0376595	0.312488	0.759243	0.921603
BX250956	GEM-043-D06	0.0214713	0.159855	0.875263	0.969156
BX250959	GEM-043-D10	0.0461187	0.499249	0.625304	0.856648
BX250962	GEM-043-E02	0.700663	4.46206	0.000528009	0.00338644
BX250963	GEM-043-E03	-0.982333	-5.06416	0.000169062	0.00129262
BX250967	GEM-043-E09	-0.0156764	-0.191679	0.850727	0.9587
BX250968	GEM-043-E10	0.0357943	0.379236	0.710163	0.899413
BX250972	GEM-043-F04	0.579674	4.49967	0.00049115	0.00318717
BX250973	GEM-043-F06	0.0194295	0.209803	0.836823	0.951145
BX250975	GEM-043-F08	0.00494102	0.0550944	0.956836	0.989463
BX250977	GEM-043-F10	-0.393503	-3.60107	0.00286305	0.0139479
BX250980	GEM-043-G02	0.19026	1.84812	0.0856694	0.227099
BX250986	GEM-043-G11	-0.0703526	-0.494798	0.628364	0.858703
BX250992	GEM-043-H05	0.0365024	0.403489	0.692641	0.890886
BX250993	GEM-043-H06	0.0277687	0.354403	0.728281	0.909113
BX250995	GEM-043-H08	0.064543	0.808431	0.432273	0.705618
BX250999	GEM-044-A01	-0.341572	-2.51251	0.0247578	0.083529
BX251000	GEM-044-A02	0.0246601	0.27072	0.790529	0.936941
BX251002	GEM-044-A06	-0.0819575	-0.834184	0.418088	0.694639
BX251004	GEM-044-A08	-0.0847377	-0.925438	0.370308	0.646386
BX251006	GEM-044-A12	-0.0265468	-0.293297	0.773568	0.930345
BX251012	GEM-044-B10	0.318503	1.93529	0.0732726	0.200679
BX251016	GEM-044-C03	0.15354	1.58202	0.135814	0.323662
BX251020	GEM-044-C07	-0.547587	-4.45675	0.000533437	0.00341461
BX251023	GEM-044-C11	-0.113186	-0.9758	0.345611	0.620736
BX251026	GEM-044-D01	0.0130784	0.1512	0.88196	0.972101
BX251033	GEM-044-D10	-0.119341	-1.09343	0.292536	0.55418
BX251035	GEM-044-D12	-0.0201772	-0.210407	0.83636	0.950946
BX251037	GEM-044-E02	-0.629505	-5.18107	0.000136226	0.00106624
BX251040	GEM-044-E05	0.0526427	0.586459	0.566839	0.822897
BX251041	GEM-044-E06	-0.067634	-0.503616	0.622308	0.8558
BX251045	GEM-044-E11	0.355085	3.47449	0.0036845	0.0172623
BX251046	GEM-044-E12	-0.244902	-1.96853	0.0689895	0.192622
BX251049	GEM-044-F04	-0.142321	-1.30958	0.211277	0.446766
BX251050	GEM-044-F05	-0.132936	-0.975668	0.345674	0.620736
BX251052	GEM-044-F07	0.0353893	0.304179	0.765435	0.924399
BX251054	GEM-044-F09	0.00705367	0.0678167	0.946884	0.989356
BX251058	GEM-044-G02	0.211435	1.92603	0.0745073	0.203386
BX251061	GEM-044-G06	0.0106038	0.102313	0.919949	0.983063
BX251064	GEM-044-G11	0.222844	2.00043	0.0650957	0.1833
BX251068	GEM-044-H04	-0.0830592	-0.918088	0.374013	0.648976
BX251073	GEM-045-A01	0.054009	0.355603	0.727402	0.909046
BX251075	GEM-045-A04	-0.52368	-3.91263	0.00154323	0.00834252
BX251077	GEM-045-A07	0.669887	6.55641	1.23423e-05	0.000155597
BX251080	GEM-045-A10	-0.658053	-5.80199	4.46116e-05	0.000429598
BX251081	GEM-045-A11	0.100102	0.961788	0.352362	0.62843
BX251086	GEM-045-B04	-0.274211	-2.8821	0.0119912	0.0461339
BX251087	GEM-045-B06	-0.383913	-3.14905	0.00705333	0.0300221
BX251090	GEM-045-B10	0.0631485	0.5282	0.605576	0.8454
BX251091	GEM-045-B11	-0.420545	-4.58586	0.000416337	0.00280074
BX251092	GEM-045-B12	-0.628786	-6.57314	1.20061e-05	0.000152524
BX251093	GEM-045-C01	-1.06524	-5.43463	8.58118e-05	0.000736198
BX251096	GEM-045-C04	0.136149	1.20786	0.246973	0.4962
BX251097	GEM-045-C06	-0.0747654	-0.828328	0.421286	0.696799
BX251100	GEM-045-C09	-1.32869	-11.2148	2.06416e-08	1.2425e-06
BX251101	GEM-045-D01	-0.837723	-8.20181	9.74955e-07	1.91683e-05
BX251102	GEM-045-D02	2.89452	9.328	2.07235e-07	5.97165e-06
BX251103	GEM-045-D03	0.908825	5.91343	3.67164e-05	0.000377802
BX251105	GEM-045-D05	0.0717643	0.790885	0.442113	0.714432
BX251111	GEM-045-D11	0.0132029	0.144067	0.887487	0.974848
BX251114	GEM-045-E03	-0.773828	-9.70295	1.27555e-07	4.29914e-06
BX251115	GEM-045-E04	-0.326657	-3.48569	0.00360314	0.0170017
BX251117	GEM-045-E06	0.185382	1.99964	0.0651897	0.183409
BX251120	GEM-045-E09	0.107911	1.14267	0.272208	0.529507
BX251122	GEM-045-E12	0.130225	1.18133	0.257015	0.50925
BX251125	GEM-045-F03	0.142447	1.45453	0.167699	0.375786
BX251126	GEM-045-F04	-0.345352	-2.13352	0.050927	0.149642
BX251128	GEM-045-F06	0.000413317	0.0027198	0.997868	0.998667
BX251129	GEM-045-F07	0.0523095	0.368384	0.71806	0.903869
BX251132	GEM-045-F11	-0.687667	-7.53109	2.63102e-06	4.09e-05
BX251137	GEM-045-G05	0.0219699	0.198483	0.845501	0.955602
BX251141	GEM-045-G09	-0.339211	-3.15391	0.00698535	0.0298482
BX251145	GEM-045-H04	-1.2168	-9.38344	1.92712e-07	5.83971e-06
BX251146	GEM-045-H05	0.1363	1.25019	0.231584	0.474517
BX251147	GEM-045-H06	-0.38255	-4.34154	0.000666458	0.00409166
BX251148	GEM-045-H07	-0.446378	-3.29972	0.00522206	0.0234993
BX251151	GEM-045-H10	-0.657787	-4.74583	0.000307049	0.00212172
BX251153	GEM-045-H12	0.0468171	0.499257	0.625299	0.856648
BX251155	GEM-046-A03	-0.0460305	-0.538288	0.598774	0.841955
BX251157	GEM-046-A05	0.0953878	1.01071	0.329189	0.602388
BX251158	GEM-046-A06	-0.144319	-1.23171	0.238207	0.484182
BX251159	GEM-046-A07	0.0184741	0.165827	0.870648	0.96794
BX251164	GEM-046-B05	-0.903058	-7.49594	2.77582e-06	4.28435e-05
BX251165	GEM-046-B06	-0.874052	-6.4374	1.5037e-05	0.000183952
BX251166	GEM-046-B07	-0.636228	-6.63727	1.08044e-05	0.000138321
BX251168	GEM-046-B11	0.180349	1.57053	0.138458	0.327214
BX251169	GEM-046-B12	-0.00328819	-0.0366097	0.97131	0.991907
BX251171	GEM-046-C02	0.0237126	0.208269	0.837998	0.951498
BX251172	GEM-046-C03	0.238953	1.73875	0.103857	0.265306
BX251173	GEM-046-C05	0.0714826	0.574281	0.574827	0.82837
BX251174	GEM-046-C06	0.112677	1.34181	0.200871	0.431671
BX251175	GEM-046-C07	-0.243349	-2.2852	0.0382924	0.119208
BX251176	GEM-046-C08	-0.11155	-1.16152	0.264719	0.519528
BX251179	GEM-046-C12	-1.69644	-9.24706	2.30563e-07	6.24221e-06
BX251182	GEM-046-D04	0.0119074	0.107832	0.915649	0.982263
BX251183	GEM-046-D05	-0.00696818	-0.0515987	0.959572	0.989463
BX251184	GEM-046-D06	0.00335853	0.0291164	0.97718	0.992015
BX251189	GEM-046-D12	0.19157	1.72675	0.106048	0.270067
BX251190	GEM-046-E01	0.101718	1.02676	0.321828	0.592859
BX251193	GEM-046-E05	-0.125941	-1.31812	0.208478	0.442831
BX251195	GEM-046-E07	0.0524788	0.551002	0.590258	0.837572
BX251201	GEM-046-F04	-0.137722	-1.49855	0.156045	0.355747
BX251202	GEM-046-F05	0.174601	1.82461	0.08932	0.235079
BX251204	GEM-046-F07	-0.0615687	-0.560918	0.583659	0.833753
BX251207	GEM-046-F11	-0.0553999	-0.543874	0.595025	0.840043
BX251208	GEM-046-F12	-0.0303314	-0.347091	0.73365	0.911151
BX251209	GEM-046-G01	-0.0901801	-0.940446	0.362824	0.637451
BX251212	GEM-046-G08	0.0913524	0.980224	0.343498	0.619583
BX251213	GEM-046-G10	0.227625	1.81614	0.0906686	0.238059
BX251215	GEM-046-G12	0.104375	0.949901	0.358163	0.633028
BX251217	GEM-046-H02	1.80633	10.4331	5.15796e-08	2.36621e-06
BX251219	GEM-046-H05	-0.314098	-2.59052	0.0212744	0.0740456
BX251220	GEM-046-H07	0.158925	1.19698	0.251054	0.502097
BX251221	GEM-046-H08	-0.0380424	-0.291941	0.774584	0.930345
BX251226	GEM-047-A01	0.0322939	0.276517	0.786163	0.935636
BX251227	GEM-047-A03	-0.19305	-1.92785	0.0742629	0.202887
BX251228	GEM-047-A05	0.119976	1.2716	0.224092	0.464643
BX251229	GEM-047-A06	0.0564164	0.558183	0.585475	0.833753
BX251230	GEM-047-A07	-0.0679904	-0.671556	0.512721	0.778884
BX251231	GEM-047-A10	0.155621	1.5098	0.153178	0.350866
BX251233	GEM-047-B01	0.0123345	0.100696	0.92121	0.983063
BX251234	GEM-047-B02	0.0506694	0.557584	0.585873	0.833753
BX251235	GEM-047-B03	0.219303	2.24486	0.0413304	0.126872
BX251237	GEM-047-B05	-0.190633	-2.18775	0.0460198	0.138311
BX251238	GEM-047-B06	0.0113557	0.132718	0.896292	0.977601
BX251239	GEM-047-B07	-0.4229	-3.04348	0.00870384	0.0354486
BX251241	GEM-047-B10	0.0463664	0.462048	0.651097	0.868544
BX251243	GEM-047-C01	0.00477423	0.045937	0.964005	0.990235
BX251246	GEM-047-C04	0.00758826	0.0687731	0.946136	0.988989
BX251247	GEM-047-C05	0.264083	2.62529	0.0198785	0.0702232
BX251250	GEM-047-C08	0.0586106	0.59099	0.563882	0.820391
BX251253	GEM-047-C11	0.0491723	0.422181	0.67926	0.88387
BX251256	GEM-047-D03	-0.479585	-4.59777	0.000406963	0.00274326
BX251258	GEM-047-D06	-0.161898	-1.37774	0.189759	0.412499
BX251262	GEM-047-D11	-0.0501356	-0.429651	0.673944	0.88223
BX251264	GEM-047-E01	0.0364435	0.442439	0.664883	0.879008
BX251265	GEM-047-E02	0.0456803	0.485624	0.634694	0.861313
BX251269	GEM-047-E07	-0.0823867	-0.994484	0.33675	0.612155
BX251274	GEM-047-F01	0.00479303	0.0485157	0.961986	0.989548
BX251275	GEM-047-F02	-0.671286	-5.81049	4.3951e-05	0.000425974
BX251276	GEM-047-F03	-0.204125	-1.56147	0.140573	0.32966
BX251278	GEM-047-F06	-1.04762	-9.34868	2.01686e-07	5.97165e-06
BX251284	GEM-047-F12	-0.774778	-5.91017	3.69254e-05	0.000378772
BX251287	GEM-047-G04	-0.039966	-0.474837	0.642175	0.86611
BX251295	GEM-047-H01	0.122335	1.11451	0.2837	0.54355
BX251297	GEM-047-H03	-0.269318	-2.28583	0.038247	0.119191
BX251298	GEM-047-H04	-0.0739891	-0.858949	0.404736	0.680328
BX251301	GEM-047-H07	0.160494	1.33432	0.20325	0.435084
BX251303	GEM-047-H10	0.00622618	0.0624639	0.95107	0.989356
BX251304	GEM-047-H11	0.450637	4.40266	0.000592113	0.00371816
BX251311	GEM-048-A08	0.0266864	0.293015	0.773779	0.930345
BX251312	GEM-048-A09	-0.00929972	-0.101528	0.920561	0.983063
BX251314	GEM-048-A11	0.152859	1.39687	0.184053	0.403591
BX251316	GEM-048-B03	0.0874875	0.741516	0.470553	0.742544
BX251317	GEM-048-B04	0.0159042	0.159899	0.875229	0.969156
BX251322	GEM-048-B10	0.0110065	0.11501	0.910059	0.981367
BX251333	GEM-048-C12	0.597945	6.76336	8.79545e-06	0.000116206
BX251335	GEM-048-D02	0.0650218	0.585036	0.56777	0.822897
BX251336	GEM-048-D03	0.229631	1.93701	0.0730448	0.200222
BX251338	GEM-048-D07	-0.07278	-0.518161	0.612382	0.850144
BX251339	GEM-048-D08	0.250509	2.20553	0.0445091	0.134824
BX251340	GEM-048-D09	-0.0980245	-0.918448	0.37383	0.648976
BX251342	GEM-048-D11	-0.271631	-2.78465	0.0145376	0.0543185
BX251344	GEM-048-E04	0.0275113	0.298093	0.76998	0.927852
BX251345	GEM-048-E06	-0.109473	-1.03614	0.317584	0.587993
BX251347	GEM-048-E08	-0.223843	-2.64266	0.0192145	0.0683263
BX251348	GEM-048-E09	0.537372	5.76059	4.79804e-05	0.000454096
BX251349	GEM-048-E10	-0.00367522	-0.0437031	0.965754	0.990955
BX251350	GEM-048-E11	0.112338	0.949438	0.35839	0.633028
BX251351	GEM-048-E12	0.0998195	1.25061	0.231433	0.474503
BX251354	GEM-048-F03	0.0436524	0.476028	0.641347	0.8657
BX251355	GEM-048-F05	0.352526	3.37119	0.00452783	0.0207426
BX251356	GEM-048-F06	0.0431996	0.353853	0.728685	0.909273
BX251357	GEM-048-F07	-0.622433	-5.70003	5.3394e-05	0.000489232
BX251359	GEM-048-F08	0.276147	2.3659	0.0328362	0.105709
BX251361	GEM-048-F10	0.105413	1.00512	0.331778	0.606119
BX251367	GEM-048-G04	-0.073272	-0.838579	0.415698	0.693109
BX251369	GEM-048-G06	-0.0997929	-1.00038	0.333987	0.609143
BX251370	GEM-048-G07	0.0565922	0.543749	0.595109	0.840043
BX251373	GEM-048-G10	-0.00973229	-0.0851242	0.93336	0.986524
BX251376	GEM-048-H02	0.038777	0.475458	0.641743	0.865881
BX251381	GEM-048-H08	-0.899826	-8.81923	4.09911e-07	9.4416e-06
BX251383	GEM-048-H10	0.117504	1.19971	0.250026	0.501378
BX251384	GEM-048-H11	0.0951421	1.08974	0.294104	0.555804
BX251385	GEM-048-H12	0.0984681	0.911316	0.377448	0.653754
BX251391	GEM-049-A07	-0.0416401	-0.331094	0.745443	0.915764
BX251395	GEM-049-B02	0.475134	3.50472	0.00346899	0.0164156
BX251396	GEM-049-B03	-0.127315	-1.37711	0.189952	0.412499
BX251397	GEM-049-B04	-0.279892	-2.19517	0.0453835	0.136647
BX251401	GEM-049-B07	-0.0771995	-0.832813	0.418835	0.694832
BX251402	GEM-049-B08	0.103185	1.33934	0.201653	0.432506
BX251407	GEM-049-C02	0.0646649	0.794533	0.440055	0.712709
BX251408	GEM-049-C03	0.033148	0.326096	0.749142	0.916789
BX251424	GEM-049-D04	1.34944	12.6216	4.4958e-09	3.9078e-07
BX251425	GEM-049-D05	0.0952592	1.05099	0.310947	0.579405
BX251430	GEM-049-D11	0.0509217	0.614245	0.548838	0.807848
BX251432	GEM-049-E01	0.164744	1.64906	0.121231	0.297715
BX251433	GEM-049-E03	0.0917469	0.833166	0.418643	0.694832
BX251435	GEM-049-E06	-1.60137	-9.0764	2.89365e-07	7.24071e-06
BX251438	GEM-049-E10	-0.62248	-4.85306	0.000250786	0.00180076
BX251440	GEM-049-F01	-0.0438543	-0.456562	0.654941	0.871588
BX251442	GEM-049-F03	0.0406342	0.474261	0.642575	0.866297
BX251446	GEM-049-F07	-0.160215	-1.68257	0.114464	0.285161
BX251456	GEM-049-G11	0.198935	1.81117	0.0914682	0.239587
BX251457	GEM-049-G12	0.0296431	0.292585	0.774101	0.930345
BX251461	GEM-049-H03	-0.812114	-6.85023	7.64264e-06	0.000103647
BX251462	GEM-049-H06	0.0952836	0.932737	0.366655	0.641452
BX251465	GEM-049-H09	-0.0296972	-0.364864	0.720628	0.905376
BX251466	GEM-049-H10	-0.074772	-0.751478	0.464725	0.736558
BX251468	GEM-049-H12	0.265148	2.84492	0.0129066	0.0492268
BX251469	GEM-050-A01	-0.0999071	-1.00973	0.329642	0.602884
BX251476	GEM-050-A08	-0.183357	-1.38802	0.186677	0.407801
BX251480	GEM-050-B04	0.334225	3.05353	0.00853159	0.0348898
BX251484	GEM-050-B07	-0.114692	-1.47554	0.162048	0.365604
BX251485	GEM-050-B08	0.0652661	0.673412	0.511574	0.778319
BX251486	GEM-050-B09	-0.0696248	-0.657934	0.521179	0.786771
BX251488	GEM-050-B12	-0.0955412	-1.0383	0.316609	0.587175
BX251489	GEM-050-C03	-0.0604134	-0.641719	0.531351	0.794436
BX251491	GEM-050-C05	0.0536254	0.531119	0.603604	0.844789
BX251495	GEM-050-D01	-0.696894	-5.97519	3.29844e-05	0.000347989
BX251496	GEM-050-D02	-0.683739	-5.81688	4.34613e-05	0.000425338
BX251501	GEM-050-D09	-0.075271	-0.597333	0.559757	0.81765
BX251503	GEM-050-D12	-0.223032	-2.81945	0.0135727	0.0513522
BX251504	GEM-050-E01	-0.140943	-1.57053	0.138457	0.327214
BX251505	GEM-050-E02	0.104564	0.819382	0.426204	0.70142
BX251506	GEM-050-E03	-0.0186551	-0.183352	0.857133	0.962948
BX251507	GEM-050-E05	-0.169722	-1.15486	0.267348	0.522206
BX251514	GEM-050-F02	-0.153806	-1.66963	0.117037	0.290002
BX251518	GEM-050-F07	-0.0190634	-0.222544	0.827082	0.94747
BX251521	GEM-050-F12	-0.173135	-1.63151	0.124911	0.304938
BX251523	GEM-050-G02	-0.368514	-4.19502	0.00088627	0.00521809
BX251524	GEM-050-G03	-0.272195	-3.38292	0.00442309	0.0203191
BX251528	GEM-050-G10	0.357813	3.72669	0.00223022	0.0113156
BX251529	GEM-050-G11	1.40009	16.2323	1.60753e-10	4.74515e-08
BX251540	GEM-050-H09	0.0242487	0.211418	0.835587	0.950394
BX251543	GEM-051-A05	0.0901973	0.970649	0.348082	0.623489
BX251544	GEM-051-A06	-1.033	-8.44256	6.91808e-07	1.44529e-05
BX251547	GEM-051-A11	0.0674722	0.585367	0.567553	0.822897
BX251548	GEM-051-B04	0.0430698	0.172326	0.865631	0.965286
BX251551	GEM-051-B07	-0.459265	-4.57298	0.000426724	0.00284167
BX251556	GEM-051-B12	-0.0460589	-0.50664	0.620238	0.855385
BX251562	GEM-051-C07	0.260684	2.64151	0.0192577	0.0683806
BX251564	GEM-051-C11	0.00780924	0.0538354	0.957822	0.989463
BX251565	GEM-051-C12	0.0599204	0.651411	0.525258	0.789813
BX251566	GEM-051-D02	0.111817	1.24649	0.232896	0.475437
BX251569	GEM-051-D09	0.1421	1.32134	0.207432	0.441068
BX251571	GEM-051-D11	0.100688	0.807862	0.43259	0.705618
BX251574	GEM-051-E02	0.418154	4.34337	0.000664102	0.00408478
BX251576	GEM-051-E04	0.0203516	0.266634	0.793611	0.938524
BX251581	GEM-051-F01	0.303883	3.03546	0.00884389	0.0358862
BX251584	GEM-051-F05	0.0634793	0.745435	0.468255	0.740732
BX251586	GEM-051-F07	-0.211064	-1.54105	0.145445	0.338179
BX251588	GEM-051-F09	-0.295974	-2.81205	0.0137726	0.0518119
BX251594	GEM-051-G03	-0.148966	-1.36212	0.194526	0.419948
BX251595	GEM-051-G05	0.0585645	0.47349	0.643112	0.866666
BX251597	GEM-051-G07	0.0864418	0.842181	0.413745	0.690731
BX251600	GEM-051-G11	1.27573	10.335	5.8084e-08	2.52436e-06
BX251601	GEM-051-H01	-0.411089	-3.53913	0.00323901	0.0155954
BX251602	GEM-051-H02	-0.174983	-1.85505	0.0846188	0.225037
BX251603	GEM-051-H03	-0.303308	-3.23292	0.00596679	0.0262777
BX251604	GEM-051-H04	0.119891	0.801986	0.435871	0.708157
BX251607	GEM-051-H10	0.075384	0.698585	0.496174	0.767382
BX251610	GEM-053-A01	0.101437	1.0966	0.291193	0.553402
BX251611	GEM-053-A02	0.178287	1.66811	0.117342	0.29054
BX251612	GEM-053-A03	-1.18227	-8.65781	5.11965e-07	1.13491e-05
BX251615	GEM-053-A07	0.175015	2.076	0.0566602	0.163164
BX251617	GEM-053-A10	-0.00558969	-0.0536747	0.957948	0.989463
BX251624	GEM-053-B09	0.00597421	0.0510635	0.959991	0.989463
BX251625	GEM-053-B10	0.705226	6.20899	2.2087e-05	0.000255081
BX251626	GEM-053-B11	-0.0027695	-0.0301706	0.976354	0.992015
BX251628	GEM-053-C02	0.210511	2.35514	0.0335186	0.107592
BX251633	GEM-053-C10	0.0123486	0.118296	0.907502	0.980809
BX251637	GEM-053-D02	0.117438	1.22252	0.241556	0.489184
BX251638	GEM-053-D03	0.372456	3.68863	0.00240536	0.0119761
BX251644	GEM-053-D11	-0.109872	-0.973624	0.346653	0.621942
BX251645	GEM-053-D12	0.0521839	0.503638	0.622293	0.8558
BX251646	GEM-053-E01	0.121933	0.948639	0.358782	0.633244
BX251647	GEM-053-E03	0.0174962	0.088793	0.930495	0.985055
BX251649	GEM-053-E06	-0.146844	-1.25811	0.228789	0.472011
BX251650	GEM-053-E07	0.0187519	0.224919	0.82527	0.94747
BX251652	GEM-053-E09	0.434956	3.03941	0.00877473	0.0356933
BX251655	GEM-053-E12	-0.075373	-0.715191	0.486167	0.758705
BX251656	GEM-053-F01	-0.295133	-2.98519	0.00977348	0.0389284
BX251658	GEM-053-F06	-0.825839	-6.20998	2.20501e-05	0.000255081
BX251660	GEM-053-F08	-0.408119	-3.88105	0.00164258	0.00879328
BX251663	GEM-053-F11	0.295495	2.09849	0.054351	0.158007
BX251665	GEM-053-G01	0.124085	1.22065	0.242242	0.490137
BX251668	GEM-053-G04	0.894359	7.1697	4.5988e-06	6.69156e-05
BX251669	GEM-053-G05	-0.441884	-4.38157	0.000616758	0.00384368
BX251670	GEM-053-G06	0.0471508	0.447382	0.661396	0.87629
BX251673	GEM-053-G09	0.000423743	0.00515438	0.99596	0.998667
BX251681	GEM-053-H04	0.00652087	0.0596829	0.953246	0.989463
BX251682	GEM-053-H05	0.0294198	0.329475	0.746641	0.915764
BX251684	GEM-053-H07	0.00974829	0.0996997	0.921987	0.983063
BX251686	GEM-053-H11	0.0195925	0.24874	0.807149	0.941721
BX251687	GEM-053-H12	-0.0101003	-0.0973945	0.923784	0.983326
BX251689	GEM-054-A04	-0.452138	-5.02126	0.000183083	0.00137437
BX251690	GEM-054-A05	0.0341245	0.326743	0.748663	0.916789
BX251691	GEM-054-A06	-0.271939	-2.64924	0.0189687	0.0676603
BX251693	GEM-054-A08	0.776424	7.07114	5.37125e-06	7.68631e-05
BX251695	GEM-054-A10	-0.43764	-4.82526	0.000264264	0.00186509
BX251697	GEM-054-B02	0.132655	1.53759	0.146285	0.338669
BX251698	GEM-054-B03	-0.367091	-4.58064	0.000420515	0.00280623
BX251701	GEM-054-B08	0.163744	1.41068	0.180022	0.397735
BX251704	GEM-054-B11	-1.44729	-8.11398	1.10683e-06	2.11322e-05
BX251705	GEM-054-B12	0.0773275	0.890983	0.387891	0.663492
BX251706	GEM-054-C01	-0.139883	-1.40515	0.181627	0.400745
BX251707	GEM-054-C02	0.33259	2.4803	0.0263508	0.0878273
BX251708	GEM-054-C03	0.105797	1.16304	0.264123	0.518975
BX251709	GEM-054-C04	-0.391903	-3.67042	0.00249407	0.0123878
BX251713	GEM-054-C09	-1.53423	-12.1228	7.58787e-09	5.3325e-07
BX251715	GEM-054-C12	0.329064	3.92976	0.00149191	0.00813166
BX251717	GEM-054-D04	0.185241	1.61734	0.127952	0.309842
BX251718	GEM-054-D05	0.265612	2.52259	0.0242787	0.0820803
BX251719	GEM-054-D06	-0.268498	-2.63633	0.0194542	0.0688715
BX251722	GEM-054-D11	0.263101	2.66311	0.0184607	0.0664223
BX251727	GEM-054-E06	-0.811368	-8.58021	5.70311e-07	1.24751e-05
BX251728	GEM-054-E07	0.21614	1.57503	0.137418	0.325733
BX251732	GEM-054-F03	-0.24846	-2.71416	0.0167014	0.0611583
BX251733	GEM-054-F04	-0.228347	-2.32528	0.0354835	0.112857
BX251734	GEM-054-F05	0.168116	1.84308	0.0864393	0.228957
BX251737	GEM-054-F09	-0.0336191	-0.401222	0.694272	0.891594
BX251738	GEM-054-F10	0.542916	4.85522	0.000249771	0.00179737
BX251740	GEM-054-F12	-2.09759	-13.4049	2.0452e-09	2.17913e-07
BX251742	GEM-054-G02	0.0912998	0.86393	0.402086	0.676561
BX251744	GEM-054-G08	-0.485212	-4.37026	0.000630404	0.00392133
BX251747	GEM-054-H01	-0.181924	-1.75609	0.100764	0.259815
BX251751	GEM-054-H05	0.129824	1.47969	0.160951	0.363626
BX251752	GEM-054-H07	0.0135884	0.0818528	0.935914	0.986698
BX251753	GEM-054-H08	-0.62234	-4.00284	0.00129179	0.0072196
BX251754	GEM-054-H09	0.130069	1.5918	0.133596	0.320455
BX251756	GEM-054-H11	0.644814	5.85655	4.05455e-05	0.000404597
BX251759	GEM-055-A04	-0.345294	-2.21711	0.0435497	0.132332
BX251760	GEM-055-A05	-0.132754	-1.30882	0.211527	0.446766
BX251763	GEM-055-B01	0.0696316	0.658415	0.520879	0.786678
BX251764	GEM-055-B02	-0.372605	-3.33656	0.00485187	0.0220436
BX251766	GEM-055-B05	0.0503475	0.40149	0.694079	0.891594
BX251768	GEM-055-B08	0.0817194	0.653703	0.523823	0.789032
BX251769	GEM-055-B10	0.194704	1.54928	0.143467	0.334418
BX251770	GEM-055-B11	0.181085	1.62315	0.126698	0.307708
BX251771	GEM-055-C01	-0.077676	-0.660803	0.519391	0.784914
BX251772	GEM-055-C02	0.416109	3.47896	0.00365181	0.0171823
BX251773	GEM-055-C03	-1.48956	-13.427	2.00145e-09	2.17913e-07
BX251776	GEM-055-C07	0.0229981	0.282573	0.78161	0.935258
BX251777	GEM-055-C08	0.00530735	0.0637259	0.950083	0.989356
BX251779	GEM-055-C10	-0.136588	-1.69328	0.112371	0.281183
BX251780	GEM-055-C11	0.232708	2.45724	0.0275505	0.0911818
BX251783	GEM-055-D05	0.125025	1.21902	0.24284	0.490799
BX251785	GEM-055-D08	0.0377799	0.404158	0.692161	0.890614
BX251788	GEM-055-D12	-0.113913	-1.19786	0.250721	0.501898
BX251789	GEM-055-E01	-0.675447	-5.18533	0.000135163	0.00106296
BX251790	GEM-055-E03	-2.41973	-5.63357	6.00756e-05	0.000536296
BX251793	GEM-055-E08	0.104015	1.11114	0.285097	0.54518
BX251794	GEM-055-E09	0.00809765	0.091887	0.928081	0.984504
BX251795	GEM-055-E10	0.101961	1.06141	0.306349	0.5745
BX251796	GEM-055-F01	-0.158432	-1.83778	0.087257	0.230937
BX251798	GEM-055-F06	0.13478	1.15758	0.266269	0.521686
BX251799	GEM-055-F07	-0.105061	-0.953575	0.356363	0.631813
BX251801	GEM-055-F09	-1.09515	-7.79954	1.75657e-06	3.06982e-05
BX251802	GEM-055-F10	0.00927979	0.0747931	0.94143	0.988424
BX251804	GEM-055-F12	-0.751902	-7.41218	3.15581e-06	4.78829e-05
BX251805	GEM-055-G01	-0.77077	-6.79775	8.31853e-06	0.000110346
BX251808	GEM-055-G05	-1.17974	-9.96673	9.14292e-08	3.35545e-06
BX251809	GEM-055-G07	-0.13364	-1.2942	0.216395	0.453811
BX251812	GEM-055-G10	0.04501	0.386056	0.705218	0.896568
BX251815	GEM-055-H02	0.00407127	0.0416077	0.967395	0.991622
BX251817	GEM-055-H05	0.774339	5.79372	4.52645e-05	0.000434618
BX251819	GEM-055-H07	0.020959	0.24877	0.807126	0.941721
BX251821	GEM-055-H10	-0.0674364	-0.603886	0.555512	0.813684
BX251822	GEM-055-H11	-0.26219	-2.65776	0.0186549	0.066975
BX251823	GEM-055-H12	0.1964	2.00233	0.0648701	0.182821
BX251825	GEM-056-A04	-0.068931	-0.800008	0.436979	0.709259
BX251828	GEM-056-A08	0.0342535	0.398384	0.696315	0.891791
BX251829	GEM-056-A09	0.00879188	0.102858	0.919525	0.983063
BX251830	GEM-056-A10	0.0369027	0.321867	0.752276	0.917976
BX251831	GEM-056-A11	0.0390441	0.367784	0.718497	0.904074
BX251832	GEM-056-A12	-0.236558	-2.53824	0.0235524	0.0806151
BX251833	GEM-056-B01	-0.0408162	-0.482017	0.637191	0.862387
BX251836	GEM-056-B04	0.0166597	0.181417	0.858622	0.962948
BX251841	GEM-056-C01	0.0142185	0.128618	0.899477	0.978011
BX251848	GEM-056-C10	-1.05182	-9.10394	2.78891e-07	7.08597e-06
BX251851	GEM-056-D02	0.296879	2.98908	0.0096982	0.0386874
BX251855	GEM-056-D06	0.0659779	0.563701	0.581813	0.832999
BX251857	GEM-056-D10	-0.0266948	-0.23989	0.813868	0.943893
BX251859	GEM-056-D12	0.0208746	0.215749	0.832273	0.949417
BX251863	GEM-056-E08	0.0455689	0.381271	0.708687	0.898857
BX251864	GEM-056-E09	-0.101997	-0.988122	0.339749	0.615574
BX251864	GEM-056-E09	-0.0670821	-0.709064	0.489845	0.76211
BX251865	GEM-056-E11	0.254658	2.16587	0.0479444	0.143076
BX251869	GEM-056-F04	0.899809	8.91863	3.57979e-07	8.44575e-06
BX251870	GEM-056-F05	0.017727	0.154808	0.879167	0.97185
BX251872	GEM-056-F08	0.116508	0.982199	0.342558	0.618626
BX251874	GEM-056-F10	0.0529477	0.549751	0.591093	0.837572
BX251878	GEM-056-G02	0.063027	0.439692	0.666825	0.87911
BX251880	GEM-056-G05	1.51833	10.1364	7.40612e-08	2.91219e-06
BX251881	GEM-056-G07	-0.00463273	-0.0593637	0.953496	0.989463
BX251882	GEM-056-G08	0.0954318	0.951248	0.357502	0.632474
BX251885	GEM-056-G12	-0.129431	-1.3397	0.20154	0.432506
BX251887	GEM-056-H02	0.123666	1.39912	0.183391	0.403591
BX251888	GEM-056-H03	-0.765394	-8.53866	6.04407e-07	1.30481e-05
BX251889	GEM-056-H04	0.168818	1.85933	0.083975	0.224409
BX251893	GEM-056-H08	0.0436472	0.385468	0.705644	0.896568
BX251908	GEM-057-B03	0.403278	3.69906	0.00235603	0.011773
BX251915	GEM-057-B10	-0.00710265	-0.0589305	0.953835	0.989463
BX251917	GEM-057-B12	0.0224738	0.135585	0.894066	0.976295
BX251918	GEM-057-C01	0.0824139	1.0565	0.308508	0.577012
BX251921	GEM-057-C04	0.0177703	0.192397	0.850175	0.9587
BX251925	GEM-057-C09	0.0475533	0.480692	0.638109	0.862387
BX251926	GEM-057-C10	-0.0294535	-0.259925	0.798679	0.940171
BX251927	GEM-057-C12	0.116704	1.32994	0.204654	0.437674
BX251928	GEM-057-D01	-0.968468	-7.89339	1.52842e-06	2.74368e-05
BX251931	GEM-057-D06	-0.602907	-5.90432	3.73035e-05	0.000381466
BX251934	GEM-057-D11	0.0643871	0.757917	0.460982	0.733088
BX251935	GEM-057-D12	-0.115309	-1.17343	0.260068	0.513677
BX251936	GEM-057-E01	0.373996	1.48366	0.159908	0.36226
BX251937	GEM-057-E02	-0.216215	-2.45994	0.0274077	0.0908
BX251938	GEM-057-E03	0.311653	3.28596	0.00536749	0.0241208
BX251940	GEM-057-E06	0.0663876	0.830611	0.420038	0.695082
BX251945	GEM-057-E11	-0.760317	-5.80728	4.41994e-05	0.000426873
BX251950	GEM-057-F06	-0.0997231	-0.834188	0.418085	0.694639
BX251952	GEM-057-F09	0.0555248	0.501436	0.623803	0.856648
BX251953	GEM-057-F11	0.496274	3.51995	0.00336524	0.0160164
BX251955	GEM-057-G02	-0.208883	-2.31311	0.0363152	0.114674
BX251957	GEM-057-G04	-0.0821376	-0.820219	0.425742	0.701184
BX251958	GEM-057-G05	-0.732624	-6.67963	1.00805e-05	0.000130062
BX251959	GEM-057-G07	-0.100633	-1.21006	0.246154	0.495759
BX251961	GEM-057-G10	0.0961259	1.08113	0.297787	0.561409
BX251964	GEM-057-H01	0.0336292	0.384579	0.706288	0.896568
BX251965	GEM-057-H02	0.110918	1.25185	0.230997	0.474197
BX251966	GEM-057-H03	0.487037	3.90812	0.00155702	0.00837597
BX251971	GEM-057-H10	-0.270841	-2.64108	0.0192741	0.0683806
BX251976	GEM-058-A03	0.15332	1.24241	0.234353	0.478115
BX251979	GEM-058-A08	0.155013	1.57624	0.137138	0.325408
BX251984	GEM-058-B03	0.225439	2.01031	0.0639309	0.18093
BX251990	GEM-058-B11	-0.0240803	-0.278466	0.784697	0.935636
BX251991	GEM-058-C01	0.0856242	0.643352	0.530321	0.7944
BX251992	GEM-058-C02	0.299419	2.55796	0.0226669	0.0780697
BX251996	GEM-058-C09	0.0431472	0.464086	0.649671	0.868544
BX251997	GEM-058-C11	-0.071512	-0.744106	0.469034	0.741253
BX251999	GEM-058-D02	-0.0840243	-0.79217	0.441387	0.713958
BX252000	GEM-058-D04	1.52221	8.85711	3.89233e-07	9.05378e-06
BX252001	GEM-058-D05	0.0826301	0.769353	0.454381	0.727847
BX252003	GEM-058-D07	-0.50362	-4.01226	0.00126807	0.00713533
BX252009	GEM-058-E02	-0.681163	-6.46197	1.4434e-05	0.000177232
BX252010	GEM-058-E03	0.164743	1.78751	0.0953635	0.24763
BX252011	GEM-058-E06	0.0127255	0.139796	0.890799	0.975684
BX252012	GEM-058-E07	0.0942499	1.09443	0.292112	0.553873
BX252015	GEM-058-E11	-0.969603	-9.04637	3.01261e-07	7.42586e-06
BX252016	GEM-058-F01	-0.10626	-1.18645	0.255052	0.506868
BX252017	GEM-058-F03	0.31309	2.99842	0.00951995	0.0380683
BX252022	GEM-058-F08	0.0682359	0.496576	0.627141	0.858097
BX252024	GEM-058-F10	0.278379	2.16578	0.0479519	0.143076
BX252028	GEM-058-G05	-0.420051	-4.44227	0.000548536	0.00350448
BX252029	GEM-058-G06	0.0703018	0.805841	0.433717	0.707073
BX252032	GEM-058-G09	0.232818	2.30365	0.0369744	0.116311
BX252034	GEM-058-G11	0.105674	0.982267	0.342525	0.618626
BX252035	GEM-058-G12	0.0544184	0.515327	0.614309	0.850404
BX252036	GEM-058-H01	-0.52388	-4.75679	0.000300746	0.00208252
BX252039	GEM-058-H04	0.0683289	0.74264	0.469893	0.742157
BX252040	GEM-058-H05	0.063503	0.587808	0.565958	0.822419
BX252041	GEM-058-H06	-0.671676	-6.84618	7.69268e-06	0.00010371
BX252042	GEM-058-H07	0.0337143	0.341984	0.737407	0.913577
BX252045	GEM-058-H10	0.0654809	0.815338	0.428438	0.703216
BX252047	GEM-058-H12	-0.012867	-0.124456	0.902711	0.979471
BX252048	GEM-059-A01	0.00505858	0.0533147	0.958229	0.989463
BX252050	GEM-059-A03	0.0774695	0.887071	0.389922	0.664867
BX252052	GEM-059-A06	-1.27632	-11.0205	2.57936e-08	1.39666e-06
BX252055	GEM-059-B02	0.300401	2.30168	0.0371128	0.116635
BX252056	GEM-059-B03	0.182482	1.59878	0.132033	0.317397
BX252057	GEM-059-B04	0.164841	1.57479	0.137472	0.325733
BX252059	GEM-059-B06	0.0813393	0.925028	0.370514	0.646386
BX252062	GEM-059-B10	0.0287092	0.341247	0.73795	0.913587
BX252063	GEM-059-B12	0.243001	2.55502	0.0227969	0.0784356
BX252064	GEM-059-C01	0.372792	2.95456	0.0103864	0.0408232
BX252072	GEM-059-C12	0.0464147	0.40895	0.688721	0.888958
BX252073	GEM-059-D02	0.142999	1.70123	0.110839	0.278829
BX252075	GEM-059-D04	0.313966	3.75641	0.00210247	0.0108001
BX252079	GEM-059-D10	0.807496	5.7493	4.89441e-05	0.000459268
BX252085	GEM-059-E05	0.922252	8.40899	7.25414e-07	1.49338e-05
BX252090	GEM-059-E10	0.00304653	0.0257127	0.979847	0.993076
BX252097	GEM-059-F11	-0.521308	-5.04525	0.000175101	0.0013252
BX252107	GEM-059-H02	-0.147483	-1.59777	0.132258	0.317708
BX252110	GEM-059-H07	0.569708	4.34054	0.000667757	0.00409203
BX252111	GEM-059-H08	0.0360758	0.407357	0.689863	0.889738
BX252116	GEM-060-A02	0.0480458	0.49606	0.627496	0.858176
BX252117	GEM-060-A05	-0.341786	-2.67239	0.0181281	0.0656547
BX252119	GEM-060-A10	-0.0829035	-0.739726	0.471605	0.742974
BX252122	GEM-060-B03	0.448453	3.69954	0.00235378	0.011773
BX252124	GEM-060-B05	-0.802507	-8.29503	8.52973e-07	1.69721e-05
BX252125	GEM-060-B06	-0.0923553	-0.933518	0.366266	0.641451
BX252130	GEM-060-C04	0.167331	1.9657	0.0693453	0.193289
BX252132	GEM-060-C06	0.254614	1.90433	0.0774762	0.209585
BX252133	GEM-060-C07	0.184781	0.396045	0.698	0.89222
BX252135	GEM-060-C10	0.0168025	0.148154	0.884319	0.973481
BX252150	GEM-060-E04	-0.917697	-7.57675	2.45472e-06	3.91688e-05
BX252153	GEM-060-E08	-0.316527	-3.9498	0.00143407	0.00785528
BX252156	GEM-060-E11	-0.190262	-1.96621	0.0692815	0.193274
BX252158	GEM-060-F03	0.00923136	0.0926305	0.9275	0.984504
BX252161	GEM-060-F09	-0.242516	-2.51034	0.0248625	0.0837113
BX252165	GEM-060-G01	0.104019	0.978201	0.344463	0.620033
BX252166	GEM-060-G02	0.133555	1.13016	0.277271	0.535884
BX252169	GEM-060-G06	-0.0737309	-0.500001	0.624788	0.856648
BX252171	GEM-060-G08	0.0198109	0.190982	0.851263	0.958952
BX252172	GEM-060-G09	-0.0801098	-0.709917	0.489332	0.762012
BX252180	GEM-060-H10	0.107838	1.32155	0.207364	0.441068
BX252181	GEM-060-H11	0.0630549	0.655655	0.522602	0.788559
BX252182	GEM-060-H12	0.209739	2.50521	0.0251107	0.0843752
BX252183	GEM-061-A01	0.0775751	0.898144	0.384191	0.659897
BX252186	GEM-061-A09	-0.0142983	-0.178578	0.860809	0.96371
BX252187	GEM-061-A10	-0.0757746	-0.880941	0.39312	0.66794
BX252191	GEM-061-B02	0.270544	3.0915	0.00791039	0.0326193
BX252210	GEM-061-C12	0.0042251	0.0515418	0.959617	0.989463
BX252211	GEM-061-D03	0.130032	1.39867	0.183522	0.403591
BX252215	GEM-061-D08	-0.0471887	-0.464743	0.649211	0.868544
BX252222	GEM-061-E05	0.18802	1.92469	0.074688	0.203711
BX252235	GEM-061-F12	0.520264	6.27992	1.9586e-05	0.000231045
BX252243	GEM-061-G12	0.0434918	0.535918	0.600368	0.842338
BX252251	GEM-061-H10	0.0757351	0.662121	0.518571	0.784627
BX252252	GEM-061-H11	-0.111868	-1.17611	0.25903	0.512321
BX252253	GEM-061-H12	0.0130906	0.150992	0.882121	0.972101
BX252256	GEM-062-A05	0.0472364	0.410892	0.687329	0.888266
BX252257	GEM-062-A06	-0.00710133	-0.0732474	0.942638	0.988424
BX252261	GEM-062-A10	0.236185	2.62278	0.0199759	0.070492
BX252263	GEM-062-A12	-0.566912	-4.26091	0.000779456	0.00468951
BX252266	GEM-062-B03	0.11473	1.25495	0.229902	0.472956
BX252269	GEM-062-B07	-0.0787308	-0.970826	0.347997	0.623489
BX252271	GEM-062-B09	-1.20662	-12.4439	5.40619e-09	4.33912e-07
BX252278	GEM-062-C05	-0.0540595	-0.563952	0.581648	0.832999
BX252279	GEM-062-C06	-0.00331619	-0.0349856	0.972582	0.992015
BX252280	GEM-062-C07	0.152077	1.93714	0.0730276	0.200222
BX252289	GEM-062-D08	0.0198483	0.24681	0.808613	0.943096
BX252291	GEM-062-D11	0.0123868	0.114572	0.9104	0.981414
BX252296	GEM-062-E05	0.00694559	0.0571832	0.955202	0.989463
BX252297	GEM-062-E06	0.0389803	0.352199	0.729898	0.910414
BX252300	GEM-062-E09	0.0916516	1.03552	0.317861	0.588176
BX252301	GEM-062-E11	0.0630037	0.718833	0.483988	0.756919
BX252302	GEM-062-E12	-0.743337	-7.60196	2.36276e-06	3.80692e-05
BX252305	GEM-062-F07	-0.231962	-2.75536	0.0154012	0.0568383
BX252307	GEM-062-F09	0.147777	1.86103	0.0837206	0.22391
BX252311	GEM-062-G03	0.0903156	0.903723	0.381325	0.656353
BX252312	GEM-062-G04	0.0739977	0.856029	0.406296	0.682255
BX252313	GEM-062-G05	0.14035	1.28348	0.22002	0.458212
BX252315	GEM-062-G07	0.143356	1.38361	0.187995	0.409866
BX252317	GEM-062-G09	-0.0451912	-0.503172	0.622612	0.8558
BX252321	GEM-062-H01	0.0275759	0.333807	0.743438	0.915764
BX252322	GEM-062-H02	0.257963	2.05728	0.0586502	0.167724
BX252323	GEM-062-H03	0.0750394	0.838817	0.415568	0.693109
BX252325	GEM-062-H05	-0.00102704	-0.0109822	0.991392	0.998667
BX252326	GEM-062-H07	0.00885803	0.082278	0.935582	0.986687
BX252335	GEM-063-A09	0.0764319	0.786194	0.444768	0.71837
BX252336	GEM-063-B01	0.0365842	0.296688	0.771031	0.92878
BX252337	GEM-063-B02	-1.43755	-12.5923	4.63405e-09	3.92469e-07
BX252342	GEM-063-B09	0.106181	1.18679	0.254923	0.506868
BX252346	GEM-063-C02	0.174861	2.04784	0.0596787	0.170223
BX252347	GEM-063-C04	0.0169473	0.190255	0.851821	0.958952
BX252350	GEM-063-C07	0.0599827	0.529624	0.604613	0.8454
BX252351	GEM-063-C08	-0.315372	-3.12351	0.00742171	0.0310696
BX252352	GEM-063-C11	0.0415349	0.328078	0.747675	0.916012
BX252356	GEM-063-D02	-0.170675	-1.42375	0.176272	0.392071
BX252357	GEM-063-D03	-1.03628	-4.76101	0.000298353	0.00207029
BX252360	GEM-063-D06	-1.38215	-14.4475	7.60938e-10	1.04724e-07
BX252361	GEM-063-D07	0.172859	1.67986	0.114999	0.28578
BX252364	GEM-063-D10	0.0115336	0.0977068	0.923541	0.983326
BX252365	GEM-063-D12	-0.239908	-2.52432	0.0241976	0.08189
BX252368	GEM-063-E03	0.0501499	0.377953	0.711095	0.900248
BX252372	GEM-063-E07	0.0638354	0.488177	0.632929	0.860315
BX252374	GEM-063-E09	0.00684228	0.0579867	0.954573	0.989463
BX252376	GEM-063-E12	0.0317848	0.244134	0.810644	0.943893
BX252378	GEM-063-F02	0.0349928	0.243225	0.811334	0.943893
BX252383	GEM-063-G02	0.275127	3.05333	0.00853495	0.0348898
BX252387	GEM-063-G06	0.0744498	0.780253	0.448144	0.721707
BX252394	GEM-063-H05	-0.0393132	-0.309837	0.761217	0.922036
BX252398	GEM-063-H11	0.0544637	0.315186	0.757238	0.920558
BX252401	GEM-064-A04	0.0850183	0.504212	0.6219	0.8558
BX252402	GEM-064-A06	-1.02499	-6.66555	1.03153e-05	0.000132574
BX252403	GEM-064-A07	-0.702488	-3.95237	0.00142682	0.00782855
BX252404	GEM-064-A08	0.146462	1.28062	0.220995	0.459664
BX252407	GEM-064-A12	-0.147518	-1.295	0.216127	0.453536
BX252408	GEM-064-B01	0.0591469	0.60571	0.554334	0.812677
BX252411	GEM-064-B03	-0.0129672	-0.156866	0.877575	0.970415
BX252415	GEM-064-C01	0.0249277	0.22349	0.82636	0.94747
BX252418	GEM-064-C04	-0.0308446	-0.268963	0.791854	0.937417
BX252419	GEM-064-C07	0.0339425	0.379647	0.709865	0.89938
BX252420	GEM-064-C08	0.0225689	0.135312	0.894278	0.976295
BX252426	GEM-064-D07	0.00805531	0.0863414	0.932409	0.986466
BX252427	GEM-064-D08	0.178198	2.09809	0.0543913	0.158007
BX252428	GEM-064-D09	-0.0209991	-0.162547	0.873182	0.968897
BX252429	GEM-064-D10	0.114931	1.30284	0.213507	0.45004
BX252430	GEM-064-D11	-0.125797	-1.23224	0.238015	0.484091
BX252431	GEM-064-D12	0.0658866	0.820027	0.425848	0.701184
BX252437	GEM-064-E09	-0.173759	-1.79198	0.094617	0.246273
BX252439	GEM-064-E11	-0.00485734	-0.0371911	0.970854	0.991907
BX252440	GEM-064-E12	-0.189143	-2.26921	0.0394704	0.12207
BX252442	GEM-064-F04	-0.129096	-0.864262	0.401909	0.676561
BX252451	GEM-064-G03	-0.0551101	-0.461847	0.651237	0.868544
BX252452	GEM-064-G04	-0.0119666	-0.117375	0.908219	0.980809
BX252453	GEM-064-G06	-0.000798898	-0.00986455	0.992268	0.998667
BX252455	GEM-064-G09	-0.728228	-6.54905	1.24931e-05	0.000156901
BX252459	GEM-064-H02	0.0550114	0.470207	0.645398	0.867569
BX252460	GEM-064-H03	-0.172321	-1.82378	0.0894512	0.235215
BX252466	GEM-065-A01	-0.990234	-7.6498	2.19811e-06	3.63017e-05
BX252468	GEM-065-A03	0.172894	1.91322	0.0762473	0.206821
BX252469	GEM-065-A04	0.626029	3.61531	0.00278304	0.0136184
BX252470	GEM-065-A07	0.0435126	0.426384	0.676266	0.88387
BX252472	GEM-065-B02	-0.0133399	-0.141156	0.889744	0.975684
BX252480	GEM-065-C10	-1.08414	-9.12446	2.71348e-07	6.94776e-06
BX252482	GEM-065-D01	-0.844168	-7.5731	2.46834e-06	3.91968e-05
BX252486	GEM-065-D09	0.434085	4.41236	0.000581126	0.00367009
BX252490	GEM-065-E03	0.0341208	0.344286	0.735713	0.912268
BX252496	GEM-065-E10	0.72579	7.69042	2.06781e-06	3.50255e-05
BX252499	GEM-065-F04	0.174122	2.15355	0.04906	0.14538
BX252500	GEM-065-F05	0.0158379	0.157536	0.877057	0.970415
BX252501	GEM-065-F06	0.241826	2.68002	0.0178587	0.0648211
BX252503	GEM-065-F09	0.387458	1.96134	0.0698962	0.193965
BX252504	GEM-065-F10	-0.443526	-4.54879	0.000446957	0.00295851
BX252508	GEM-065-G03	0.013361	0.141212	0.8897	0.975684
BX252509	GEM-065-G04	-0.287404	-2.29492	0.0375925	0.117807
BX252511	GEM-065-G06	-0.905209	-9.74583	1.2078e-07	4.11346e-06
BX252513	GEM-065-G08	-0.143835	-1.19896	0.250309	0.501378
BX252517	GEM-065-H02	-0.843565	-9.35345	2.00429e-07	5.97165e-06
BX252530	GEM-066-B02	-1.35903	-14.5415	6.98211e-10	1.00269e-07
BX252531	GEM-066-B03	-1.48511	-11.2044	2.08879e-08	1.2425e-06
BX252536	GEM-066-B10	-0.54461	-3.99922	0.00130104	0.00724674
BX252538	GEM-066-C01	0.0240813	0.235374	0.817303	0.94423
BX252539	GEM-066-C02	0.00919263	0.0993403	0.922267	0.983063
BX252540	GEM-066-C03	-0.00941939	-0.0984738	0.922942	0.983063
BX252544	GEM-066-C07	0.541662	2.95274	0.010424	0.0408912
BX252545	GEM-066-C08	0.04211	0.499339	0.625242	0.856648
BX252556	GEM-066-E01	-0.36124	-4.24485	0.000804211	0.004777
BX252557	GEM-066-E02	-0.537042	-4.50098	0.000489911	0.00318717
BX252560	GEM-066-E05	-0.526999	-4.15893	0.000951036	0.00555977
BX252562	GEM-066-E07	0.181806	2.09161	0.0550475	0.159773
BX252563	GEM-066-E08	-0.498133	-5.258	0.000118297	0.00096004
BX252566	GEM-066-E11	0.206833	2.58931	0.0213245	0.074142
BX252567	GEM-066-E12	-1.45622	-8.77801	4.33731e-07	9.88008e-06
BX252568	GEM-066-F01	-0.386251	-4.34712	0.00065929	0.00406275
BX252576	GEM-066-F09	-0.730968	-6.18194	2.31271e-05	0.000265239
BX252579	GEM-066-G03	0.134964	0.979088	0.34404	0.619947
BX252583	GEM-066-G10	0.14468	1.67993	0.114985	0.28578
BX252584	GEM-066-G12	-0.140514	-1.45892	0.166505	0.374126
BX252585	GEM-066-H01	-0.157804	-1.83026	0.0884302	0.233295
BX252592	GEM-066-H12	0.0462347	0.549964	0.590951	0.837572
BX252593	GEM-067-C02	0.319842	2.41545	0.0298596	0.0975533
BX252605	GEM-067-G02	0.310422	3.36214	0.00461044	0.0210335
BX252607	GEM-067-G04	0.48603	5.46861	8.07101e-05	0.000696045
BX252611	GEM-067-H03	-0.511011	-5.18683	0.00013479	0.00106256
BX252617	GEM-067-H09	-0.0552688	-0.578737	0.571897	0.826324
BX252619	GEM-067-H11	-0.715322	-5.35919	9.8372e-05	0.000824677
BX252621	GEM-068-A04	-0.520938	-5.51807	7.3844e-05	0.000640175
BX252628	GEM-068-B04	-0.0585906	-0.638084	0.533647	0.796852
BX252631	GEM-068-B10	-0.172803	-1.42218	0.176719	0.392274
BX252632	GEM-068-B12	0.191724	1.61161	0.129201	0.311953
BX252633	GEM-068-C01	-1.22964	-10.6451	4.00248e-08	1.94415e-06
BX252634	GEM-068-C03	-0.034248	-0.370832	0.716275	0.903869
BX252636	GEM-068-C06	0.0999659	1.04501	0.313604	0.582912
BX252638	GEM-068-C09	0.402456	4.49849	0.000492267	0.00318815
BX252639	GEM-068-C10	0.797033	9.49341	1.67001e-07	5.20381e-06
BX252640	GEM-068-C11	0.110002	0.869586	0.39909	0.673579
BX252641	GEM-068-C12	0.0750424	0.810469	0.431139	0.705311
BX252642	GEM-068-D02	0.611325	5.74627	4.92063e-05	0.000460421
BX252643	GEM-068-D03	0.0214072	0.13513	0.89442	0.976295
BX252646	GEM-068-D08	0.151191	1.56375	0.140039	0.328749
BX252649	GEM-068-D11	-0.0307058	-0.388693	0.70331	0.895541
BX252650	GEM-068-D12	-0.925277	-10.7661	3.46913e-08	1.76285e-06
BX252656	GEM-068-F08	0.295729	2.12065	0.0521607	0.152601
BX252661	GEM-068-G02	-0.15897	-1.19052	0.253503	0.505628
BX252663	GEM-068-G04	0.047179	0.55835	0.585364	0.833753
BX252665	GEM-068-G06	0.259884	2.6027	0.0207748	0.0726898
BX252667	GEM-068-G09	0.109817	1.10121	0.289251	0.550343
BX252668	GEM-068-G10	-0.725422	-5.2921	0.000111152	0.000911004
BX252672	GEM-068-H02	0.216216	2.06698	0.0576112	0.165613
BX252675	GEM-068-H07	-0.221089	-1.67948	0.115073	0.28578
BX252676	GEM-068-H09	-0.189455	-2.17082	0.0475019	0.142119
BX252678	GEM-068-H11	-0.0360133	-0.395449	0.69843	0.892293
BX252681	GEM-069-A03	-0.0164498	-0.160701	0.874609	0.969082
BX252686	GEM-069-B05	-0.319316	-3.22179	0.00610077	0.0267607
BX252689	GEM-069-B12	0.0849132	0.908845	0.378707	0.654144
BX252690	GEM-069-C01	-0.230182	-1.85528	0.0845832	0.225037
BX252691	GEM-069-C02	-0.015431	-0.152003	0.881338	0.972101
BX252692	GEM-069-C03	0.182777	1.61611	0.12822	0.310265
BX252695	GEM-069-C06	0.153832	1.52486	0.14941	0.344382
BX252698	GEM-069-C09	0.97121	7.9578	1.39012e-06	2.53366e-05
BX252699	GEM-069-C11	0.0225485	0.237004	0.816063	0.94421
BX252705	GEM-069-D05	-0.267003	-3.10205	0.0077459	0.0320299
BX252709	GEM-069-D11	-0.85599	-6.99922	6.02052e-06	8.42617e-05
BX252714	GEM-069-F05	0.0264033	0.25125	0.805246	0.941497
BX252715	GEM-069-F06	-0.00258987	-0.0285824	0.977598	0.992015
BX252716	GEM-069-F07	-0.33652	-2.65721	0.0186752	0.0669753
BX252718	GEM-069-F11	0.63375	5.86815	3.97319e-05	0.000398889
BX252720	GEM-069-G02	-0.912573	-8.50848	6.30517e-07	1.35039e-05
BX252721	GEM-069-G03	-0.00669867	-0.0718962	0.943694	0.98859
BX252725	GEM-069-G07	-0.0126352	-0.0748065	0.94142	0.988424
BX252727	GEM-069-G09	0.24895	2.52563	0.0241361	0.0818495
BX252732	GEM-069-H05	0.0552205	0.542277	0.596095	0.840693
BX252733	GEM-069-H06	-0.849909	-9.90961	9.82099e-08	3.55754e-06
BX252734	GEM-069-H07	0.924045	6.09846	2.66728e-05	0.000298019
BX252737	GEM-069-H10	0.386683	3.53412	0.0032715	0.0156605
BX252738	GEM-069-H12	0.0647987	0.6305	0.538454	0.801854
BX252742	GEM-070-A09	0.101034	1.05403	0.309597	0.577466
BX252745	GEM-070-A12	0.0621166	0.640402	0.532182	0.795024
BX252747	GEM-070-B05	0.295039	2.69086	0.0174833	0.0637386
BX252750	GEM-070-B10	0.126816	1.26184	0.227483	0.469848
BX252753	GEM-070-C02	-0.508969	-5.35589	9.89637e-05	0.000827537
BX252758	GEM-070-C09	-0.378825	-4.29807	0.000725121	0.00441896
BX252764	GEM-070-D08	-1.32704	-11.7674	1.1141e-08	7.50994e-07
BX252766	GEM-070-D10	-0.384688	-3.15434	0.00697935	0.0298482
BX252769	GEM-070-E02	-0.0301046	-0.347354	0.733457	0.911151
BX252772	GEM-070-E05	0.103928	1.14603	0.270861	0.528153
BX252774	GEM-070-E07	-0.0266582	-0.274934	0.787355	0.93577
BX252775	GEM-070-E08	0.180877	2.03315	0.0613106	0.174426
BX252776	GEM-070-E09	0.196419	2.10958	0.0532441	0.155221
BX252777	GEM-070-E10	-0.0367798	-0.428971	0.674426	0.88223
BX252779	GEM-070-F04	0.53987	4.36491	0.000636964	0.00395468
BX252786	GEM-070-F12	-1.56957	-12.3144	6.19309e-09	4.5255e-07
BX252788	GEM-070-G03	-0.213657	-2.39932	0.0307993	0.100128
BX252790	GEM-070-G05	-0.426099	-5.06056	0.000170194	0.00129827
BX252793	GEM-070-G09	-0.534221	-4.4805	0.000509592	0.00327467
BX252794	GEM-070-G11	0.206659	2.33651	0.034732	0.110697
BX252795	GEM-070-G12	-0.0641091	-0.571901	0.576395	0.828834
BX252796	GEM-070-H02	0.177631	1.53435	0.147075	0.339949
BX252797	GEM-070-H04	0.1037	1.09465	0.29202	0.553873
BX252802	GEM-070-H11	0.0702694	0.761708	0.458788	0.730762
BX252805	GEM-071-A04	0.026521	0.272812	0.788953	0.936104
BX252806	GEM-071-A05	0.28968	2.42217	0.0294764	0.0964923
BX252807	GEM-071-A07	-0.583825	-7.00661	5.95006e-06	8.39874e-05
BX252810	GEM-071-A12	-0.293245	-1.95732	0.0704077	0.194934
BX252814	GEM-071-B06	-0.344156	-3.24729	0.00579819	0.0256627
BX252816	GEM-071-B09	-0.154256	-1.88674	0.0799606	0.2156
BX252818	GEM-071-B11	-0.131014	-1.25441	0.23009	0.472956
BX252825	GEM-071-C10	-0.497599	-5.54338	7.05678e-05	0.000616628
BX252827	GEM-071-D02	-0.321355	-2.71731	0.0165984	0.0608485
BX252828	GEM-071-D04	0.287182	2.31542	0.0361562	0.114281
BX252830	GEM-071-D06	0.0811683	0.619251	0.545628	0.805277
BX252833	GEM-071-D09	0.98996	7.74406	1.90812e-06	3.24872e-05
BX252837	GEM-071-E04	0.13993	1.24793	0.232386	0.475437
BX252842	GEM-071-E12	-0.247138	-1.95036	0.0713018	0.196586
BX252851	GEM-071-F12	0.533586	5.41078	8.95909e-05	0.000758766
BX252852	GEM-071-G03	0.0358423	0.421386	0.679827	0.88387
BX252853	GEM-071-G05	-0.700697	-4.83547	0.000259228	0.00184532
BX252857	GEM-071-G11	0.253055	2.23763	0.0418981	0.128495
BX252862	GEM-071-H08	-0.0741152	-0.83129	0.419666	0.695082
BX252863	GEM-071-H09	-0.0994178	-1.24767	0.232477	0.475437
BX252864	GEM-071-H12	-0.401814	-4.07578	0.00111927	0.0064295
BX252869	GEM-074-B06	0.626871	6.50103	1.35269e-05	0.000167338
BX252871	GEM-074-B08	-0.424183	-2.96499	0.0101736	0.0402436
BX252884	GEM-074-D02	1.01076	8.68774	4.91178e-07	1.10448e-05
BX252887	GEM-074-D05	0.209446	1.75262	0.101377	0.260582
BX252889	GEM-074-D07	0.00636839	0.0388976	0.969517	0.991751
BX252893	GEM-074-D11	0.018899	0.219011	0.829781	0.948034
BX252896	GEM-074-E06	0.88871	8.39803	7.36755e-07	1.49338e-05
BX252899	GEM-074-F03	0.338834	2.9625	0.0102239	0.040346
BX252902	GEM-074-F06	0.145611	1.53847	0.146071	0.338623
BX252903	GEM-074-F09	-0.10307	-1.05397	0.309625	0.577466
BX252908	GEM-074-G03	0.435801	3.75049	0.00212731	0.0108938
BX252910	GEM-074-G05	0.214623	1.77388	0.0976738	0.252834
BX252914	GEM-074-G10	0.0842172	0.622795	0.543362	0.803872
BX252915	GEM-074-G12	0.239017	2.14113	0.0502104	0.148076
BX252916	GEM-074-H01	-0.0556536	-0.625821	0.541432	0.802786
BX252917	GEM-074-H02	-0.892529	-8.87341	3.80682e-07	8.91767e-06
BX252918	GEM-074-H06	-0.142431	-1.7515	0.101575	0.260685
BX252921	GEM-074-H09	0.101922	1.04584	0.313235	0.582553
BX252924	GEM-074-H12	0.489633	3.14658	0.00708816	0.0301315
BX252928	GEM-075-A09	0.122376	1.32108	0.207514	0.441068
BX252930	GEM-075-B02	-0.4014	-4.06954	0.00113305	0.00647486
BX252931	GEM-075-B04	0.041413	0.448894	0.660331	0.875581
BX252939	GEM-075-C09	0.227298	2.58084	0.0216794	0.0750598
BX252941	GEM-075-C11	0.423061	5.00654	0.00018817	0.00140935
BX252943	GEM-075-D04	0.0201771	0.22253	0.827093	0.94747
BX252944	GEM-075-D05	0.102917	1.30835	0.211684	0.446768
BX252946	GEM-075-D07	-0.250008	-2.49879	0.0254246	0.0851698
BX252950	GEM-075-D11	0.187369	1.71263	0.108677	0.275647
BX252951	GEM-075-D12	-0.0748814	-0.687716	0.502789	0.772066
BX252952	GEM-075-E01	-0.419107	-4.49471	0.000495853	0.00320509
BX252954	GEM-075-E08	-0.544067	-5.63712	5.96982e-05	0.000535824
BX252959	GEM-075-F11	0.177142	1.5213	0.150293	0.346176
BX252964	GEM-075-G07	-1.10492	-10.3185	5.92545e-08	2.54179e-06
BX252966	GEM-075-G09	-0.225375	-2.79615	0.0142117	0.0531611
BX252974	GEM-075-H04	-0.0302282	-0.329841	0.74637	0.915764
BX252976	GEM-075-H07	0.0259064	0.259657	0.798882	0.940171
BX252977	GEM-075-H09	-0.430763	-4.43393	0.00055743	0.00354758
BX252979	GEM-075-H11	0.0168329	0.139156	0.891295	0.975684
BX252980	GEM-075-H12	0.0969144	1.2328	0.237812	0.483976
BX252982	GEM-076-A03	0.0592243	0.623675	0.542801	0.803618
BX252985	GEM-076-A06	0.00285335	0.0295349	0.976852	0.992015
BX252990	GEM-076-B07	0.0542954	0.368678	0.717845	0.903869
BX252991	GEM-076-B08	-0.358752	-2.97553	0.00996281	0.0395044
BX252992	GEM-076-B10	-0.00411141	-0.0385288	0.969806	0.991751
BX252995	GEM-076-C04	-0.277731	-3.0103	0.00929774	0.0373482
BX252996	GEM-076-C06	0.3269	3.80754	0.00189978	0.0098663
BX252999	GEM-076-C09	0.10484	1.1594	0.265552	0.520853
BX253002	GEM-076-D01	-0.0220632	-0.22191	0.827566	0.94747
BX253006	GEM-076-D11	1.04611	8.40173	7.32898e-07	1.49338e-05
BX253011	GEM-076-F04	-0.00398686	-0.0384952	0.969833	0.991751
BX253022	GEM-076-G10	-0.155751	-1.41624	0.17842	0.394722
BX253023	GEM-076-G11	-0.143911	-1.39735	0.183911	0.403591
BX253027	GEM-076-H03	-0.0741711	-0.6237	0.542785	0.803618
BX253028	GEM-076-H06	0.0111459	0.117994	0.907737	0.980809
BX253029	GEM-076-H07	-0.928961	-7.61159	2.32859e-06	3.77025e-05
BX253031	GEM-076-H09	0.193234	1.66382	0.118208	0.29181
BX253034	GEM-076-H12	-0.0404572	-0.460603	0.652108	0.869214
BX253039	GEM-077-A07	-0.853753	-5.95274	3.42926e-05	0.000357314
BX253040	GEM-077-A09	0.446823	4.53306	0.00046065	0.0030249
BX253041	GEM-077-A11	-0.0665532	-0.443992	0.663787	0.878056
BX253046	GEM-077-B09	-0.00683167	-0.0493593	0.961325	0.989463
BX253051	GEM-077-C04	0.0912871	0.758529	0.460627	0.732877
BX253052	GEM-077-C05	0.165664	1.68357	0.114266	0.285062
BX253053	GEM-077-C06	0.0244295	0.212945	0.834418	0.950046
BX253055	GEM-077-C08	0.571425	4.60017	0.000405104	0.00273632
BX253056	GEM-077-C10	-0.000976895	-0.00516763	0.995949	0.998667
BX253057	GEM-077-C11	0.0102488	0.0914624	0.928412	0.984504
BX253058	GEM-077-D02	-0.181496	-1.99816	0.0653666	0.18375
BX253061	GEM-077-D05	-0.358862	-4.41932	0.000573362	0.003628
BX253072	GEM-077-E10	-0.00941365	-0.0783126	0.93868	0.988092
BX253073	GEM-077-E11	-0.297415	-2.93892	0.010714	0.0418301
BX253074	GEM-077-E12	-0.157431	-1.31069	0.210914	0.446283
BX253076	GEM-077-F02	-0.143339	-1.11805	0.282235	0.543209
BX253078	GEM-077-F05	-0.226633	-2.15338	0.0490762	0.14538
BX253081	GEM-077-F10	-0.0114203	-0.104954	0.917891	0.982435
BX253084	GEM-077-G01	0.043772	0.371072	0.716101	0.903869
BX253088	GEM-077-G06	-0.303792	-3.09428	0.00786668	0.0324796
BX253089	GEM-077-G07	0.0116282	0.116515	0.908888	0.980809
BX253091	GEM-077-G11	-0.232581	-2.11441	0.0527692	0.153972
BX253092	GEM-077-G12	0.00642835	0.0495981	0.961138	0.989463
BX253093	GEM-077-H01	0.064697	0.649104	0.526704	0.79116
BX253097	GEM-077-H05	0.405841	3.40673	0.00421783	0.0195119
BX253098	GEM-077-H06	-0.292461	-2.43764	0.0286118	0.0941284
BX253100	GEM-077-H08	-0.0114144	-0.0845004	0.933847	0.986687
BX253101	GEM-077-H09	0.0212964	0.245998	0.809229	0.943149
BX253103	GEM-077-H11	0.0479465	0.524844	0.607847	0.847138
BX253104	GEM-078-A04	0.0451588	0.494203	0.628774	0.858908
BX253106	GEM-078-A11	-0.0635331	-0.400404	0.69486	0.891665
BX253113	GEM-078-C03	-0.237695	-2.53873	0.0235301	0.0806151
BX253114	GEM-078-C04	0.395467	2.80203	0.0140477	0.0526456
BX253119	GEM-078-C10	0.02856	0.260756	0.798051	0.940171
BX253123	GEM-078-D03	-0.329525	-3.45813	0.00380673	0.0177343
BX253124	GEM-078-D04	0.128001	0.998479	0.334877	0.609756
BX253125	GEM-078-D05	0.0469911	0.440786	0.666051	0.87911
BX253126	GEM-078-D06	-0.299389	-2.39318	0.0311639	0.100817
BX253127	GEM-078-D07	0.0885135	0.765358	0.45668	0.729732
BX253133	GEM-078-F03	-0.113503	-1.31226	0.210396	0.446045
BX253134	GEM-078-F04	0.714473	5.68046	5.52775e-05	0.000500223
BX253138	GEM-078-F10	0.0337368	0.239913	0.813851	0.943893
BX253146	GEM-078-G09	-0.202324	-1.97215	0.068538	0.191524
BX253147	GEM-078-G10	0.137608	1.58153	0.135925	0.323693
BX253149	GEM-078-G12	0.186023	1.48897	0.158523	0.359615
BX253154	GEM-078-H07	0.143262	1.14393	0.271702	0.528835
BX253156	GEM-078-H09	-1.03785	-10.0388	8.35783e-08	3.24776e-06
BX253157	GEM-078-H11	0.30884	3.60005	0.00286884	0.0139555
BX253160	GEM-079-A03	-0.0606434	-0.466332	0.648102	0.868544
BX253162	GEM-079-A06	0.0118489	0.109349	0.914467	0.982263
BX253164	GEM-079-A09	0.109091	0.68031	0.507327	0.774395
BX253170	GEM-079-B10	0.711295	5.08676	0.000162129	0.00124648
BX253173	GEM-079-C03	0.0605722	0.545957	0.59363	0.839007
BX253175	GEM-079-C05	0.0107475	0.113053	0.911583	0.981727
BX253183	GEM-079-D01	0.102152	1.12665	0.278701	0.538019
BX253184	GEM-079-D04	-0.218325	-1.69637	0.111775	0.280115
BX253185	GEM-079-D06	-0.00407113	-0.038981	0.969452	0.991751
BX253188	GEM-079-D10	0.455917	4.02156	0.00124508	0.00702993
BX253189	GEM-079-D12	-0.0630987	-0.523781	0.608567	0.847427
BX253193	GEM-079-F01	-0.0285774	-0.150089	0.882821	0.97231
BX253194	GEM-079-F02	-0.0773882	-0.439768	0.666771	0.87911
BX253195	GEM-079-F03	-0.179052	-1.72011	0.107276	0.272984
BX253196	GEM-079-F04	0.256977	2.98474	0.0097822	0.0389284
BX253198	GEM-079-F07	0.937213	6.47341	1.41619e-05	0.00017454
BX253205	GEM-079-G02	-0.965941	-9.06342	2.94444e-07	7.31239e-06
BX253206	GEM-079-G03	0.100028	1.09894	0.290206	0.551843
BX253209	GEM-079-G07	0.129315	1.25726	0.229088	0.472154
BX253210	GEM-079-G08	0.860347	4.04326	0.00119307	0.00677098
BX253212	GEM-079-G10	-0.20723	-2.49085	0.0258184	0.0864013
BX253219	GEM-079-H08	-0.00422591	-0.0332586	0.973935	0.992015
BX253222	GEM-079-H11	-0.978303	-9.88004	1.01926e-07	3.62002e-06
BX253229	GEM-080-A07	0.0617603	0.551324	0.590043	0.837572
BX253233	GEM-080-A12	0.155811	1.71022	0.10913	0.276211
BX253234	GEM-080-B01	0.12872	1.29885	0.214837	0.45169
BX253236	GEM-080-B03	0.285271	3.25839	0.00567116	0.025246
BX253237	GEM-080-B04	-0.407399	-4.2482	0.000798974	0.00477217
BX253241	GEM-080-B08	-0.00842416	-0.0943003	0.926198	0.983815
BX253242	GEM-080-B09	0.800525	9.43585	1.79972e-07	5.50414e-06
BX253244	GEM-080-C01	0.0218982	0.268627	0.792108	0.937417
BX253247	GEM-080-C04	0.316381	3.11861	0.00749445	0.0313344
BX253258	GEM-080-D04	0.0602245	0.580107	0.570998	0.825579
BX253261	GEM-080-D07	-0.0736651	-0.80115	0.436339	0.708568
BX253262	GEM-080-D09	0.00954683	0.10826	0.915315	0.982263
BX253263	GEM-080-D10	0.0361433	0.374839	0.713358	0.902076
BX253264	GEM-080-D11	-0.117612	-1.10483	0.287733	0.548788
BX253265	GEM-080-D12	0.0711123	0.716295	0.485506	0.758598
BX253267	GEM-080-E03	-0.10439	-0.724383	0.48068	0.753172
BX253272	GEM-080-E09	0.0234549	0.142131	0.888988	0.975684
BX253273	GEM-080-E10	0.106925	1.16774	0.262283	0.516589
BX253278	GEM-080-F05	-0.443785	-4.32059	0.000694094	0.00423769
BX253282	GEM-080-F09	-0.0909493	-0.695712	0.497918	0.769016
BX253283	GEM-080-F10	0.104769	0.99338	0.337269	0.612424
BX253284	GEM-080-F11	0.0551503	0.548264	0.592086	0.83826
BX253286	GEM-080-G01	-0.835224	-7.00234	5.99067e-06	8.42007e-05
BX253288	GEM-080-G03	-0.203951	-2.42894	0.0290947	0.0955265
BX253290	GEM-080-G05	0.0685017	0.66317	0.517918	0.78428
BX253292	GEM-080-G07	0.0113655	0.124975	0.902307	0.979402
BX253296	GEM-080-G12	0.222374	2.26067	0.0401138	0.123597
BX253297	GEM-080-H02	0.226478	2.65317	0.0188233	0.0672871
BX253299	GEM-080-H04	0.0550417	0.500738	0.624282	0.856648
BX253300	GEM-080-H05	-0.521834	-4.22589	0.000834481	0.00493959
BX253304	GEM-080-H10	0.00191118	0.0163286	0.987201	0.997164
[truncated: 599 more rows]
