# Supplementary material for: Reprogramming of gene expression during compression wood formation in pine: Coordinated modulation of S-adenosylmethionine, lignin and lignan related genes
Source: BMC Plant Biol. 2012 Jun 29;12:100. doi: 10.1186/1471-2229-12-100 (PMC3406974; doi:10.1186/1471-2229-12-100)
Supplement: Additional file 2 — Relative expression values obtained with the analysis of microarray 2 and statistical significance. [file 1471-2229-12-100-S2.xlsx]

## Sheet: Hoja1
Clone_ID	log2 Fold Change	t	p-value	Adjusted p-value
13-1 JM A10	0.0365359	0.334521	0.743717	0.825307
13-1 JM A11	-0.61914	-5.02768	0.0002884	0.00146143
13-1 JM A12	-0.166113	-1.36052	0.198484	0.312326
13-1 JM A4	-1.86344	-12.5612	2.66829e-08	9.00956e-07
13-1 JM A5	-0.587294	-4.76306	0.000451942	0.00213945
13-1 JM A7	0.0318286	0.320958	0.753721	0.83302
13-1 JM A9	-0.449834	-3.61288	0.00351858	0.0118685
13-1 JM B1	-0.0493664	-0.337436	0.741573	0.824551
13-1 JM B10	0.206161	1.7966	0.0974008	0.182296
13-1 JM B11	-0.385186	-3.35929	0.00562472	0.0179136
13-1 JM B12	-0.7296	-7.42308	7.66787e-06	7.01496e-05
13-1 JM B4	-0.656881	-4.3519	0.000925036	0.00390925
13-1 JM B5	-1.51172	-13.5796	1.10163e-08	4.86038e-07
13-1 JM B6	-0.504999	-2.84339	0.0147043	0.0396549
13-1 JM B7	-1.07378	-7.43964	7.49771e-06	6.93014e-05
13-1 JM B9	0.44159	2.19173	0.0486905	0.106068
13-1 JM C1	-0.205295	-1.78976	0.0985435	0.184191
13-1 JM C10	0.90097	7.71807	5.16661e-06	5.01358e-05
13-1 JM C11	0.194003	1.80434	0.0961237	0.180522
13-1 JM C12	-0.282985	-1.94022	0.0760283	0.151098
13-1 JM C2	-0.0430938	-0.295043	0.772965	0.846373
13-1 JM C4	-0.0294603	-0.316419	0.757079	0.835615
13-1 JM C5	0.0257336	0.218551	0.830644	0.885632
13-1 JM C6	-0.541316	-5.29305	0.000185589	0.000990507
13-1 JM C7	0.138485	1.47754	0.165094	0.270712
13-1 JM C9	0.0371705	0.360256	0.724869	0.812531
13-1 JM D10	-0.181834	-1.83214	0.0916571	0.174381
13-1 JM D11	0.508327	5.096	0.000257217	0.00131958
13-1 JM D12	-0.337102	-3.70536	0.00296851	0.0102713
13-1 JM D2	-0.275724	-2.06828	0.0606959	0.126396
13-1 JM D3	-0.0140304	-0.13994	0.891011	0.926573
13-1 JM D5	0.111563	1.01798	0.32862	0.460764
13-1 JM D7	-1.12847	-9.21998	8.05277e-07	1.14856e-05
13-1 JM D8	-0.440554	-3.78904	0.00254673	0.00898416
13-1 JM D9	0.000654278	0.00469915	0.996327	0.998439
13-1 JM E1	-0.0198341	-0.185756	0.855715	0.900628
13-1 JM E10	0.18633	1.63304	0.128207	0.224337
13-1 JM E12	0.261417	2.53452	0.0260702	0.0638536
13-1 JM E4	-0.426452	-3.70596	0.00296524	0.0102713
13-1 JM E5	-0.00425049	-0.0414653	0.967602	0.978843
13-1 JM E6	0.0404918	0.145091	0.887029	0.923884
13-1 JM E7	-0.160116	-1.00755	0.333407	0.465111
13-1 JM E8	-0.0184612	-0.212756	0.835061	0.888936
13-1 JM E9	0.172558	1.72955	0.109126	0.199282
13-1 JM F10	0.276153	2.18953	0.0488828	0.106277
13-1 JM F11	0.0130381	0.0607268	0.952569	0.967777
13-1 JM F12	0.0889682	0.875392	0.398414	0.527129
13-1 JM F2	0.71409	3.53075	0.00409417	0.0136431
13-1 JM F5	0.109279	0.878722	0.396676	0.52525
13-1 JM F6	-0.446987	-3.21189	0.00739869	0.022606
13-1 JM G1	-0.285268	-2.91838	0.0127872	0.0353196
13-1 JM G10	0.607934	4.72015	0.000486523	0.00228032
13-1 JM G11	-0.18279	-1.24441	0.236927	0.357986
13-1 JM G12	-0.291194	-2.5876	0.023638	0.058988
13-1 JM G2	-0.856816	-6.94375	1.49013e-05	0.000119971
13-1 JM G3	-0.759117	-7.05126	1.28059e-05	0.000106469
13-1 JM G4	0.753791	5.01638	0.000293926	0.00148262
13-1 JM G5	0.178122	1.67804	0.118973	0.211999
13-1 JM G6	-0.712227	-5.98748	6.13588e-05	0.000388958
13-1 JM G7	0.0185988	0.140034	0.890939	0.926573
13-1 JM G8	0.0350827	0.32918	0.747651	0.828525
13-1 JM G9	0.241042	1.94396	0.0755333	0.150294
13-1 JM H11	0.247056	1.98225	0.0706406	0.142704
13-1 JM H5	-0.131362	-1.53377	0.150822	0.252821
13-1 JM H9	1.00986	4.17424	0.00126874	0.00508879
13-1 XL A1	-0.427525	-3.32327	0.00601394	0.0190068
13-1 XL A4	2.19232	14.3003	6.09868e-09	3.15321e-07
13-1 XL A7	-0.183307	-1.1283	0.281082	0.409555
13-1 XL A8	1.1359	6.26307	4.02925e-05	0.000274337
13-1 XL A9	0.589994	3.84162	0.0023137	0.00837639
13-1 XL B12	-0.375269	-3.65811	0.00323761	0.0110674
13-1 XL B3	-0.752954	-7.02925	1.32078e-05	0.000108989
13-1 XL B6	-1.61928	-13.0589	1.71861e-08	6.7701e-07
13-1 XL C1	0.326085	2.09947	0.0574251	0.120878
13-1 XL C10	-0.555714	-3.92558	0.00198601	0.00739225
13-1 XL C11	-0.0379223	-0.274562	0.788287	0.856631
13-1 XL C3	0.644377	3.50075	0.00432757	0.0142914
13-1 XL C5	-0.0447074	-0.275075	0.787902	0.856494
13-1 XL C6	0.247492	1.58944	0.137748	0.235804
13-1 XL D10	-1.02993	-8.74538	1.41195e-06	1.77648e-05
13-1 XL D12	-0.588556	-6.86083	1.67659e-05	0.000132092
13-1 XL D3	-0.674111	-6.12455	4.97124e-05	0.000323179
13-1 XL D5	0.14081	0.566949	0.58112	0.6917
13-1 XL D8	-0.537161	-3.03814	0.0102283	0.0294932
13-1 XL D9	-1.43627	-8.68499	1.51903e-06	1.87555e-05
13-1 XL E1	0.0586261	0.35314	0.730062	0.815865
13-1 XL E11	1.26001	7.99223	3.61281e-06	3.75936e-05
13-1 XL E12	0.0708241	0.734239	0.476799	0.602876
13-1 XL E2	-1.87194	-11.6147	6.43294e-08	1.7448e-06
13-1 XL E3	-0.463279	-2.73301	0.0180552	0.0469788
13-1 XL E8	-0.547673	-3.14165	0.00843311	0.0251398
13-1 XL F10	0.310461	1.89299	0.0825316	0.161176
13-1 XL F2	0.314749	3.31177	0.00614394	0.019234
13-1 XL F3	-0.580038	-3.68299	0.00309289	0.0106497
13-1 XL F4	-0.458655	-3.66531	0.003195	0.0109557
13-1 XL F5	0.792219	6.23288	4.21709e-05	0.000284203
13-1 XL F6	-1.51173	-10.5314	1.9035e-07	3.88808e-06
13-1 XL F7	-0.861712	-7.90116	4.06474e-06	4.13853e-05
13-1 XL F8	0.235114	2.6553	0.0208547	0.0531242
13-1 XL G1	-0.00641568	-0.031118	0.975683	0.98461
13-1 XL G11	-0.0946091	-0.944828	0.363242	0.494637
13-1 XL G2	0.00871564	0.0529786	0.958614	0.972128
13-1 XL G3	-0.15472	-0.731258	0.478552	0.604862
13-1 XL G4	-0.289172	-2.75305	0.0173952	0.0455025
13-1 XL G6	-0.42625	-3.30436	0.00622909	0.0194453
13-1 XL G7	-0.157397	-0.93387	0.368643	0.499115
13-1 XL G8	0.119546	0.904391	0.383451	0.5137
13-1 XL G9	0.0914605	0.661746	0.520544	0.641118
13-1 XL H10	-0.642245	-6.84813	1.70728e-05	0.000133872
13-1 XL H2	0.19828	1.65111	0.124426	0.21912
13-1 XL H3	-0.282159	-3.05497	0.00991231	0.0287466
13-1 XL H4	-0.0853175	-0.652815	0.526091	0.645711
13-1 XL H5	-0.198934	-2.10581	0.0567798	0.119595
13-1 XL H6	0.0497846	0.224564	0.826068	0.882419
13-1 XL H7	0.854594	5.69936	9.63255e-05	0.000566148
13-1 XL H8	0.0388161	0.353867	0.729531	0.815823
13-1 XL H9	-0.0461595	-0.350712	0.731838	0.817573
13-2 JM A11	-0.186079	-1.12304	0.283222	0.411768
13-2 JM A12	-0.0521542	-0.522454	0.610791	0.717469
13-2 JM A4	0.621673	4.86936	0.000376895	0.00184762
13-2 JM A5	-1.67967	-12.8167	2.12492e-08	7.99018e-07
13-2 JM A6	0.0253043	0.111977	0.912679	0.941378
13-2 JM A7	-0.0996829	-0.586301	0.568455	0.680542
13-2 JM A8	0.163645	1.11419	0.286853	0.41595
13-2 JM A9	-0.008339	-0.0851608	0.933527	0.955177
13-2 JM B10	0.163588	1.48667	0.162701	0.268066
13-2 JM B11	0.387713	3.44776	0.00477356	0.0155012
13-2 JM B12	-0.164589	-1.38222	0.191899	0.305139
13-2 JM B2	0.0733234	0.563131	0.583636	0.694195
13-2 JM B3	0.804399	3.94922	0.00190266	0.00714121
13-2 JM B4	0.184326	1.50185	0.158789	0.263244
13-2 JM B5	-1.58001	-11.7297	5.7621e-08	1.60225e-06
13-2 JM B6	0.709305	6.22276	4.28211e-05	0.000287998
13-2 JM B7	1.13789	8.97408	1.07418e-06	1.43905e-05
13-2 JM B8	0.063253	0.552419	0.590725	0.700111
13-2 JM B9	0.11994	0.435847	0.670626	0.768387
13-2 JM C1	0.123756	0.827462	0.424003	0.553025
13-2 JM C11	0.296048	1.36459	0.197236	0.311507
13-2 JM C3	0.126737	0.878786	0.396642	0.52525
13-2 JM C4	0.0665372	0.448264	0.661888	0.76154
13-2 JM C5	0.165415	1.14384	0.274827	0.402284
13-2 JM C6	0.0974495	0.942701	0.364286	0.49565
13-2 JM C7	0.691691	4.27696	0.00105642	0.0043751
13-2 JM C8	0.180557	1.68401	0.117792	0.210234
13-2 JM C9	0.0447332	0.36898	0.718522	0.807879
13-2 JM D1	0.160572	1.62924	0.129016	0.224986
13-2 JM D10	-0.123412	-1.28073	0.224304	0.3441
13-2 JM D12	0.121271	0.885366	0.393223	0.52277
13-2 JM D3	0.592385	4.09891	0.0014522	0.00567336
13-2 JM D5	0.0648521	0.533322	0.603474	0.710892
13-2 JM D6	0.0711047	0.725749	0.481802	0.607809
13-2 JM D7	-0.653676	-6.75994	1.93755e-05	0.000149101
13-2 JM D8	0.131065	1.49781	0.159824	0.264412
13-2 JM D9	0.0655175	0.524822	0.609194	0.7161
13-2 JM E1	0.117475	1.24234	0.237662	0.35877
13-2 JM E10	0.581024	4.15437	0.00131466	0.00524754
13-2 JM E11	0.226577	1.85621	0.0879429	0.168697
13-2 JM E12	0.522762	3.12216	0.00874512	0.0258475
13-2 JM E3	-0.697519	-3.83986	0.00232112	0.00838493
13-2 JM E4	-0.291759	-2.99791	0.0110252	0.0312626
13-2 JM E7	0.204307	1.08282	0.300007	0.429564
13-2 JM E8	-0.352949	-2.59485	0.0233232	0.0584228
13-2 JM E9	0.799277	3.80864	0.00245718	0.00874282
13-2 JM F1	0.195226	1.8302	0.091963	0.174687
13-2 JM F10	0.122125	1.34637	0.202878	0.317861
13-2 JM F11	-0.00800946	-0.0635865	0.950338	0.966698
13-2 JM F12	0.171682	1.40361	0.185588	0.297246
13-2 JM F2	0.650791	2.68108	0.019882	0.0510787
13-2 JM F5	-0.0716226	-0.623875	0.544298	0.661676
13-2 JM F6	0.0829664	0.979084	0.346719	0.477045
13-2 JM F7	0.663061	3.78589	0.00256145	0.00902646
13-2 JM F8	0.0166153	0.147573	0.885112	0.923409
13-2 JM F9	0.0391321	0.419767	0.682017	0.777716
13-2 JM G10	0.207523	1.62908	0.129049	0.224986
13-2 JM G11	-0.155706	-1.96033	0.0734046	0.147388
13-2 JM G12	0.0407947	0.305083	0.76549	0.840692
13-2 JM G4	0.315643	1.8857	0.0835786	0.162111
13-2 JM G5	-0.971858	-4.3523	0.000924371	0.00390925
13-2 JM G6	-0.133384	-0.693034	0.501381	0.625828
13-2 JM G7	0.176645	1.44429	0.174062	0.281925
13-2 JM G9	0.0817612	0.752772	0.465988	0.59235
13-2 JM H10	0.270129	2.37087	0.0351976	0.0811064
13-2 JM H11	-0.54897	-5.66935	0.000101025	0.000589582
13-2 JM H12	0.309876	3.65268	0.00327006	0.0111553
13-2 JM H3	0.156973	1.75113	0.105222	0.193757
13-2 JM H4	0.756124	6.18346	4.5449e-05	0.00030199
13-2 JM H5	0.0266587	0.269308	0.792232	0.859789
13-2 JM H6	-0.137647	-1.34457	0.203442	0.318444
13-2 JM H9	-0.54459	-4.52021	0.000688153	0.00306886
13-2 XL A1	-1.63308	-14.2137	6.53851e-09	3.3286e-07
13-2 XL A11	0.0384486	0.337898	0.741233	0.824451
13-2 XL A12	-0.452609	-4.60037	0.000598469	0.0027315
13-2 XL A4	0.325658	2.96336	0.0117588	0.0330023
13-2 XL A5	-0.220684	-2.0055	0.0678132	0.138088
13-2 XL A6	0.0777833	0.911267	0.379961	0.511301
13-2 XL A7	-0.285392	-2.00687	0.0676506	0.137927
13-2 XL A8	-1.31146	-15.5266	2.36522e-09	1.53461e-07
13-2 XL A9	-0.220539	-1.69449	0.115746	0.208041
13-2 XL B1	0.00498147	0.0404341	0.968407	0.979358
13-2 XL B12	-0.534338	-2.15846	0.0516845	0.110839
13-2 XL B5	-1.63826	-11.021	1.1531e-07	2.67772e-06
13-2 XL B9	0.138281	1.4719	0.166588	0.271948
13-2 XL C1	0.255845	2.40425	0.0331154	0.0771683
13-2 XL C10	-0.410519	-3.14827	0.0083298	0.0249442
13-2 XL C11	0.0790201	0.862164	0.40537	0.534163
13-2 XL C12	-0.380346	-2.59089	0.0234948	0.058808
13-2 XL C6	-0.663336	-6.81259	1.79637e-05	0.000140193
13-2 XL C7	1.28895	9.76541	4.33852e-07	7.07261e-06
13-2 XL D11	-0.559389	-4.33893	0.000946501	0.00397963
13-2 XL D12	-0.607931	-5.44558	0.000144696	0.000796668
13-2 XL D2	-0.00492515	-0.041923	0.967244	0.978804
13-2 XL D4	-0.434957	-2.6243	0.0220868	0.0556628
13-2 XL D5	2.67178	18.4707	3.13608e-10	3.83179e-08
13-2 XL D7	-0.0447409	-0.319648	0.75469	0.833289
13-2 XL D9	0.061733	0.488039	0.634251	0.738731
13-2 XL E12	-0.135998	-1.00882	0.33282	0.464986
13-2 XL E2	0.421432	3.48931	0.00442013	0.0144671
13-2 XL E5	-1.41611	-12.2273	3.61523e-08	1.13931e-06
13-2 XL E6	-0.0958399	-0.683455	0.507203	0.630005
13-2 XL E7	1.838	18.2911	3.51604e-10	3.83179e-08
13-2 XL E9	-0.0371016	-0.286021	0.779703	0.851497
13-2 XL F1	-0.514697	-3.87597	0.00217338	0.00795542
13-2 XL F11	-0.0466802	-0.291899	0.775311	0.8481
13-2 XL F3	-0.481298	-3.80099	0.00249174	0.0088278
13-2 XL F4	-0.626413	-4.81917	0.000410553	0.00197747
13-2 XL F5	-0.694092	-3.88923	0.00212159	0.00779174
13-2 XL F6	-0.7464	-5.32362	0.000176512	0.000951269
13-2 XL G1	-0.722403	-7.81442	4.55169e-06	4.52793e-05
13-2 XL G10	-0.166123	-1.36127	0.198254	0.312243
13-2 XL G11	0.0107752	0.0729838	0.943012	0.961611
13-2 XL G3	-0.527098	-4.02736	0.0016519	0.0063462
13-2 XL G4	-1.50141	-7.02219	1.33396e-05	0.000109803
13-2 XL G5	0.248722	1.52351	0.153345	0.25606
13-2 XL G6	0.474276	3.23203	0.00712645	0.0219409
13-2 XL G7	-0.313808	-3.08969	0.00929096	0.0272793
13-2 XL G9	2.54136	18.8523	2.46802e-10	3.26667e-08
13-2 XL H10	-0.741622	-6.98832	1.39914e-05	0.000114254
13-2 XL H11	-0.246038	-1.8264	0.0925639	0.175326
13-2 XL H12	-0.581827	-5.25746	0.000196781	0.00104183
13-2 XL H5	0.380992	2.75964	0.0171837	0.0450562
13-2 XL H6	0.0872302	0.820229	0.427957	0.556647
13-2 XL H7	-0.209817	-2.02698	0.0652953	0.1342
13-2 XL H9	0.0702502	0.787426	0.446191	0.5736
13-3 JM A1	-0.0327944	-0.199941	0.844849	0.894252
13-3 JM A10	0.0127457	0.0772725	0.939671	0.95909
13-3 JM A11	0.15982	1.68746	0.117115	0.209382
13-3 JM A2	-1.53962	-8.66719	1.55222e-06	1.9094e-05
13-3 JM A3	0.202758	1.0886	0.297548	0.427153
13-3 JM A4	1.44306	7.37881	8.14338e-06	7.34235e-05
13-3 JM A5	0.0526721	0.560655	0.585271	0.695639
13-3 JM A6	0.344701	3.21216	0.00739504	0.022606
13-3 JM A7	-0.264116	-2.59671	0.0232435	0.0582671
13-3 JM A9	-0.143642	-1.38661	0.190589	0.30364
13-3 JM B10	-0.163285	-1.4815	0.164052	0.269805
13-3 JM B11	-0.626942	-6.26761	4.00177e-05	0.000273028
13-3 JM B12	-0.128628	-0.770836	0.455601	0.582303
13-3 JM B2	-0.429527	-4.64963	0.000549482	0.00253236
13-3 JM B4	-0.131917	-1.31827	0.211836	0.328013
13-3 JM B5	-0.014509	-0.132583	0.896704	0.930738
13-3 JM B6	-0.0746711	-0.261517	0.798095	0.86332
13-3 JM B7	0.0548059	0.452465	0.658944	0.759208
13-3 JM B8	0.192849	1.76539	0.102711	0.190083
13-3 JM B9	-0.864987	-6.39728	3.29545e-05	0.000230542
13-3 JM C10	0.0958467	0.946863	0.362245	0.493747
13-3 JM C11	0.204326	2.06478	0.0610735	0.127102
13-3 JM C12	-0.198565	-1.54064	0.149152	0.25053
13-3 JM C3	0.200958	2.51234	0.0271575	0.0661251
13-3 JM C5	0.37822	2.66562	0.0204598	0.0521985
13-3 JM C6	0.061103	0.341397	0.738664	0.822976
13-3 JM C7	0.0354035	0.234403	0.818593	0.877462
13-3 JM C8	0.0870274	0.795098	0.441882	0.568945
13-3 JM C9	0.251258	2.44966	0.0304725	0.0723339
13-3 JM D10	0.00239878	0.023353	0.98175	0.98772
13-3 JM D11	-0.0291312	-0.321598	0.753248	0.83302
13-3 JM D12	-0.192828	-1.69649	0.115359	0.207797
13-3 JM D3	0.606569	7.21576	1.01846e-05	8.84535e-05
13-3 JM D4	-0.0957603	-0.699364	0.497556	0.621757
13-3 JM D5	0.420734	4.03014	0.00164363	0.00632416
13-3 JM D6	0.171922	1.81985	0.093608	0.176887
13-3 JM D7	0.121977	1.14372	0.274876	0.402284
13-3 JM D8	0.0621476	0.707955	0.492393	0.618106
13-3 JM D9	0.0627626	0.686869	0.505123	0.628839
13-3 JM E11	0.217695	2.32793	0.0380616	0.0867395
13-3 JM E2	0.257712	1.82848	0.0922345	0.174902
13-3 JM E3	0.321629	3.17745	0.00788899	0.0239933
13-3 JM E4	-0.258245	-2.71186	0.0187783	0.0486208
13-3 JM E5	-0.13243	-1.40645	0.184763	0.296069
13-3 JM E6	-0.443	-4.27218	0.00106543	0.0044069
13-3 JM E7	0.0638216	0.663556	0.519424	0.640378
13-3 JM E8	0.865065	4.33962	0.000945337	0.00397963
13-3 JM E9	0.456126	4.31431	0.000988669	0.00414639
13-3 JM F10	0.0629995	0.493989	0.630164	0.734748
13-3 JM F11	0.130156	1.36897	0.195898	0.310157
13-3 JM F12	0.0288645	0.26511	0.79539	0.861002
13-3 JM F2	-0.0285937	-0.256972	0.80152	0.864983
13-3 JM F3	0.253067	2.51007	0.027271	0.0663528
13-3 JM F4	0.00808502	0.085742	0.933075	0.955009
13-3 JM F5	0.0417715	0.424142	0.678909	0.775997
13-3 JM F6	-0.0674981	-0.485348	0.636103	0.740368
13-3 JM F7	0.0960343	1.04558	0.316205	0.447912
13-3 JM F8	0.139814	1.57537	0.140957	0.2399
13-3 JM F9	0.0273658	0.239357	0.814837	0.874286
13-3 JM G1	0.0016415	0.0167051	0.986944	0.99174
13-3 JM G10	0.254012	2.14783	0.0526778	0.112531
13-3 JM G11	0.384731	2.35842	0.0360058	0.082681
13-3 JM G2	0.179194	1.22918	0.242385	0.364901
13-3 JM G3	0.213142	2.46761	0.0294854	0.070532
13-3 JM G4	-0.176359	-1.94921	0.0748452	0.149292
13-3 JM G5	-1.36507	-11.237	9.2973e-08	2.36832e-06
13-3 JM G6	-0.457564	-4.09335	0.00146679	0.00571684
13-3 JM G7	-0.177581	-2.0423	0.0635531	0.131108
13-3 JM G8	0.219355	2.32533	0.038242	0.0869925
13-3 JM G9	0.107934	1.31664	0.212366	0.328681
13-3 JM H12	0.388809	1.33737	0.205711	0.321236
13-3 JM H2	0.117372	1.25006	0.234926	0.356101
13-3 JM H3	0.0969818	1.00024	0.33679	0.468329
13-3 JM H4	0.136497	1.212	0.248659	0.372146
13-3 JM H5	-0.0277008	-0.258653	0.800253	0.864807
13-3 JM H6	0.817186	3.7456	0.00275741	0.00963493
13-3 JM H7	-0.0138342	-0.146394	0.886022	0.923884
13-3 JM H8	-0.523978	-4.35477	0.000920347	0.0038994
13-3 JM H9	0.238288	1.959	0.0735752	0.147552
13-3 XL A1	0.193504	1.6914	0.116346	0.208667
13-3 XL A3	0.0671888	0.632405	0.538895	0.657609
13-3 XL A4	0.067578	0.598268	0.560699	0.673449
13-3 XL A5	-0.283833	-2.9132	0.0129113	0.0356327
13-3 XL A8	-0.0274719	-0.25356	0.804094	0.866693
13-3 XL A9	0.295332	2.47287	0.0292017	0.0700206
13-3 XL B1	-0.293062	-2.43699	0.0311888	0.0737169
13-3 XL B10	-0.373314	-3.15461	0.00823191	0.0246957
13-3 XL B2	1.80931	15.0717	3.3338e-09	1.96992e-07
13-3 XL B3	0.611173	2.25359	0.0435537	0.0965947
13-3 XL B8	-0.538777	-5.28081	0.00018936	0.00100738
13-3 XL B9	-0.201441	-1.06923	0.305844	0.435472
13-3 XL C1	-0.324289	-2.62932	0.0218829	0.055191
13-3 XL C10	0.0844872	0.463311	0.651369	0.752577
13-3 XL C11	-0.413706	-2.22358	0.0459775	0.101187
13-3 XL C12	0.22808	2.16653	0.050943	0.109604
13-3 XL C3	0.293535	2.81428	0.0155231	0.0412247
13-3 XL C4	-0.185424	-1.77387	0.101244	0.187897
13-3 XL C7	-0.160015	-1.439	0.175527	0.283742
13-3 XL C8	0.0903094	0.654386	0.525113	0.644988
13-3 XL D1	-1.23684	-9.78242	4.25751e-07	7.04405e-06
13-3 XL D10	1.80627	16.3983	1.25628e-09	9.23787e-08
13-3 XL D11	3.39476	20.2855	1.04346e-10	1.91824e-08
13-3 XL D12	1.21929	6.57269	2.54329e-05	0.000187017
13-3 XL D3	0.452428	4.41742	0.00082407	0.0035645
13-3 XL D4	-0.241397	-2.82734	0.0151504	0.0405605
13-3 XL D5	-0.305098	-2.25432	0.0434963	0.0965778
13-3 XL D9	0.846158	8.59025	1.70489e-06	2.03663e-05
13-3 XL E1	-0.553741	-5.75354	8.84152e-05	0.000529052
13-3 XL E12	0.289213	1.58213	0.139408	0.238152
13-3 XL E3	-0.0223438	-0.25601	0.802246	0.864983
13-3 XL E4	-0.599038	-5.90499	6.97338e-05	0.000432925
13-3 XL E8	2.36574	9.04246	9.90883e-07	1.34378e-05
13-3 XL E9	-0.25472	-1.63187	0.128456	0.22443
13-3 XL F1	1.26198	3.83613	0.00233696	0.00843292
13-3 XL F10	0.175769	1.5526	0.146284	0.246589
13-3 XL F12	-0.151053	-1.19953	0.253294	0.377546
13-3 XL F4	-0.696133	-5.49301	0.000134008	0.000751581
13-3 XL F5	-0.389256	-2.78095	0.0165161	0.0435818
13-3 XL G1	0.224671	1.89857	0.0817378	0.160042
13-3 XL G10	-0.028898	-0.189619	0.852753	0.898078
13-3 XL G2	0.273082	2.10838	0.0565205	0.119157
13-3 XL G3	0.032566	0.245819	0.809945	0.871579
13-3 XL G4	-1.5185	-11.748	5.66215e-08	1.5878e-06
13-3 XL G5	-0.664406	-4.51758	0.000691318	0.00307883
13-3 XL G6	0.602843	4.03373	0.00163301	0.00629794
13-3 XL G8	-0.325622	-3.37858	0.00542691	0.0173504
13-3 XL G9	-0.69597	-4.40571	0.00084123	0.00362357
13-3 XL H10	-0.4497	-3.49301	0.00438994	0.0144279
13-3 XL H11	-0.740892	-6.49793	2.83877e-05	0.000204651
13-3 XL H12	-0.301599	-2.49263	0.0281605	0.0680664
13-3 XL H2	-0.261436	-1.95076	0.0746431	0.149061
13-3 XL H3	0.176691	0.890263	0.390692	0.519793
13-3 XL H5	-0.637108	-4.35787	0.000915323	0.00388807
13-3 XL H6	-0.626763	-2.61828	0.0223346	0.0562016
13-4 JM A1	-0.240572	-2.2308	0.045383	0.100048
13-4 JM A2	-0.106737	-0.821399	0.427316	0.556031
13-4 JM A4	0.445307	3.54969	0.00395344	0.0132141
13-4 JM B2	0.00462499	0.0331916	0.974063	0.983575
13-4 JM B3	0.186821	1.81408	0.0945364	0.178043
13-4 JM B4	-0.440753	-4.63317	0.000565372	0.00259475
13-4 JM C2	-0.442664	-3.29368	0.00635411	0.0197796
13-4 JM C3	0.147786	1.48617	0.162833	0.268066
13-4 JM C5	-0.0401403	-0.372729	0.715801	0.806135
13-4 JM D1	-0.066805	-0.683663	0.507076	0.630005
13-4 JM D2	-0.85168	-5.03915	0.0002829	0.00144018
13-4 JM D3	0.028214	0.313713	0.759084	0.836712
13-4 JM D4	-0.0525882	-0.558354	0.586792	0.697197
13-4 JM D5	0.0383568	0.230856	0.821286	0.880063
13-4 JM E1	-0.109114	-0.943363	0.363961	0.495412
13-4 JM E2	-0.596613	-5.06917	0.000269017	0.00137373
13-4 JM E3	-0.246349	-2.12117	0.0552465	0.117111
13-4 JM E4	-0.0422745	-0.39372	0.700641	0.794927
13-4 JM E5	-0.108412	-0.91678	0.377178	0.508798
13-4 JM F3	-0.395253	-2.38604	0.0342359	0.0792769
13-4 JM G1	0.0416778	0.440174	0.667575	0.765687
13-4 JM G2	-1.46174	-9.89745	3.75059e-07	6.67242e-06
13-4 JM G3	-0.85109	-8.98918	1.05517e-06	1.41933e-05
13-4 JM H1	-1.00331	-8.25811	2.57472e-06	2.83048e-05
13-4 JM H2	-0.566329	-2.8307	0.015056	0.040373
13-4 JM H3	0.0877926	0.766182	0.458263	0.585027
13-4 XL A1	-0.283019	-2.76183	0.0171137	0.0449121
13-4 XL A3	-0.252921	-1.84662	0.0894071	0.17101
13-4 XL A5	-0.598887	-5.19737	0.000217315	0.00113292
13-4 XL A8	-0.210154	-1.73367	0.108372	0.198233
13-4 XL A9	-0.844184	-8.6143	1.65551e-06	1.99202e-05
13-4 XL B11	-0.891751	-4.04941	0.0015875	0.0061511
13-4 XL B12	0.010307	0.111549	0.913011	0.941378
13-4 XL B4	0.177794	1.24559	0.236508	0.35768
13-4 XL B5	0.407195	3.7695	0.0026394	0.00925188
13-4 XL B9	-0.780657	-4.25117	0.00110601	0.00454066
13-4 XL C10	0.246264	2.21455	0.0467314	0.102543
13-4 XL C11	0.197682	1.3231	0.210273	0.32651
13-4 XL C12	0.0685137	0.378921	0.711315	0.802946
13-4 XL C2	0.948572	6.67885	2.17857e-05	0.000164211
13-4 XL C3	-0.0566914	-0.21042	0.836843	0.889758
13-4 XL C4	-0.34908	-3.44118	0.00483209	0.0156146
13-4 XL C7	-0.456232	-1.97042	0.0721194	0.145072
13-4 XL C8	-0.0132501	-0.111267	0.91323	0.941378
13-4 XL C9	-0.707866	-6.09842	5.17374e-05	0.000335027
13-4 XL D1	-0.128518	-1.06265	0.308701	0.438973
13-4 XL D12	-0.279774	-2.52397	0.0265818	0.0649626
13-4 XL D3	0.568207	3.56776	0.00382376	0.0128195
13-4 XL D6	-1.54201	-12.1674	3.82064e-08	1.19269e-06
13-4 XL E10	0.155265	1.22867	0.242569	0.365012
13-4 XL E11	-0.309999	-2.49533	0.028021	0.0678284
13-4 XL E2	2.01463	11.8113	5.3319e-08	1.50797e-06
13-4 XL E3	0.594557	1.38662	0.190589	0.30364
13-4 XL E4	0.205154	1.7946	0.0977335	0.182815
13-4 XL E7	-1.05344	-4.56464	0.000636837	0.00287097
13-4 XL E8	-0.241108	-1.32697	0.209028	0.32473
13-4 XL E9	-0.646993	-5.27306	0.000191792	0.00101705
13-4 XL F1	-0.132986	-0.577599	0.574132	0.685601
13-4 XL F10	1.26789	8.11645	3.08092e-06	3.30999e-05
13-4 XL F11	-0.32243	-2.3702	0.0352404	0.0811487
13-4 XL F12	1.05435	7.60055	6.03907e-06	5.70951e-05
13-4 XL F4	0.263361	2.42088	0.0321228	0.0753326
13-4 XL F5	-0.280002	-2.52618	0.0264739	0.0647466
13-4 XL F9	-0.158658	-1.71378	0.112061	0.203183
13-4 XL G1	-0.814596	-3.93338	0.0019581	0.00731302
13-4 XL G11	-0.143775	-1.6251	0.1299	0.226232
13-4 XL G12	-0.184235	-1.10748	0.289627	0.418625
13-4 XL G4	-0.179215	-1.31851	0.211759	0.328013
13-4 XL G5	-0.0463824	-0.302369	0.767508	0.841863
13-4 XL H1	0.0885875	0.78571	0.447159	0.574471
13-4 XL H12	-0.438957	-3.44936	0.00475941	0.0154704
13-4 XL H2	0.125732	1.10765	0.289557	0.418625
13-4 XL H4	-0.678309	-5.56601	0.000119152	0.000676287
13-4 XL H8	-0.359389	-2.90475	0.0131162	0.0361077
13-4 XL H9	-0.325977	-3.21269	0.00738771	0.022606
13-5 XL A1	0.290748	2.32466	0.038288	0.0870159
13-5 XL A10	0.537144	4.09363	0.00146605	0.00571684
13-5 XL A3	0.634961	4.62357	0.000574859	0.00263099
13-5 XL A4	0.040169	0.319607	0.75472	0.833289
13-5 XL B1	0.862307	8.10899	3.11038e-06	3.32465e-05
13-5 XL B12	-0.30454	-3.03341	0.0103189	0.0296916
13-5 XL B2	-0.439501	-3.90416	0.00206479	0.00763396
13-5 XL B8	0.184991	1.46741	0.167785	0.273498
13-5 XL C10	-0.0448108	-0.464145	0.650788	0.752431
13-5 XL C11	-0.000198348	-0.00231228	0.998193	0.999088
13-5 XL C12	-0.0888036	-0.819322	0.428454	0.556676
13-5 XL C6	1.37236	5.11043	0.000251095	0.00129018
13-5 XL C8	0.198094	2.36152	0.0358031	0.0823374
13-5 XL C9	0.043174	0.342379	0.737943	0.822525
13-5 XL D1	-0.351824	-3.71804	0.00290025	0.0100597
13-5 XL D11	-0.364304	-2.93952	0.0122932	0.0341833
13-5 XL D12	0.737949	7.28016	9.31975e-06	8.22374e-05
13-5 XL D5	-0.132092	-0.989103	0.34199	0.473294
13-5 XL D6	0.84444	6.85519	1.69016e-05	0.000132844
13-5 XL D9	1.49392	7.38285	8.0987e-06	7.32202e-05
13-5 XL E11	-0.5367	-4.45671	0.000769088	0.00337074
13-5 XL E12	-1.57687	-10.2615	2.53012e-07	4.73004e-06
13-5 XL E2	-0.0728379	-0.816061	0.430246	0.558243
13-5 XL E4	-0.871711	-4.27102	0.00106764	0.00441053
13-5 XL E6	-0.371274	-3.28092	0.00650672	0.0202167
13-5 XL E7	-0.8218	-7.96286	3.75236e-06	3.85617e-05
13-5 XL E8	-1.19313	-6.59386	2.46568e-05	0.000182526
13-5 XL E9	-1.06917	-7.22429	1.00653e-05	8.76473e-05
13-5 XL F1	-2.08004	-11.2015	9.62975e-08	2.39305e-06
13-5 XL F11	-0.165757	-1.27257	0.227093	0.346931
13-5 XL F2	0.396952	3.14305	0.00841117	0.025097
13-5 XL F3	0.252566	2.47316	0.029186	0.0700206
13-5 XL F4	0.0271737	0.224023	0.82648	0.882419
13-5 XL F5	-0.164286	-1.7056	0.11361	0.205429
13-5 XL F7	0.138474	1.49753	0.159894	0.264412
13-5 XL F8	-0.282106	-3.23141	0.00713459	0.0219409
13-5 XL G1	0.0793446	0.862011	0.40545	0.534163
13-5 XL G10	0.72255	3.90945	0.00204505	0.00757263
13-5 XL G2	0.309331	2.88778	0.0135376	0.0370519
13-5 XL G3	-0.476507	-3.00662	0.0108476	0.030917
13-5 XL G4	-0.576405	-4.80318	0.000421928	0.00202342
13-5 XL G5	-0.105367	-0.808003	0.434695	0.562537
13-5 XL G6	1.69927	9.43603	6.28202e-07	9.53542e-06
13-5 XL G8	0.198703	1.56193	0.144081	0.243926
13-5 XL H1	0.867973	5.56081	0.000120151	0.00068079
13-5 XL H10	0.136824	1.20797	0.250152	0.373703
13-5 XL H12	-0.0234697	-0.135992	0.894065	0.92829
13-5 XL H2	0.0906045	0.661334	0.5208	0.641118
13-5 XL H4	0.640502	5.61267	0.000110576	0.000637451
13-5 XL H9	0.136413	0.690496	0.50292	0.627275
13-6 XL A1	0.030093	0.356376	0.727699	0.8146
13-6 XL A10	-0.175041	-1.39228	0.18891	0.301886
13-6 XL A12	-1.24921	-10.9163	1.28148e-07	2.86516e-06
13-6 XL A2	0.3616	2.42835	0.0316867	0.0747335
13-6 XL A3	-0.161636	-1.80672	0.0957331	0.180091
13-6 XL A5	-0.257226	-1.46957	0.167207	0.272691
13-6 XL A6	-0.105027	-1.08148	0.300579	0.430066
13-6 XL A8	-0.440977	-2.33211	0.0377731	0.0862604
13-6 XL A9	-0.0956662	-1.05076	0.313915	0.444858
13-6 XL B1	0.223071	1.6018	0.134984	0.231911
13-6 XL B3	1.43638	5.25156	0.000198702	0.00104865
13-6 XL B6	-0.0616989	-0.616875	0.548755	0.665383
13-6 XL B7	0.613718	4.28247	0.00104614	0.00435432
13-6 XL B8	-0.0277935	-0.280444	0.783876	0.85352
13-6 XL B9	-0.267922	-1.6436	0.125985	0.221158
13-6 XL C1	-0.0662995	-0.672672	0.513804	0.636056
13-6 XL C10	-0.288577	-1.92043	0.0786937	0.154999
13-6 XL C11	-0.214067	-2.3426	0.0370588	0.0848634
13-6 XL C2	-0.176282	-1.62454	0.130021	0.226323
13-6 XL C6	0.471073	3.46429	0.00462959	0.0150929
13-6 XL C8	-1.20389	-9.29664	7.3698e-07	1.0743e-05
13-6 XL C9	-0.975304	-5.72792	9.20662e-05	0.000545963
13-6 XL D1	-0.716015	-6.1983	4.44369e-05	0.000297054
13-6 XL D4	-0.0743852	-0.620178	0.54665	0.664047
13-6 XL D6	-0.304486	-1.9981	0.068701	0.13981
13-6 XL D7	0.0211079	0.236467	0.817028	0.876352
13-6 XL D8	-0.430672	-3.82949	0.00236544	0.00851713
13-6 XL D9	-0.126248	-0.755483	0.46442	0.591746
13-6 XL E10	0.141515	1.2101	0.249361	0.37269
13-6 XL E12	-0.718384	-3.03407	0.0103062	0.0296809
13-6 XL E2	0.323485	3.15656	0.00820208	0.0246509
13-6 XL E4	-0.0281944	-0.308065	0.763274	0.839652
13-6 XL E5	-0.334397	-3.31951	0.00605613	0.0191036
13-6 XL E6	0.89852	5.16915	0.000227722	0.00118108
13-6 XL E7	0.20436	1.91302	0.0797131	0.15682
13-6 XL E8	-0.514308	-4.69407	0.000508883	0.00237502
13-6 XL E9	-0.944122	-8.52135	1.8553e-06	2.17702e-05
13-6 XL F12	-0.0763065	-0.782131	0.449181	0.576548
13-6 XL F2	0.171901	0.955187	0.358188	0.48983
13-6 XL F4	-0.0922016	-0.405585	0.692131	0.788115
13-6 XL F7	-0.279798	-1.98467	0.0703405	0.142272
13-6 XL F8	0.149184	0.705983	0.493575	0.618964
13-6 XL F9	-1.33961	-9.45356	6.15794e-07	9.43362e-06
13-6 XL G1	1.00159	7.84094	4.39651e-06	4.4085e-05
13-6 XL G12	0.117191	0.722254	0.483871	0.609722
13-6 XL G5	-0.380622	-3.63396	0.00338467	0.0114821
13-6 XL G6	-0.352057	-1.99284	0.0693391	0.14059
13-6 XL G7	0.975426	6.33921	3.59384e-05	0.000249309
13-6 XL G8	0.444757	3.2496	0.00689716	0.0213496
13-6 XL H1	0.226773	1.7025	0.114203	0.206388
13-6 XL H10	-0.557404	-4.00026	0.00173476	0.00660568
13-6 XL H12	-0.226433	-1.01594	0.329552	0.461597
13-6 XL H2	0.0303965	0.284519	0.780826	0.852443
13-6 XL H3	-1.03101	-7.50323	6.88073e-06	6.41362e-05
13-6 XL H4	0.0471592	0.4224	0.680146	0.776873
13-6 XL H5	-0.171575	-1.64939	0.124783	0.21963
13-6 XL H6	0.490749	3.82284	0.00239433	0.00858378
13-6 XL H7	2.01876	12.7535	2.24719e-08	8.17139e-07
13-6 XL H8	0.147325	1.41149	0.183309	0.294165
13-6 XL H9	-0.198281	-1.61649	0.131759	0.228148
13-7 XL A10	0.105527	1.00564	0.334286	0.465945
13-7 XL A12	1.33058	9.43769	6.27015e-07	9.53542e-06
13-7 XL A3	-0.585673	-3.12992	0.00861962	0.0255576
13-7 XL A4	0.720715	6.38367	3.36292e-05	0.000234272
13-7 XL A5	0.969233	4.89557	0.000360475	0.00178298
13-7 XL A6	-0.274373	-2.58151	0.0239052	0.0594892
13-7 XL A9	-0.0159601	-0.111109	0.913353	0.941378
13-7 XL B10	-0.903941	-4.59374	0.000605402	0.00275175
13-7 XL B11	-0.00386416	-0.0194848	0.984772	0.989858
13-7 XL B2	-0.473042	-2.38863	0.0340747	0.079125
13-7 XL B4	0.108898	0.762495	0.460379	0.587276
13-7 XL B8	-0.461808	-3.80729	0.00246327	0.00875505
13-7 XL B9	0.0312076	0.335324	0.743126	0.825169
13-7 XL C10	-0.487852	-4.39573	0.000856152	0.0036697
13-7 XL C2	-0.881829	-4.66767	0.000532606	0.00246834
13-7 XL C3	-0.505948	-2.77769	0.0166165	0.043777
13-7 XL C5	0.13653	1.27896	0.224907	0.344545
13-7 XL C6	-0.608551	-6.46178	2.99454e-05	0.000213554
13-7 XL C7	0.353039	1.9488	0.0748983	0.1493
13-7 XL D10	-0.00292856	-0.0291103	0.977251	0.985777
13-7 XL D2	0.810086	6.56449	2.57406e-05	0.000188859
13-7 XL D3	0.903731	7.68563	5.39308e-06	5.20283e-05
13-7 XL D4	-0.263132	-1.677	0.119179	0.21201
13-7 XL D5	-0.0177567	-0.118592	0.907546	0.937885
13-7 XL D6	-0.180087	-1.01594	0.329551	0.461597
13-7 XL D7	0.390302	2.75774	0.0172443	0.0451793
13-7 XL D8	0.10248	0.903507	0.383901	0.514095
13-7 XL D9	-1.3866	-7.68337	5.40928e-06	5.20329e-05
13-7 XL E1	0.177423	1.39019	0.189528	0.302531
13-7 XL E11	-1.47647	-9.95792	3.51043e-07	6.27893e-06
13-7 XL E12	-0.191234	-1.60664	0.133912	0.230789
13-7 XL E3	1.99127	9.07213	9.56915e-07	1.31049e-05
13-7 XL E4	0.746108	5.30235	0.000182777	0.000977971
13-7 XL E8	0.831048	4.39707	0.000854144	0.00366584
13-7 XL E9	0.53765	3.15556	0.00821742	0.0246746
13-7 XL F1	-0.548052	-4.0368	0.00162399	0.00627047
13-7 XL F10	-0.287539	-1.89193	0.0826829	0.161279
13-7 XL F11	0.129105	0.751189	0.466905	0.592631
13-7 XL F2	-0.209483	-2.3494	0.0366029	0.0838773
13-7 XL F3	-0.0235552	-0.265054	0.795432	0.861002
13-7 XL F5	0.435637	3.31286	0.00613152	0.0192313
13-7 XL F7	-0.720508	-6.32747	3.65761e-05	0.000253201
13-7 XL F8	-0.467935	-3.89646	0.0020939	0.0077078
13-7 XL G1	0.0158366	0.145463	0.886741	0.923884
13-7 XL G10	1.09704	8.02169	3.47834e-06	3.65391e-05
13-7 XL G11	0.349009	3.02582	0.0104661	0.0300628
13-7 XL G2	0.0278455	0.211399	0.836097	0.88931
13-7 XL G3	0.155157	1.17936	0.260935	0.387271
13-7 XL G5	0.241849	1.94044	0.0759987	0.151098
13-7 XL G7	0.372402	3.90182	0.00207357	0.00765701
13-7 XL G9	0.295084	1.74157	0.106936	0.196257
13-7 XL H1	0.0868675	0.874722	0.398764	0.527172
13-7 XL H10	0.659768	4.8345	0.000399951	0.00193203
13-7 XL H11	-0.561142	-3.63363	0.00338669	0.0114821
13-7 XL H12	-0.351096	-2.09557	0.0578249	0.121565
13-7 XL H2	0.576264	3.74562	0.00275732	0.00963493
13-7 XL H5	0.0559302	0.672874	0.51368	0.636056
13-7 XL H6	0.0589529	0.202187	0.843132	0.893348
13-7 XL H7	-0.533548	-4.93089	0.000339527	0.00168442
13-7 XL H8	-0.534319	-4.66529	0.000534799	0.00247504
13-7 XL H9	-0.528642	-2.36147	0.0358065	0.0823374
13-8 XL A1	-0.0954364	-0.609951	0.553183	0.667572
13-8 XL A11	-0.0276377	-0.196225	0.847693	0.896171
13-8 XL A2	-0.376189	-3.40795	0.00513906	0.0165098
13-8 XL A4	-1.14384	-9.84071	3.992e-07	6.82362e-06
13-8 XL A5	-0.126238	-1.21913	0.246041	0.369229
13-8 XL A6	-0.591128	-4.20899	0.00119236	0.00484111
13-8 XL A7	-0.851925	-5.70274	9.58106e-05	0.000564123
13-8 XL A9	1.29841	9.07803	9.50305e-07	1.31049e-05
13-8 XL B1	-0.206393	-2.18078	0.0496575	0.107537
13-8 XL B10	-1.19726	-8.57315	1.74096e-06	2.07073e-05
13-8 XL B12	0.151471	1.04359	0.317086	0.448393
13-8 XL B2	-0.665396	-7.38776	8.04472e-06	7.29315e-05
13-8 XL B3	-0.0289186	-0.266657	0.794226	0.861002
13-8 XL B6	-0.0446358	-0.432418	0.673048	0.770895
13-8 XL B9	-0.117917	-1.0784	0.301893	0.431518
13-8 XL C1	0.247029	2.28795	0.0409273	0.092003
13-8 XL C12	-0.243076	-1.62082	0.130821	0.227421
13-8 XL C2	0.272455	1.82446	0.0928718	0.175808
13-8 XL C5	0.00223879	0.0148093	0.988426	0.99215
13-8 XL C6	0.115442	1.15605	0.26999	0.397242
13-8 XL C8	-0.153109	-1.38006	0.192549	0.306025
13-8 XL C9	0.0570523	0.456229	0.65631	0.756965
13-8 XL D1	1.13549	10.7669	1.49222e-07	3.16926e-06
13-8 XL D10	-1.38802	-7.37615	8.17286e-06	7.34892e-05
13-8 XL D11	-0.572502	-5.444	0.000145065	0.000797095
13-8 XL D2	0.604123	4.78427	0.000435808	0.00207495
13-8 XL D4	-0.0834642	-0.682353	0.507875	0.630604
13-8 XL D5	-0.0787165	-0.548635	0.59324	0.702337
13-8 XL D6	0.217347	1.99537	0.0690322	0.14014
13-8 XL D7	0.212655	2.09136	0.0582592	0.122392
13-8 XL D8	-0.0201858	-0.192284	0.850711	0.89761
13-8 XL E1	-0.539243	-4.79235	0.000429819	0.00205234
13-8 XL E10	-0.245631	-2.46491	0.0296315	0.0707012
13-8 XL E11	0.0375758	0.309388	0.762292	0.838851
13-8 XL E2	0.582763	4.44142	0.000790018	0.00344423
13-8 XL E3	0.353921	3.63273	0.00339232	0.0114894
13-8 XL E4	1.16358	7.06208	1.26131e-05	0.000105222
13-8 XL E5	0.15407	1.60184	0.134973	0.231911
13-8 XL E6	-0.00554783	-0.0463899	0.963757	0.976745
13-8 XL E7	0.795319	4.6546	0.00054478	0.00251419
13-8 XL E8	0.194276	1.95683	0.0738551	0.147887
13-8 XL E9	-0.191389	-1.95667	0.0738763	0.147887
13-8 XL F1	0.18883	1.57709	0.140561	0.239627
13-8 XL F10	-0.168497	-1.80314	0.0963201	0.180785
13-8 XL F2	0.366295	3.19479	0.00763813	0.0232517
13-8 XL F4	1.09356	10.8621	1.35401e-07	3.007e-06
13-8 XL F5	1.55469	9.76678	4.33192e-07	7.07261e-06
13-8 XL F6	0.457008	4.16272	0.00129516	0.0051885
13-8 XL G1	-0.361168	-3.03811	0.0102288	0.0294932
13-8 XL G10	-0.168101	-1.44121	0.174914	0.282889
13-8 XL G12	-1.3641	-11.2899	8.824e-08	2.28114e-06
13-8 XL G2	0.00337619	0.0254312	0.980126	0.986986
13-8 XL G3	0.101221	0.953372	0.359069	0.49057
13-8 XL G4	-0.186828	-1.37509	0.194043	0.308104
13-8 XL G6	0.565835	4.21988	0.00116943	0.00476486
13-8 XL G7	0.166325	1.69491	0.115665	0.208008
13-8 XL G8	0.0869477	0.626091	0.542892	0.660695
13-8 XL G9	-0.0526807	-0.500308	0.625838	0.730476
13-8 XL H11	-0.596157	-5.883	7.21643e-05	0.000443719
13-8 XL H2	-0.586054	-4.28024	0.00105028	0.00436059
13-8 XL H3	-0.367572	-4.03235	0.00163708	0.00630628
13-8 XL H6	-2.56856	-10.2722	2.50153e-07	4.70316e-06
13-8 XL H7	-0.290531	-1.68364	0.117864	0.21025
13-8 XL H8	-0.378299	-3.00155	0.0109505	0.0311298
13-9 XL A1	-0.413594	-3.2412	0.00700574	0.021625
13-9 XL A3	0.226367	2.42261	0.0320212	0.0752543
13-9 XL A4	-0.260785	-2.02	0.0661039	0.135612
13-9 XL A6	0.520851	4.11511	0.00141055	0.00555658
13-9 XL A7	-0.293461	-3.17321	0.00795143	0.0240725
13-9 XL A8	-0.556798	-4.11097	0.00142107	0.00559134
13-9 XL A9	0.0172421	0.178189	0.861525	0.905011
13-9 XL B1	-0.755161	-4.83755	0.000397876	0.00192763
13-9 XL B2	-0.0862073	-0.809105	0.434085	0.561967
13-9 XL B3	0.186264	1.07155	0.304841	0.434419
13-9 XL B4	1.06369	7.81358	4.55667e-06	4.52793e-05
13-9 XL B6	0.162383	1.69987	0.114707	0.207073
13-9 XL B7	1.51701	8.10791	3.11466e-06	3.32465e-05
13-9 XL B8	0.271786	1.64907	0.124849	0.21963
13-9 XL C1	-0.232368	-1.37224	0.194905	0.309324
13-9 XL C3	1.75313	11.6012	6.51678e-08	1.75317e-06
13-9 XL C4	-0.436074	-2.26056	0.043008	0.0957051
13-9 XL C6	-0.872665	-8.48263	1.94601e-06	2.24368e-05
13-9 XL C7	-0.165321	-1.39562	0.187925	0.300699
13-9 XL D1	0.501223	3.80522	0.00247258	0.00876933
13-9 XL D2	-0.0288589	-0.304557	0.765881	0.840824
13-9 XL D3	0.193308	1.26402	0.230045	0.349901
13-9 XL D4	-0.564405	-6.20309	4.41157e-05	0.000295504
13-9 XL D6	0.152003	1.05135	0.313655	0.44468
13-9 XL D7	-0.0674685	-0.321173	0.753562	0.83302
13-9 XL E1	-0.837549	-5.32409	0.000176377	0.000951269
13-9 XL E2	1.57232	11.0736	1.09375e-07	2.58516e-06
13-9 XL E3	0.740821	5.83289	7.8044e-05	0.00047472
13-9 XL E4	-0.234502	-1.85672	0.0878657	0.168647
13-9 XL E5	-1.34135	-8.48631	1.93719e-06	2.24131e-05
13-9 XL E6	0.377986	2.7869	0.0163343	0.0431366
13-9 XL E7	0.179415	1.59897	0.135613	0.23263
13-9 XL E8	0.64734	4.43943	0.000792776	0.0034517
13-9 XL F3	0.326635	2.38696	0.0341787	0.0792553
13-9 XL F4	0.341763	2.45251	0.0303137	0.0720086
13-9 XL F5	-0.0504124	-0.378714	0.711465	0.802946
13-9 XL F6	-0.0679094	-0.507442	0.620971	0.726589
13-9 XL F7	-0.0727926	-0.549213	0.592855	0.702193
13-9 XL F8	0.183695	1.90579	0.0807199	0.158612
13-9 XL G1	0.0884689	0.473648	0.644187	0.747285
13-9 XL G2	-0.223244	-1.36454	0.197249	0.311507
13-9 XL G3	-0.253224	-3.02069	0.0105665	0.0302724
13-9 XL G6	-2.38083	-9.74267	4.4494e-07	7.21719e-06
13-9 XL G7	-0.0183912	-0.153687	0.880391	0.919718
13-9 XL G8	0.11993	0.669754	0.515599	0.637801
13-9 XL H1	0.0895483	0.58946	0.566402	0.679067
13-9 XL H2	-0.229697	-1.62572	0.129767	0.226119
13-9 XL H5	-0.360321	-3.13122	0.0085987	0.0255185
13-9 XL H7	1.09076	6.67183	2.20088e-05	0.000165516
13-9 XL H8	0.0797516	0.836021	0.419355	0.547827
14-1 JM A1	0.171227	1.58328	0.139145	0.237827
14-1 JM A10	0.478343	3.6657	0.00319275	0.0109557
14-1 JM A11	-0.0190312	-0.185396	0.855992	0.900628
14-1 JM A3	0.195473	1.68989	0.116639	0.20874
14-1 JM A4	0.00977144	0.0815201	0.936362	0.957189
14-1 JM A6	-0.0202788	-0.205144	0.840872	0.891919
14-1 JM A7	0.177242	1.47214	0.166525	0.271948
14-1 JM A8	-1.61982	-12.9026	1.97012e-08	7.58039e-07
14-1 JM B10	-1.19817	-7.42247	7.67426e-06	7.01496e-05
14-1 JM B12	-0.437959	-4.72262	0.000484456	0.00227385
14-1 JM B2	-0.0483955	-0.453008	0.658563	0.759034
14-1 JM B6	0.0176185	0.153717	0.880368	0.919718
14-1 JM B7	0.176273	1.2276	0.242957	0.365429
14-1 JM B8	0.0772691	0.722869	0.483507	0.609494
14-1 JM C1	0.1361	0.509295	0.61971	0.72537
14-1 JM C11	0.307444	3.01452	0.0106888	0.0305962
14-1 JM C12	0.37757	3.65416	0.0032612	0.0111366
14-1 JM C4	0.21253	0.850558	0.411539	0.54039
14-1 JM C6	-0.167677	-1.64867	0.124931	0.219658
14-1 JM C7	0.28566	1.48647	0.162754	0.268066
14-1 JM C9	0.10777	0.42001	0.681844	0.777716
14-1 JM D1	0.299694	1.10406	0.29105	0.419906
14-1 JM D11	-0.285454	-2.47498	0.0290887	0.0699016
14-1 JM D12	-0.076384	-0.638578	0.535004	0.653499
14-1 JM D2	0.183824	1.89423	0.0823544	0.161058
14-1 JM D4	-2.67328	-18.5085	3.062e-10	3.83179e-08
14-1 JM D5	0.146604	1.32097	0.210961	0.327118
14-1 JM D6	0.692502	4.88055	0.000369787	0.00182358
14-1 JM D7	-0.034184	-0.292968	0.774513	0.847508
14-1 JM D8	-0.0199753	-0.213124	0.834781	0.888936
14-1 JM D9	-0.892484	-5.48054	0.000136735	0.000761708
14-1 JM E10	0.971212	8.73231	1.43443e-06	1.79114e-05
14-1 JM E11	0.220813	1.76657	0.102505	0.189916
14-1 JM E12	0.377789	2.01293	0.0669322	0.1368
14-1 JM E2	-0.252732	-2.16002	0.0515409	0.110675
14-1 JM E4	0.0147083	0.103388	0.91935	0.945219
14-1 JM E5	0.196965	2.01326	0.0668931	0.1368
14-1 JM E6	-0.389768	-2.90016	0.0132288	0.0363573
14-1 JM E9	0.177942	1.0776	0.302239	0.431825
14-1 JM F2	-1.17676	-8.94659	1.10977e-06	1.47479e-05
14-1 JM F5	0.105697	1.08608	0.298619	0.427762
14-1 JM F9	0.267598	1.57416	0.141235	0.240034
14-1 JM G1	0.0344018	0.26548	0.795111	0.861002
14-1 JM G2	0.736279	4.85254	0.000387839	0.00189286
14-1 JM G3	0.292084	1.78954	0.0985804	0.184191
14-1 JM G5	0.362609	4.10982	0.001424	0.00559622
14-1 JM G6	-0.415532	-4.38906	0.00086628	0.00370633
14-1 JM G7	-1.29753	-10.3617	2.27499e-07	4.34828e-06
14-1 JM G8	0.0922011	0.987447	0.342769	0.473579
14-1 JM G9	-0.000129777	-0.00130784	0.998978	0.999203
14-1 JM H10	0.238017	2.71766	0.0185771	0.048213
14-1 JM H12	-0.288881	-2.82686	0.0151638	0.0405635
14-1 JM H4	0.172435	0.995821	0.338845	0.470319
14-1 JM H5	0.95793	8.12641	3.04209e-06	3.27892e-05
14-1 JM H6	0.0991504	1.15408	0.270766	0.397677
14-1 JM H7	-0.0900561	-0.56928	0.579587	0.690123
14-1 JM H8	0.120886	1.06643	0.307056	0.436822
14-1 JM H9	0.437739	4.10313	0.00144122	0.00565048
14-1 XL A1	-0.645545	-4.50092	0.000711758	0.00316135
14-1 XL A12	-0.0752306	-0.703662	0.494969	0.619694
14-1 XL A5	-0.737021	-3.6412	0.00333987	0.0113467
14-1 XL A6	-0.262564	-2.28211	0.0413629	0.0926674
14-1 XL A7	0.0477528	0.395388	0.699442	0.794378
14-1 XL B10	-0.940236	-8.63418	1.61584e-06	1.95139e-05
14-1 XL B12	0.325147	2.53477	0.0260583	0.0638536
14-1 XL B3	0.0997852	0.687027	0.505027	0.628839
14-1 XL B4	0.790795	3.48013	0.00449582	0.0147003
14-1 XL B6	0.47761	4.47983	0.000738527	0.00325404
14-1 XL B8	0.332567	2.47386	0.0291486	0.0699946
14-1 XL B9	0.253102	2.64186	0.0213805	0.0541368
14-1 XL C1	0.107041	0.687527	0.504723	0.628814
14-1 XL C12	0.337335	3.50937	0.00425912	0.0141217
14-1 XL C3	0.0546745	0.511289	0.618355	0.724809
14-1 XL C5	0.382037	2.70859	0.0188925	0.0488782
14-1 XL C6	0.354981	1.87553	0.0850609	0.164121
14-1 XL C7	0.106396	0.893807	0.388866	0.518227
14-1 XL C8	-1.18726	-7.99406	3.60428e-06	3.75936e-05
14-1 XL C9	0.468895	3.17366	0.00794489	0.0240725
14-1 XL D10	0.18935	2.05698	0.0619232	0.128547
14-1 XL D11	0.0367252	0.32268	0.752448	0.832726
14-1 XL D12	0.167629	2.11815	0.0555453	0.117594
14-1 XL D6	-0.290301	-1.92187	0.0784971	0.154703
14-1 XL D7	-0.830292	-4.52359	0.000684099	0.00305903
14-1 XL D9	0.0915115	0.675145	0.512286	0.634651
14-1 XL E1	0.025436	0.205461	0.84063	0.891919
14-1 XL E10	-0.0242996	-0.310659	0.761349	0.83865
14-1 XL E11	-0.22047	-1.38753	0.190318	0.3035
14-1 XL E12	0.242786	2.2512	0.0437421	0.0969476
14-1 XL E2	0.373487	1.88374	0.0838632	0.162471
14-1 XL E3	-0.444571	-3.82414	0.00238866	0.00857275
14-1 XL E4	-0.413902	-3.8559	0.00225427	0.00820615
14-1 XL E5	-0.25835	-2.26715	0.0424983	0.0948517
14-1 XL E6	0.809397	6.4413	3.08678e-05	0.00021861
14-1 XL E7	0.315059	2.64949	0.0210807	0.0536173
14-1 XL E8	-0.0460382	-0.24546	0.810216	0.871588
14-1 XL E9	0.416232	3.1116	0.0089191	0.0263042
14-1 XL F1	-1.05958	-7.50859	6.83127e-06	6.40359e-05
14-1 XL F10	-0.061969	-0.706446	0.493297	0.618964
14-1 XL F12	0.245924	2.40255	0.0332183	0.0773535
14-1 XL F5	0.0657275	0.445387	0.663908	0.762547
14-1 XL F6	0.112309	0.378367	0.711716	0.802955
14-1 XL F7	0.465587	2.14417	0.0530238	0.113051
14-1 XL F8	-0.215661	-1.70913	0.11294	0.20433
14-1 XL G10	-0.14562	-1.29799	0.218502	0.337389
14-1 XL G11	-0.673369	-4.59705	0.000601934	0.00273975
14-1 XL G12	0.0533262	0.476679	0.642088	0.745324
14-1 XL G2	0.171785	0.314272	0.75867	0.836534
14-1 XL G3	0.228166	1.29415	0.219783	0.338734
14-1 XL G4	-1.10498	-10.5466	1.87362e-07	3.87488e-06
14-1 XL G7	0.108448	0.579975	0.572579	0.684489
14-1 XL G9	-0.458727	-5.1998	0.000216443	0.00113292
14-1 XL H1	0.331674	3.00358	0.0109091	0.0310656
14-1 XL H11	0.114257	0.633815	0.538005	0.656922
14-1 XL H12	0.00953749	0.102965	0.919678	0.945219
14-1 XL H6	-0.163079	-1.36496	0.197122	0.311507
14-1 XL H9	0.182889	1.99094	0.0695712	0.140974
14-2 JM A1	-0.111638	-0.946623	0.362363	0.493747
14-2 JM A10	-0.0859753	-0.851727	0.410915	0.539907
14-2 JM A11	-0.0258339	-0.235234	0.817963	0.877071
14-2 JM A12	-0.0060862	-0.0622485	0.951382	0.967165
14-2 JM A4	-0.324677	-3.58718	0.00368924	0.0123936
14-2 JM A6	0.140919	1.42566	0.179264	0.288655
14-2 JM A8	0.184297	2.04861	0.0628475	0.130302
14-2 JM B10	0.0146315	0.124143	0.903242	0.934592
14-2 JM B7	-0.0187633	-0.169909	0.867891	0.910509
14-2 JM B8	-1.13908	-12.3194	3.32252e-08	1.06894e-06
14-2 JM B9	0.223471	1.46194	0.169252	0.275393
14-2 JM C1	0.198954	1.47381	0.166081	0.271656
14-2 JM C3	-0.154294	-1.4431	0.17439	0.28218
14-2 JM C4	0.379051	3.89064	0.00211616	0.0077804
14-2 JM C5	0.396606	3.69595	0.00302021	0.0104212
14-2 JM C7	1.58634	9.83416	4.02093e-07	6.82362e-06
14-2 JM C8	0.201183	1.66323	0.121945	0.216246
14-2 JM D11	0.141768	1.01501	0.329976	0.461883
14-2 JM D12	0.398305	2.85119	0.0144924	0.0392111
14-2 JM D5	-0.088768	-0.502584	0.624284	0.728918
14-2 JM D6	0.234907	1.57253	0.141612	0.240551
14-2 JM D8	0.455777	3.49131	0.0044038	0.0144279
14-2 JM D9	-0.326101	-1.36402	0.19741	0.311507
14-2 JM E10	0.219175	0.70161	0.496203	0.62077
14-2 JM E11	0.0104854	0.0625949	0.951112	0.967165
14-2 JM E12	0.0243247	0.240798	0.813745	0.873964
14-2 JM E3	0.635604	4.43064	0.000805121	0.00349167
14-2 JM E4	-0.282938	-3.10018	0.00911091	0.026846
14-2 JM E5	0.106012	0.649447	0.528192	0.647547
14-2 JM E6	0.076867	0.78138	0.449606	0.576646
14-2 JM E7	0.304199	2.88005	0.0137338	0.0375271
14-2 JM E8	0.0625408	0.571762	0.577956	0.689174
14-2 JM F1	1.55979	9.14914	8.74437e-07	1.23128e-05
14-2 JM F10	4.82436	22.2211	3.56006e-11	1.03179e-08
14-2 JM F11	0.212432	1.77267	0.10145	0.188149
14-2 JM F12	-0.422403	-2.68792	0.0196313	0.0505133
14-2 JM F2	-0.322451	-2.50959	0.0272955	0.0663636
14-2 JM F3	0.0733875	0.680451	0.509037	0.630863
14-2 JM F4	0.0618615	0.615879	0.54939	0.665909
14-2 JM F5	0.0528253	0.468388	0.647837	0.749805
14-2 JM F7	0.1648	1.65735	0.123144	0.217789
14-2 JM F8	0.0858176	0.920054	0.375533	0.506992
14-2 JM F9	1.19657	8.51277	1.87499e-06	2.18871e-05
14-2 JM G1	0.0734305	0.80082	0.438686	0.566015
14-2 JM G10	0.137712	1.09253	0.295889	0.425508
14-2 JM G11	0.0643597	0.739957	0.473447	0.599554
14-2 JM G12	0.174059	1.42018	0.180819	0.290451
14-2 JM G2	-0.00525859	-0.0561007	0.956178	0.969955
14-2 JM G3	0.157149	1.44871	0.172847	0.280487
14-2 JM G4	0.196531	1.90267	0.081158	0.159106
14-2 JM G5	0.10978	1.24314	0.237377	0.358504
14-2 JM G6	0.054279	0.602696	0.557844	0.670751
14-2 JM G7	0.133194	0.810152	0.433506	0.561437
14-2 JM G8	0.252763	2.19493	0.048411	0.105668
14-2 JM G9	0.16129	1.54427	0.148277	0.24944
14-2 JM H1	-0.33729	-1.83524	0.091171	0.174082
14-2 JM H10	2.47136	7.4671	7.22431e-06	6.69615e-05
14-2 JM H11	0.178466	1.36315	0.197676	0.311629
14-2 JM H12	-0.0406975	-0.210142	0.837056	0.889758
14-2 JM H2	-0.0126149	-0.147487	0.885178	0.923409
14-2 JM H3	-0.405389	-2.67566	0.0200828	0.0514749
14-2 JM H4	0.22579	2.42705	0.0317621	0.074858
14-2 JM H5	0.170594	1.39227	0.188912	0.301886
14-2 JM H7	0.0506057	0.536229	0.601525	0.709353
14-2 JM H8	0.0478642	0.347368	0.734285	0.819477
14-2 JM H9	0.139967	1.01014	0.332211	0.464619
14-2 XL A1	-0.742441	-5.35178	0.000168562	0.000911394
14-2 XL A10	0.353257	2.39273	0.0338205	0.0785899
14-2 XL A11	0.631813	6.53563	2.68548e-05	0.000195732
14-2 XL A5	-0.351412	-3.22043	0.00728205	0.0223321
14-2 XL A7	0.0390319	0.283354	0.781698	0.853088
14-2 XL A9	0.720499	6.42531	3.1609e-05	0.000222541
14-2 XL C12	-0.0509892	-0.124991	0.902585	0.934497
14-2 XL C2	-0.44642	-4.48587	0.000730752	0.0032327
14-2 XL C3	-0.200987	-1.43724	0.176015	0.28412
14-2 XL C5	0.363522	3.0832	0.00940394	0.0275865
14-2 XL C6	0.224006	1.71091	0.112602	0.204
14-2 XL C8	0.0824753	0.842483	0.415869	0.544279
14-2 XL D10	-0.221347	-2.12238	0.0551274	0.116934
14-2 XL D11	-0.329309	-3.01355	0.0107082	0.030615
14-2 XL D12	-0.291276	-2.3947	0.0336987	0.078362
14-2 XL D2	-0.278718	-3.03891	0.0102135	0.0294932
14-2 XL D3	0.387051	1.36048	0.198496	0.312326
14-2 XL D5	0.0890489	0.936357	0.367412	0.498469
14-2 XL D6	-2.04102	-18.0039	4.23093e-10	4.11769e-08
14-2 XL D9	1.05461	7.14825	1.11836e-05	9.56243e-05
14-2 XL E10	1.98616	20.4544	9.46426e-11	1.84219e-08
14-2 XL E11	0.580276	4.3109	0.000994669	0.00416628
14-2 XL E12	0.319984	2.65023	0.0210519	0.0535851
14-2 XL E4	0.21267	1.77386	0.101245	0.187897
14-2 XL E5	-0.351728	-3.44122	0.00483169	0.0156146
14-2 XL E6	-1.36002	-8.77889	1.35605e-06	1.73921e-05
14-2 XL E7	-0.417644	-3.01327	0.0107139	0.030615
14-2 XL E8	0.278401	2.50742	0.0274046	0.0665647
14-2 XL E9	-0.313426	-3.04	0.0101929	0.0294827
14-2 XL F2	0.170207	1.99465	0.0691188	0.140229
14-2 XL F4	-0.363239	-3.35053	0.00571701	0.0181725
14-2 XL F5	-0.314442	-1.82102	0.0934217	0.176647
14-2 XL F7	-0.822103	-6.48755	2.8826e-05	0.000206909
14-2 XL F8	-0.0508975	-0.442017	0.666278	0.764729
14-2 XL G1	1.48885	10.7826	1.46839e-07	3.15514e-06
14-2 XL G10	-0.357255	-2.06965	0.0605484	0.126168
14-2 XL G11	-0.0356628	-0.323112	0.752129	0.832651
14-2 XL G12	0.218342	2.42581	0.0318344	0.074975
14-2 XL G2	0.587584	4.6552	0.000544212	0.00251419
14-2 XL G4	-0.153452	-1.74863	0.105669	0.194362
14-2 XL G5	-0.340511	-3.51246	0.00423486	0.0140553
14-2 XL G8	0.17232	1.54306	0.14857	0.249679
14-2 XL G9	0.167772	1.65336	0.123962	0.218788
14-2 XL H1	-0.718658	-6.924	1.53246e-05	0.000122485
14-2 XL H11	-0.0848299	-0.956035	0.357776	0.489611
14-2 XL H12	0.0523554	0.539202	0.599534	0.707762
14-2 XL H2	-0.97818	-7.96587	3.73782e-06	3.85617e-05
14-2 XL H4	-0.120871	-0.607988	0.554442	0.668604
14-2 XL H5	-0.297739	-1.97695	0.0712997	0.143818
14-2 XL H6	-0.436854	-4.18139	0.00125261	0.00504243
14-2 XL H8	-0.181554	-1.90041	0.0814777	0.159627
14-3 JM A1	0.234428	2.40688	0.0329565	0.0768961
14-3 JM A11	-0.0046071	-0.0239133	0.981312	0.98772
14-3 JM A3	0.216585	2.27761	0.041701	0.0933618
14-3 JM A8	0.129453	1.29359	0.21997	0.338864
14-3 JM B1	0.306739	2.95121	0.0120283	0.0336445
14-3 JM B11	0.244702	2.17387	0.0502763	0.108522
14-3 JM B12	0.129274	0.727371	0.480844	0.607063
14-3 JM B2	0.11606	0.751881	0.466504	0.59235
14-3 JM B3	-0.0977337	-0.736514	0.475463	0.601647
14-3 JM B4	0.0817468	0.947076	0.362141	0.493747
14-3 JM B6	0.153125	1.33383	0.206835	0.322453
14-3 JM B7	0.169399	1.68724	0.117158	0.209382
14-3 JM B8	0.0516635	0.557366	0.587446	0.697723
14-3 JM B9	-0.937935	-6.49838	2.8369e-05	0.000204651
14-3 JM C1	0.364692	2.18688	0.0491159	0.106713
14-3 JM C10	0.237926	2.58139	0.0239107	0.0594892
14-3 JM C11	0.22705	2.04799	0.0629159	0.130312
14-3 JM C2	0.2806	2.44865	0.030529	0.0724161
14-3 JM C3	-0.113237	-0.922716	0.374198	0.505603
14-3 JM C4	0.443088	2.88964	0.0134908	0.036985
14-3 JM C5	0.0623392	0.681327	0.508502	0.630863
14-3 JM C6	0.103735	0.704412	0.494518	0.619599
14-3 JM C7	0.302645	1.93787	0.0763408	0.151264
14-3 JM C8	0.93194	7.25888	9.59657e-06	8.42309e-05
14-3 JM D1	0.189226	1.16291	0.2673	0.393809
14-3 JM D10	0.150304	1.27065	0.227753	0.347181
14-3 JM D11	0.405335	2.68494	0.01974	0.0507534
14-3 JM D3	0.115658	0.894445	0.388539	0.518208
14-3 JM D4	0.100768	0.898698	0.386357	0.516757
14-3 JM D5	0.247565	1.49852	0.15964	0.264256
14-3 JM D6	0.180256	1.49547	0.160423	0.265022
14-3 JM D7	0.150457	1.10353	0.291272	0.419906
14-3 JM D8	-0.0414823	-0.377832	0.712104	0.803119
14-3 JM D9	0.00810724	0.0860165	0.932861	0.955009
14-3 JM E1	-0.599333	-5.95624	6.43979e-05	0.00040435
14-3 JM E10	0.0932089	0.893361	0.389096	0.518324
14-3 JM E11	-0.17718	-1.54682	0.147664	0.248633
14-3 JM E2	-0.0230273	-0.118577	0.907557	0.937885
14-3 JM E6	0.122614	0.831361	0.421882	0.55091
14-3 JM E8	0.0251265	0.259776	0.799406	0.864174
14-3 JM E9	0.185703	1.56982	0.14224	0.241219
14-3 JM F10	0.126669	1.29026	0.221085	0.339948
14-3 JM F11	-1.46282	-8.10387	3.13077e-06	3.3311e-05
14-3 JM F12	-0.408669	-4.02693	0.00165319	0.0063462
14-3 JM F2	0.191216	1.46184	0.16928	0.275393
14-3 JM F3	-0.887523	-5.21789	0.000210058	0.00110506
14-3 JM F4	0.00417227	0.0418933	0.967267	0.978804
14-3 JM F5	-0.096167	-0.89731	0.387068	0.516872
14-3 JM F7	-0.00790167	-0.0801135	0.937457	0.957539
14-3 JM F8	0.0828555	0.681049	0.508671	0.630863
14-3 JM G1	0.18315	1.56386	0.143628	0.243351
14-3 JM G2	0.14951	1.16176	0.267747	0.394293
14-3 JM G3	0.243216	2.74397	0.0176912	0.0461673
14-3 JM G4	0.162136	1.16983	0.264608	0.390713
14-3 JM G9	-0.949142	-6.71908	2.05522e-05	0.000156699
14-3 JM H10	0.151828	1.62045	0.130901	0.227421
14-3 JM H11	0.0513465	0.510761	0.618714	0.724973
14-3 JM H12	-0.0695226	-0.627413	0.542053	0.659917
14-3 JM H2	0.0684727	0.512873	0.617279	0.723805
14-3 JM H3	0.0101387	0.0937803	0.92682	0.950084
14-3 JM H5	1.78718	10.1347	2.89825e-07	5.29852e-06
14-3 JM H6	0.103083	1.07305	0.304196	0.434419
14-3 JM H7	0.318448	2.74519	0.0176514	0.0460998
14-3 JM H9	-0.760382	-5.99085	6.10409e-05	0.000387686
14-3 XL A1	0.218915	1.10842	0.289238	0.418625
14-3 XL A12	-0.511307	-3.57982	0.00373961	0.0125501
14-3 XL A4	0.014531	0.118796	0.907388	0.937885
14-3 XL A5	-0.1928	-1.82204	0.0932576	0.176438
14-3 XL A6	-0.496058	-3.02137	0.0105533	0.0302606
14-3 XL A7	-0.256995	-1.94771	0.0750406	0.149494
14-3 XL B10	0.369234	2.41227	0.0326329	0.0762588
14-3 XL B12	0.0806583	0.612874	0.551311	0.666772
14-3 XL B6	1.56333	8.2951	2.45775e-06	2.7109e-05
14-3 XL B7	1.7593	12.793	2.17003e-08	8.06811e-07
14-3 XL B8	0.222467	1.7607	0.103531	0.191067
14-3 XL C1	0.057549	0.480154	0.639686	0.743753
14-3 XL C12	-0.275484	-2.30144	0.0399376	0.0903304
14-3 XL C2	0.0451821	0.549137	0.592907	0.702193
14-3 XL C3	-0.526923	-3.06308	0.00976355	0.0284148
14-3 XL C4	-0.0865496	-0.744304	0.470909	0.596797
14-3 XL C9	-0.201949	-2.02726	0.065263	0.1342
14-3 XL D1	-1.38957	-12.0497	4.26135e-08	1.29365e-06
14-3 XL D12	-0.20814	-2.15907	0.0516281	0.110789
14-3 XL D2	0.181559	1.51178	0.156273	0.260377
14-3 XL D4	0.0797538	0.79263	0.443266	0.570282
14-3 XL D5	0.0937957	0.844245	0.414922	0.543322
14-3 XL D6	-0.247178	-2.34028	0.0372158	0.0851639
14-3 XL D7	-0.335928	-3.31819	0.00607103	0.0191324
14-3 XL D8	-1.31771	-10.4067	2.16946e-07	4.21657e-06
14-3 XL E1	0.127522	0.93602	0.367579	0.498491
14-3 XL E11	0.0186452	0.0805248	0.937137	0.957539
14-3 XL E12	-0.207049	-2.01009	0.0672681	0.137401
14-3 XL E2	-0.218575	-1.66711	0.12116	0.215085
14-3 XL E3	-1.12152	-11.0174	1.15719e-07	2.67772e-06
14-3 XL E4	0.678641	3.95924	0.00186842	0.00704168
14-3 XL E5	-0.367452	-3.51536	0.00421226	0.0139943
14-3 XL E6	-0.77569	-7.20659	1.03145e-05	8.8882e-05
14-3 XL E7	-1.10348	-10.4828	2.00276e-07	4.04093e-06
14-3 XL E8	0.231104	2.54209	0.0257093	0.0632976
14-3 XL F1	-1.9135	-18.1287	3.90284e-10	4.03578e-08
14-3 XL F10	-0.0334954	-0.335586	0.742933	0.825169
14-3 XL F11	-1.32528	-7.62322	5.85926e-06	5.5874e-05
14-3 XL F4	-0.00388145	-0.0366848	0.971335	0.981419
14-3 XL F5	0.813824	5.97588	6.24693e-05	0.000395241
14-3 XL F6	-1.18988	-7.90509	4.04402e-06	4.13014e-05
14-3 XL F7	-0.554002	-4.70531	0.000499115	0.00233273
14-3 XL G1	-0.848262	-6.01916	5.84322e-05	0.000373989
14-3 XL G12	0.710482	4.23756	0.00113315	0.00463483
14-3 XL G2	-1.93382	-19.3306	1.83939e-10	2.64633e-08
14-3 XL G6	0.0644617	0.54067	0.598553	0.707108
14-3 XL G8	0.929858	4.44283	0.000788054	0.0034402
14-3 XL G9	-0.510695	-3.7853	0.00256421	0.00902657
14-3 XL H11	-0.794692	-6.68535	2.1581e-05	0.00016304
14-3 XL H12	-0.192889	-1.65187	0.124269	0.219115
14-3 XL H2	-0.0201932	-0.202753	0.842699	0.893175
14-3 XL H9	-0.294475	-2.66973	0.0203046	0.0519227
14-4 JM A1	0.36496	2.6418	0.0213831	0.0541368
14-4 JM A10	0.0988635	0.756774	0.463674	0.591252
14-4 JM A11	0.144066	1.3634	0.197598	0.311629
14-4 JM A3	-0.0314854	-0.25654	0.801846	0.864983
14-4 JM A4	0.151129	1.18379	0.259243	0.385544
14-4 JM A5	0.224132	1.33369	0.206881	0.322453
14-4 JM A6	0.793667	5.8939	7.09487e-05	0.000438002
14-4 JM A7	0.34696	2.93492	0.012399	0.0343334
14-4 JM A8	0.307821	0.61821	0.547904	0.665082
14-4 JM A9	0.166075	1.59264	0.137028	0.234693
14-4 JM B1	0.253919	1.85491	0.0881401	0.168978
14-4 JM B10	0.306294	1.54658	0.147722	0.248633
14-4 JM B11	1.28762	6.59925	2.44632e-05	0.0001815
14-4 JM B12	0.135041	1.07183	0.304722	0.434419
14-4 JM B2	0.22721	2.01847	0.0662822	0.135807
14-4 JM B3	0.290883	3.00846	0.0108104	0.0308377
14-4 JM B4	0.104302	1.03874	0.31925	0.450385
14-4 JM B6	-0.362755	-2.58937	0.0235606	0.0588837
14-4 JM B7	0.152556	1.10403	0.291065	0.419906
14-4 JM B8	0.862536	4.20691	0.0011968	0.00484726
14-4 JM B8	0.0717309	0.743638	0.471297	0.597061
14-4 JM B9	1.25026	8.63585	1.61256e-06	1.95139e-05
14-4 JM C1	0.164236	1.80601	0.0958497	0.180208
14-4 JM C10	0.154101	1.24746	0.235846	0.356843
14-4 JM C11	0.221474	1.56957	0.142296	0.241219
14-4 JM C12	0.125144	1.14385	0.274822	0.402284
14-4 JM C2	0.146348	1.25094	0.234618	0.355961
14-4 JM C3	0.3849	2.46733	0.0295002	0.070532
14-4 JM C4	0.218246	1.46083	0.169552	0.275563
14-4 JM C5	0.185094	1.69027	0.116566	0.208722
14-4 JM C6	-0.11933	-1.00821	0.333101	0.464986
14-4 JM C7	0.151171	1.56156	0.144169	0.243926
14-4 JM C8	0.297496	3.32135	0.00603546	0.0190566
14-4 JM C8	0.127707	0.9561	0.357744	0.489611
14-4 JM C9	0.0313932	0.309784	0.761998	0.838807
14-4 JM D1	-0.00385342	-0.042943	0.966448	0.978573
14-4 JM D10	-0.373609	-3.49783	0.004351	0.0143538
14-4 JM D11	0.192979	1.77642	0.100806	0.187503
14-4 JM D12	0.148548	1.20719	0.250439	0.373824
14-4 JM D2	0.151631	1.42322	0.179955	0.289485
14-4 JM D3	0.120986	1.17888	0.261121	0.387271
14-4 JM D4	0.286767	2.16734	0.0508686	0.109515
14-4 JM D5	0.0394664	0.349011	0.733082	0.818687
14-4 JM D6	0.150844	1.1739	0.263035	0.389422
14-4 JM D7	0.283353	2.24238	0.0444445	0.0981754
14-4 JM D8	0.651874	4.0017	0.00173025	0.00660369
14-4 JM D8	0.00351012	0.0271228	0.978804	0.986556
14-4 JM D9	0.253999	2.68908	0.0195891	0.050483
14-4 JM E10	0.141923	1.50026	0.159195	0.263652
14-4 JM E11	0.158168	1.41717	0.181678	0.29169
14-4 JM E12	0.343303	2.35098	0.0364974	0.0836937
14-4 JM E2	0.137132	1.41015	0.183693	0.294639
14-4 JM E4	0.0969385	0.667879	0.516754	0.638037
14-4 JM E5	0.179246	1.64705	0.125268	0.220134
14-4 JM E7	-0.488833	-3.20888	0.00744038	0.0226914
14-4 JM E8	1.02992	6.24761	4.12431e-05	0.000279191
14-4 JM E8	-0.197998	-1.82794	0.0923201	0.174964
14-4 JM E9	0.0746402	0.716305	0.487405	0.613241
14-4 JM F1	0.119442	1.21222	0.248581	0.372146
14-4 JM F10	-0.00265508	-0.0146476	0.988552	0.99215
14-4 JM F11	0.117838	1.01094	0.331844	0.464301
14-4 JM F12	0.0792152	0.642414	0.532594	0.650985
14-4 JM F2	0.0745752	0.394303	0.700222	0.794866
14-4 JM F3	-0.090786	-0.753086	0.465806	0.59235
14-4 JM F4	0.152677	1.17028	0.264436	0.390633
14-4 JM F5	0.246624	1.69785	0.115096	0.207449
14-4 JM F6	-0.112375	-1.14662	0.27372	0.401836
14-4 JM F7	-0.963424	-9.85386	3.93459e-07	6.82362e-06
14-4 JM F8	0.106874	1.15494	0.270426	0.397677
14-4 JM F8	0.0242006	0.275668	0.787457	0.856494
14-4 JM F9	0.193831	2.0637	0.0611906	0.127266
14-4 JM G10	0.574095	5.31756	0.000178275	0.000959207
14-4 JM G11	0.337684	3.17561	0.00791596	0.0240532
14-4 JM G12	-0.156303	-0.773894	0.453857	0.580817
14-4 JM G2	-0.129515	-1.34717	0.202626	0.317768
14-4 JM G3	0.14401	1.23477	0.24037	0.362362
14-4 JM G4	-0.0908233	-0.588947	0.566735	0.67922
14-4 JM G5	0.167339	1.24769	0.235764	0.356843
14-4 JM G6	0.146157	1.6173	0.131583	0.228022
14-4 JM G7	0.0843733	0.842015	0.41612	0.544279
14-4 JM G8	0.025667	0.227619	0.823746	0.881842
14-4 JM G9	-0.340674	-3.16148	0.00812726	0.0244483
14-4 JM H1	-0.191128	-1.55673	0.145306	0.245075
14-4 JM H10	-0.997852	-9.5029	5.8225e-07	9.00312e-06
14-4 JM H11	-0.0832101	-0.367916	0.719295	0.808474
14-4 JM H12	0.0126711	0.103197	0.919498	0.945219
14-4 JM H4	0.0287616	0.305885	0.764894	0.840605
14-4 JM H5	-0.359099	-2.45365	0.0302505	0.0719101
14-4 JM H6	-0.303069	-2.14898	0.0525696	0.112373
14-4 JM H9	-0.258571	-2.85554	0.0143756	0.0389588
14-4 XL A2	-0.177095	-1.00077	0.336544	0.468303
14-4 XL A3	0.401183	3.23925	0.00703129	0.0216836
14-4 XL A4	0.139316	1.35591	0.199907	0.31395
14-4 XL A6	0.259117	2.13195	0.0541939	0.115101
14-4 XL A7	0.434171	3.8195	0.00240896	0.0086269
14-4 XL B1	0.178389	1.44901	0.172766	0.280487
14-4 XL B4	0.362272	2.36017	0.0358915	0.0824756
14-4 XL B5	0.0762253	0.71589	0.487653	0.613319
14-4 XL B7	-0.749883	-6.4402	3.09185e-05	0.00021861
14-4 XL C1	-0.0818795	-0.800703	0.438751	0.566015
14-4 XL C2	-0.784786	-5.97193	6.28524e-05	0.000396906
14-4 XL C3	0.425877	4.67882	0.000522444	0.00242464
14-4 XL C4	0.352789	3.16421	0.00808592	0.0244038
14-4 XL C5	0.163179	1.03069	0.322858	0.454388
14-4 XL C6	0.0140584	0.160708	0.874976	0.916523
14-4 XL C7	-0.423028	-3.15189	0.00827373	0.0247987
14-4 XL D2	0.117695	1.12324	0.283139	0.411768
14-4 XL D4	1.25552	11.4867	7.27964e-08	1.91177e-06
14-4 XL D6	0.15662	1.37118	0.195227	0.309538
14-4 XL D7	-0.0878826	-0.726042	0.481629	0.607809
14-4 XL E1	-0.226984	-1.935	0.0767232	0.151749
14-4 XL E2	-0.15585	-1.79961	0.0969026	0.181672
14-4 XL E4	-0.943965	-8.83502	1.26767e-06	1.64499e-05
14-4 XL E5	-0.231371	-1.26387	0.230095	0.349901
14-4 XL E6	0.274059	1.01805	0.328589	0.460764
14-4 XL F1	0.636025	5.80309	8.17802e-05	0.00049202
14-4 XL F2	-0.299621	-1.98917	0.069787	0.141325
14-4 XL F3	0.155742	1.44442	0.174028	0.281925
14-4 XL F4	0.0215496	0.205008	0.840976	0.891919
14-4 XL F6	0.257872	2.07164	0.0603348	0.125961
14-4 XL G1	-0.317487	-2.86811	0.0140429	0.0381511
14-4 XL G2	0.0972519	0.848309	0.412742	0.541111
14-4 XL G3	-0.514549	-4.38863	0.000866939	0.00370633
14-4 XL G4	-1.60686	-14.0608	7.40061e-09	3.60127e-07
14-4 XL H2	-0.106672	-0.631566	0.539425	0.657928
14-4 XL H4	-0.283103	-2.07866	0.0595883	0.124722
14-4 XL H7	-0.101027	-0.825465	0.425092	0.553765
14-5 JM A1	0.99067	5.93554	6.64986e-05	0.000414395
14-5 JM A10	0.270466	2.04303	0.0634705	0.131019
14-5 JM A11	-0.0331553	-0.301939	0.767828	0.841863
14-5 JM A12	-0.12479	-1.06873	0.306062	0.435595
14-5 JM A3	-0.168926	-0.828365	0.423511	0.552602
14-5 JM A7	0.113383	0.624628	0.54382	0.661338
14-5 JM B1	0.15679	1.58627	0.138466	0.236899
14-5 JM B11	0.16123	1.53644	0.150171	0.251986
14-5 JM B12	-0.10212	-0.529859	0.605801	0.712618
14-5 JM B3	-0.494598	-3.9955	0.00174974	0.00665506
14-5 JM C1	0.308324	2.56635	0.0245841	0.0608443
14-5 JM C11	0.155311	1.56147	0.144188	0.243926
14-5 JM C12	0.0172568	0.117633	0.908289	0.938348
14-5 JM C2	1.17927	6.48909	2.87607e-05	0.00020689
14-5 JM C5	-0.665008	-6.70817	2.08792e-05	0.00015872
14-5 JM C6	-0.0804755	-0.642166	0.53275	0.650985
14-5 JM C7	0.0317027	0.306724	0.76427	0.840469
14-5 JM C9	0.28245	3.12195	0.00874863	0.0258475
14-5 JM D1	0.286516	2.67453	0.0201247	0.0515423
14-5 JM D10	-0.191148	-1.67674	0.11923	0.21201
14-5 JM D11	-0.556385	-3.14561	0.00837115	0.0250001
14-5 JM D12	-0.755985	-5.7486	8.91072e-05	0.000531271
14-5 JM D5	-2.97375	-14.0996	7.17093e-09	3.54158e-07
14-5 JM D6	0.0892875	0.553128	0.590255	0.699804
14-5 JM D7	-0.148526	-1.48079	0.164239	0.269979
14-5 JM D9	-0.236033	-1.24516	0.236659	0.357746
14-5 JM E1	0.256657	2.87461	0.0138738	0.0378158
14-5 JM E11	-0.346369	-3.4227	0.00500039	0.016127
14-5 JM E12	-0.135173	-0.940657	0.365291	0.496729
14-5 JM E6	-0.818582	-5.53784	0.000124669	0.000702774
14-5 JM E8	-2.60382	-18.2971	3.50276e-10	3.83179e-08
14-5 JM E9	0.0394744	0.191606	0.85123	0.897617
14-5 JM F1	0.210965	2.01999	0.0661054	0.135612
14-5 JM F11	0.206108	2.09008	0.0583915	0.122522
14-5 JM F12	0.0279495	0.18385	0.857178	0.901017
14-5 JM F2	0.154834	1.27111	0.227594	0.347181
14-5 JM F7	1.00641	7.43339	7.5615e-06	6.96964e-05
14-5 JM F8	0.621271	5.87998	7.25053e-05	0.000444296
14-5 JM G1	0.219748	1.96628	0.0726445	0.145951
14-5 JM G10	0.52069	5.62913	0.000107708	0.000625086
14-5 JM G11	0.279672	2.64562	0.0212322	0.0538371
14-5 JM G12	0.012439	0.10528	0.91788	0.944423
14-5 JM G2	0.133681	1.09876	0.293266	0.422288
14-5 JM G4	0.0671608	0.33876	0.7406	0.824451
14-5 JM G6	0.331374	3.49284	0.00439137	0.0144279
14-5 JM G7	-0.283716	-2.40657	0.0329754	0.0768961
14-5 JM H1	0.215645	1.81811	0.0938875	0.177123
14-5 JM H10	0.144528	1.07259	0.304392	0.434419
14-5 JM H11	0.0952099	0.931917	0.369611	0.500222
14-5 JM H12	-0.164244	-1.04308	0.317315	0.448524
14-5 JM H2	-0.10784	-0.73842	0.474346	0.600463
14-5 JM H3	-1.93273	-7.91661	3.98399e-06	4.08143e-05
14-5 JM H5	0.618503	6.25341	4.08835e-05	0.00027779
14-5 JM H7	-0.0174532	-0.110921	0.913498	0.941378
14-5 JM H8	0.00574887	0.0570429	0.955443	0.969852
14-5 JM H9	0.0576938	0.499057	0.626694	0.731216
3-10 JM A1	0.200538	1.66226	0.122142	0.21648
3-10 JM A12	-0.510594	-4.68769	0.000514508	0.00239705
3-10 JM A4	0.673051	6.1923	4.48433e-05	0.000298564
3-10 JM A5	-0.159845	-1.7187	0.111138	0.202174
3-10 JM A6	1.65082	4.59007	0.000609276	0.00276177
3-10 JM A7	0.40142	3.0958	0.00918573	0.0270423
3-10 JM A8	-0.138476	-0.9709	0.350617	0.481374
3-10 JM B1	-0.0440899	-0.286279	0.77951	0.851497
3-10 JM B10	0.144137	1.21792	0.246483	0.369724
3-10 JM B11	0.0850177	0.555563	0.58864	0.69864
3-10 JM B12	-1.46344	-12.4505	2.94871e-08	9.75729e-07
3-10 JM B4	0.0834605	0.849397	0.41216	0.540594
3-10 JM B5	0.151603	1.15438	0.270646	0.397677
3-10 JM B6	0.0616234	0.504801	0.622771	0.72818
3-10 JM B7	-0.819728	-5.54968	0.000122318	0.000691879
3-10 JM B8	0.169899	1.77651	0.10079	0.187503
3-10 JM B9	2.01492	8.39702	2.16384e-06	2.4555e-05
3-10 JM B9	-0.0175182	-0.164578	0.871995	0.913979
3-10 JM C1	0.0301687	0.185487	0.855922	0.900628
3-10 JM C10	0.863216	4.83511	0.000399533	0.00193203
3-10 JM C11	0.0193092	0.159479	0.875924	0.916936
3-10 JM C12	-1.43691	-8.23218	2.66028e-06	2.91486e-05
3-10 JM C2	-0.365829	-2.71279	0.0187459	0.048575
3-10 JM C3	0.172837	0.9154	0.377873	0.509114
3-10 JM C4	0.161987	0.922841	0.374135	0.505603
3-10 JM C5	0.178729	0.805852	0.435888	0.563419
3-10 JM C6	0.436201	1.88718	0.0833652	0.161924
3-10 JM C7	1.03894	3.82803	0.00237177	0.00853062
3-10 JM C8	0.448608	4.06536	0.00154252	0.00599086
3-10 JM C9	0.0500466	0.389644	0.703575	0.797305
3-10 JM D1	0.0499708	0.489479	0.63326	0.737838
3-10 JM D10	0.0369434	0.39356	0.700756	0.794927
3-10 JM D11	0.702871	5.93733	6.63145e-05	0.000414028
3-10 JM D12	-0.0430302	-0.476571	0.642163	0.745324
3-10 JM D2	0.028938	0.305873	0.764902	0.840605
3-10 JM D3	0.20321	1.33198	0.207424	0.322845
3-10 JM D5	1.74306	6.29028	3.86757e-05	0.000264964
3-10 JM D6	0.0795342	0.606623	0.555319	0.669173
3-10 JM D7	0.421458	2.89256	0.0134177	0.0368151
3-10 JM D8	0.0589946	0.64388	0.531675	0.650166
3-10 JM D9	-0.259109	-2.39719	0.0335454	0.0780603
3-10 JM E1	-0.139492	-0.925408	0.372852	0.504195
3-10 JM E10	0.257195	2.81749	0.0154307	0.0411068
3-10 JM E11	0.0222291	0.167418	0.869808	0.911975
3-10 JM E2	-0.134575	-0.884243	0.393805	0.522832
3-10 JM E3	0.207339	1.22091	0.24539	0.368419
3-10 JM E4	1.01574	7.06146	1.2624e-05	0.000105222
3-10 JM E5	1.23137	3.64274	0.00333043	0.0113262
3-10 JM E6	0.6551	5.2908	0.000186278	0.000992584
3-10 JM E7	0.268713	1.83237	0.0916214	0.174381
3-10 JM E8	0.334175	2.97989	0.0114019	0.0321643
3-10 JM E9	1.74151	16.1219	1.53017e-09	1.05486e-07
3-10 JM F1	-0.618084	-7.25387	9.66298e-06	8.45894e-05
3-10 JM F10	1.27767	8.02825	3.44915e-06	3.63479e-05
3-10 JM F11	0.119391	0.994469	0.339477	0.470603
3-10 JM F12	0.67539	2.92097	0.0127256	0.0351788
3-10 JM F3	0.468245	4.76599	0.000449671	0.00213175
3-10 JM F4	0.307956	2.47779	0.028939	0.0697444
3-10 JM F5	0.513402	3.31293	0.0061307	0.0192313
3-10 JM F6	0.175664	2.01638	0.0665265	0.136223
3-10 JM F7	0.597248	6.13291	4.90824e-05	0.000321008
3-10 JM F8	-0.280409	-2.84095	0.0147713	0.0397382
3-10 JM F9	0.00484791	0.0367944	0.971249	0.981419
3-10 JM G1	0.305221	1.63016	0.128819	0.22494
3-10 JM G10	0.836391	5.27828	0.000190152	0.00100997
3-10 JM G11	0.215344	1.27084	0.227688	0.347181
3-10 JM G12	-0.0199792	-0.196431	0.847535	0.896171
3-10 JM G2	0.0460843	0.33274	0.745028	0.825895
3-10 JM G3	1.75951	8.65084	1.58338e-06	1.94052e-05
3-10 JM G4	0.464919	2.96023	0.0118276	0.0331394
3-10 JM G6	0.963313	4.9963	0.000304027	0.00152055
3-10 JM G7	0.788424	4.22948	0.00114958	0.00469044
3-10 JM G8	0.184345	1.82872	0.0921969	0.174902
3-10 JM G9	-0.525294	-2.58192	0.023887	0.0594892
3-10 JM H1	0.0664667	0.628099	0.541619	0.659874
3-10 JM H10	0.0988128	0.540321	0.598785	0.707131
3-10 JM H11	0.16979	1.11122	0.28808	0.417545
3-10 JM H12	0.230898	1.95108	0.0746011	0.149061
3-10 JM H2	0.413826	4.12649	0.00138204	0.00547684
3-10 JM H3	-0.226595	-2.10833	0.0565254	0.119157
3-10 JM H4	0.333851	1.88292	0.0839825	0.162471
3-10 JM H5	0.230188	1.52752	0.152354	0.254616
3-10 JM H6	-0.177738	-1.53584	0.150316	0.252102
3-10 JM H7	0.23895	2.19685	0.0482444	0.105373
3-10 JM H8	0.223746	2.13616	0.0537882	0.114313
3-10 JM H9	0.0636795	0.629214	0.540913	0.659499
3-10 M F2	-0.151576	-1.781	0.100024	0.186363
3-10 M G5	0.0683368	0.530997	0.605036	0.711971
3-11 JM A1	0.190733	1.24826	0.235562	0.356739
3-11 JM A11	-0.00301234	-0.0256124	0.979984	0.986986
3-11 JM A12	1.14004	5.1971	0.000217409	0.00113292
3-11 JM A2	0.287608	2.7687	0.0168966	0.044409
3-11 JM A3	0.283962	1.57513	0.141012	0.2399
3-11 JM A4	-0.176009	-1.90263	0.0811639	0.159106
3-11 JM A5	-0.252635	-1.76084	0.103506	0.191067
3-11 JM A6	0.183409	1.47813	0.164939	0.270712
3-11 JM A7	0.306267	2.43246	0.0314491	0.074279
3-11 JM A8	0.0975526	1.03929	0.319002	0.450332
3-11 JM A9	0.433518	4.78834	0.00043278	0.0020635
3-11 JM B1	0.350985	2.91005	0.0129874	0.0358127
3-11 JM B10	0.10294	1.04232	0.317651	0.448807
3-11 JM B12	0.986045	8.49263	1.92213e-06	2.23169e-05
3-11 JM B2	0.395058	4.25508	0.00109834	0.00451481
3-11 JM B3	-1.66315	-8.3692	2.24013e-06	2.52129e-05
3-11 JM B5	-0.10796	-0.719213	0.485676	0.61153
3-11 JM B6	0.111979	0.986433	0.343246	0.474006
3-11 JM B7	-0.11867	-0.989735	0.341693	0.473279
3-11 JM B8	-0.10133	-0.880876	0.395554	0.524184
3-11 JM B8	0.027419	0.217375	0.831541	0.886173
3-11 JM B9	0.861206	6.31248	3.74072e-05	0.000257876
3-11 JM B9	0.0547921	0.380817	0.709944	0.80205
3-11 JM C1	1.76397	17.0559	7.95335e-10	7.31045e-08
3-11 JM C10	-0.630956	-6.70705	2.09133e-05	0.00015872
3-11 JM C11	0.0219386	0.223754	0.826684	0.882419
3-11 JM C12	-0.813816	-4.49169	0.000723343	0.00320421
3-11 JM C2	1.22648	10.4132	2.1547e-07	4.21657e-06
3-11 JM C3	0.754036	7.74072	5.01445e-06	4.90912e-05
3-11 JM C4	-0.427808	-4.41188	0.00083214	0.00359471
3-11 JM C5	0.02443	0.228274	0.823247	0.881842
3-11 JM C6	0.124561	1.20412	0.25158	0.375329
3-11 JM C7	-0.173602	-1.05145	0.313607	0.44468
3-11 JM C8	0.27022	2.64857	0.0211165	0.053667
3-11 JM C9	0.762676	6.12941	4.93449e-05	0.000321422
3-11 JM D10	-0.571526	-6.19323	4.47798e-05	0.000298564
3-11 JM D11	-0.112637	-0.966789	0.352586	0.483509
3-11 JM D12	0.769606	3.94793	0.0019071	0.00714494
3-11 JM D2	-1.24565	-8.57081	1.74595e-06	2.07073e-05
3-11 JM D3	-0.232381	-1.71909	0.111066	0.202155
3-11 JM D4	0.114966	1.19775	0.253963	0.378372
3-11 JM D5	0.0109112	0.0986916	0.923	0.947335
3-11 JM D6	0.328828	2.47972	0.0288364	0.0695479
3-11 JM D7	0.264381	2.74987	0.0174984	0.0457364
3-11 JM D8	0.0836228	0.749099	0.468119	0.593716
3-11 JM D9	0.677592	6.43837	3.10023e-05	0.000218735
3-11 JM E1	-1.04036	-8.90856	1.16108e-06	1.53068e-05
3-11 JM E10	-0.230414	-2.18995	0.0488456	0.106266
3-11 JM E11	0.0837405	0.812461	0.43223	0.560004
3-11 JM E2	-0.0381338	-0.392622	0.701431	0.79542
3-11 JM E3	0.0829554	0.987925	0.342544	0.473579
3-11 JM E4	0.0142948	0.155527	0.878972	0.919254
3-11 JM E5	0.0823408	0.667034	0.517275	0.638443
3-11 JM E6	2.17263	16.502	1.16763e-09	8.98535e-08
3-11 JM E7	0.0660531	0.570332	0.578895	0.689796
3-11 JM E8	0.589592	4.7484	0.000463457	0.0021877
3-11 JM F1	-0.0943035	-1.03427	0.321248	0.452345
3-11 JM F11	-0.393284	-4.01243	0.00169703	0.00649188
3-11 JM F12	-0.241221	-1.83299	0.091524	0.174381
3-11 JM F3	0.258069	1.88979	0.0829896	0.161445
3-11 JM F4	-1.31067	-7.64275	5.7089e-06	5.45976e-05
3-11 JM F5	-0.043846	-0.471027	0.646004	0.748207
3-11 JM F6	-0.0507023	-0.340374	0.739414	0.823535
3-11 JM F7	-0.130781	-1.36413	0.197376	0.311507
3-11 JM F8	-0.118805	-0.881987	0.394976	0.523839
3-11 JM G1	-0.195857	-1.88705	0.0833841	0.161924
3-11 JM G10	0.154822	1.40769	0.184405	0.295638
3-11 JM G11	0.0104379	0.0876376	0.931599	0.954384
3-11 JM G12	-0.0717392	-0.720929	0.484657	0.610479
3-11 JM G2	-0.013373	-0.127714	0.900474	0.93348
3-11 JM G3	0.0203172	0.180429	0.859804	0.903491
3-11 JM G4	0.151452	1.1393	0.27664	0.404509
3-11 JM G6	0.0123123	0.10945	0.914641	0.942262
3-11 JM G7	0.785777	4.13599	0.00135868	0.00540368
3-11 JM G8	0.893416	7.27316	9.40984e-06	8.28116e-05
3-11 JM G9	0.0808522	0.899933	0.385726	0.51612
3-11 JM H1	1.5133	11.047	1.12333e-07	2.63624e-06
3-11 JM H11	0.295826	3.39106	0.00530263	0.0170044
3-11 JM H12	-0.206046	-1.66608	0.121368	0.215339
3-11 JM H2	0.789267	7.0641	1.25774e-05	0.000105222
3-11 JM H3	0.0217043	0.221302	0.82855	0.884125
3-11 JM H4	-0.06303	-0.659316	0.52205	0.641729
3-11 JM H5	-0.32407	-3.46354	0.00463604	0.0150991
3-11 JM H6	-0.35389	-3.49135	0.00440347	0.0144279
3-11 JM H7	-0.265119	-2.14744	0.0527143	0.112536
3-11 JM H8	-0.23322	-1.72423	0.110108	0.200743
3-11 JM H9	1.34706	10.4319	2.11263e-07	4.21127e-06
3-11 M F2	0.8631	8.72368	1.44946e-06	1.80311e-05
3-11 M G5	-0.278308	-1.97398	0.0716718	0.144259
3-4 JM A1	-0.322455	-3.07238	0.00959565	0.0279753
3-4 JM A10	-0.0399414	-0.27774	0.785903	0.855445
3-4 JM A11	-0.461125	-3.44288	0.00481692	0.0155961
3-4 JM A12	0.244919	2.14079	0.0533447	0.113589
3-4 JM A2	0.12695	1.25249	0.23407	0.355293
3-4 JM A3	0.0336191	0.365363	0.721151	0.809186
3-4 JM A4	1.10599	7.03822	1.30425e-05	0.000107894
3-4 JM A5	0.0872023	0.868321	0.402122	0.530974
3-4 JM A6	0.0261671	0.223961	0.826526	0.882419
3-4 JM A7	0.26031	2.88686	0.0135609	0.0370851
3-4 JM A8	0.208779	1.61813	0.131404	0.22801
3-4 JM A9	-0.00381174	-0.0234618	0.981665	0.98772
3-4 JM B1	0.0094599	0.069705	0.945568	0.963326
3-4 JM B10	0.26422	2.04786	0.0629309	0.130312
3-4 JM B11	0.0757747	0.44083	0.667113	0.765423
3-4 JM B12	0.626713	5.76373	8.70058e-05	0.000521562
3-4 JM B2	0.154988	1.34375	0.2037	0.318697
3-4 JM B3	0.071732	0.773637	0.454003	0.580817
3-4 JM B4	-0.0699354	-0.643862	0.531686	0.650166
3-4 JM B5	0.186441	2.00569	0.0677905	0.138088
3-4 JM B6	-0.501835	-4.44757	0.000781532	0.00341624
3-4 JM B7	0.481582	3.64865	0.00329437	0.0112267
3-4 JM B8	2.94097	20.7463	8.00905e-11	1.65637e-08
3-4 JM B8	-0.876423	-5.12211	0.000246253	0.00126924
3-4 JM B9	0.000629997	0.00577729	0.995485	0.997897
3-4 JM C1	0.078665	0.727525	0.480753	0.607063
3-4 JM C10	0.673378	4.73693	0.000472679	0.00222488
3-4 JM C11	0.204034	1.61614	0.131835	0.228161
3-4 JM C12	0.717053	4.08407	0.00149147	0.00580621
3-4 JM C2	0.289244	2.99548	0.0110751	0.0313494
3-4 JM C3	0.359461	3.90921	0.00204591	0.00757263
3-4 JM C4	1.56801	16.0744	1.58347e-09	1.06933e-07
3-4 JM C5	0.536397	4.46285	0.00076085	0.0033435
3-4 JM C6	-0.0372811	-0.382023	0.709072	0.801339
3-4 JM C7	0.120695	0.764351	0.459313	0.586142
3-4 JM C8	0.107681	0.785608	0.447216	0.574471
3-4 JM C9	-0.0642686	-0.33326	0.744645	0.825747
3-4 JM D1	0.0618684	0.450949	0.660005	0.759902
3-4 JM D10	0.189441	1.63812	0.127135	0.222823
3-4 JM D11	0.285882	2.85213	0.014467	0.0391747
3-4 JM D12	0.0644144	0.617827	0.548147	0.665134
3-4 JM D2	0.331973	2.63361	0.0217098	0.0548559
3-4 JM D3	-0.173119	-1.2968	0.218898	0.337684
3-4 JM D4	0.205057	1.78371	0.0995637	0.185819
3-4 JM D5	0.220002	1.07117	0.305006	0.434467
3-4 JM D6	-0.662809	-3.49614	0.00436461	0.0143706
3-4 JM D7	0.0533082	0.401052	0.695377	0.790826
3-4 JM D8	0.325852	2.81712	0.0154414	0.0411068
3-4 JM D9	2.2026	13.7246	9.75875e-09	4.42352e-07
3-4 JM E1	0.722296	2.9353	0.0123902	0.0343334
3-4 JM E10	0.0593849	0.472948	0.644672	0.747285
3-4 JM E11	0.304205	1.61417	0.132264	0.228663
3-4 JM E12	0.122972	0.69944	0.49751	0.621757
3-4 JM E2	-0.322449	-2.89589	0.0133344	0.0366171
3-4 JM E3	0.0690237	0.754147	0.465193	0.59206
3-4 JM E4	0.00479212	0.0324323	0.974656	0.983874
3-4 JM E5	0.435856	3.12082	0.00876701	0.0258787
3-4 JM E6	-0.508885	-2.31442	0.0390077	0.0884086
3-4 JM E7	0.280468	3.16259	0.00811039	0.0244197
3-4 JM E8	0.0887877	0.963955	0.353949	0.484976
3-4 JM E9	-1.17724	-5.52501	0.000127269	0.000714997
3-4 JM F1	-0.173063	-0.937569	0.366813	0.497861
3-4 JM F10	0.453127	4.28097	0.00104892	0.0043604
3-4 JM F11	-0.4662	-4.17702	0.00126243	0.0050742
3-4 JM F12	0.166941	1.45106	0.172205	0.279738
3-4 JM F3	0.278097	2.84227	0.0147351	0.0397056
3-4 JM F4	0.537286	4.67921	0.000522097	0.00242464
3-4 JM F5	0.36795	2.3049	0.0396881	0.0898275
3-4 JM F6	-0.957337	-9.5683	5.40781e-07	8.55849e-06
3-4 JM F7	1.02555	4.48405	0.000733091	0.00323538
3-4 JM F9	0.0742069	0.683817	0.506982	0.630005
3-4 JM G10	-0.979218	-6.81311	1.79504e-05	0.000140193
3-4 JM G11	-0.185011	-1.21469	0.247668	0.370997
3-4 JM G2	0.225889	0.934245	0.368457	0.499115
3-4 JM G3	0.333405	1.63275	0.12827	0.224337
3-4 JM G4	-0.293675	-2.00967	0.067317	0.137416
3-4 JM G6	0.400094	1.66029	0.122542	0.217073
3-4 JM G7	0.240636	2.83919	0.0148198	0.0398041
3-4 JM G8	0.2257	2.26496	0.0426668	0.0951378
3-4 JM G9	0.0198069	0.107453	0.916192	0.942979
3-4 JM H1	0.297857	2.99713	0.0110412	0.0312803
3-4 JM H10	0.246232	2.6769	0.0200365	0.051396
3-4 JM H11	0.124136	0.756294	0.463952	0.591378
3-4 JM H12	-0.019642	-0.194298	0.849168	0.897109
3-4 JM H5	1.55536	5.13829	0.000239709	0.00123937
3-4 JM H7	1.04205	6.72533	2.03675e-05	0.000155649
3-4 JM H8	0.329953	2.56248	0.0247602	0.0611885
3-4 JM H9	0.189355	1.70093	0.114504	0.206819
3-4 M F2	0.280833	2.19382	0.0485077	0.105739
3-4 M G5	0.946103	3.96177	0.00185987	0.00701745
3-5 JM A10	0.123608	1.01577	0.329632	0.461597
3-5 JM A2	0.457829	4.19912	0.00121355	0.0049091
3-5 JM A3	0.313346	2.16186	0.0513712	0.110453
3-5 JM A4	0.298031	2.65658	0.0208057	0.0530401
3-5 JM A5	0.0731813	0.489749	0.633075	0.737838
3-5 JM A6	-0.822563	-6.80992	1.80327e-05	0.0001404
3-5 JM A7	0.0741574	0.456674	0.655999	0.756869
3-5 JM A8	0.137206	1.27616	0.225865	0.345692
3-5 JM A9	0.15507	1.38832	0.190082	0.30327
3-5 JM B1	0.0888533	0.792669	0.443243	0.570282
3-5 JM B10	0.430676	3.62271	0.00345549	0.0116795
3-5 JM B11	0.0341549	0.361917	0.723659	0.811449
3-5 JM B2	0.106758	0.829166	0.423075	0.552251
3-5 JM B3	0.227051	1.53019	0.151697	0.254011
3-5 JM B4	0.455802	5.08935	0.000260093	0.00133227
3-5 JM B5	0.0760793	0.611456	0.552219	0.667284
3-5 JM B6	0.135351	1.1683	0.265202	0.391415
3-5 JM B7	0.105532	1.31878	0.211671	0.328013
3-5 JM B8	0.935967	7.41915	7.70888e-06	7.02719e-05
3-5 JM B9	0.231785	2.32706	0.0381214	0.0868161
3-5 JM C1	1.68587	9.37572	6.72993e-07	1.00766e-05
3-5 JM C10	0.110372	0.873844	0.399223	0.527501
3-5 JM C11	1.02548	6.63595	2.31876e-05	0.000173986
3-5 JM C12	-1.08523	-4.8322	0.000401523	0.00193679
3-5 JM C2	-0.25322	-2.1464	0.0528124	0.112673
3-5 JM C3	0.263666	1.74397	0.106504	0.19568
3-5 JM C4	0.0780335	0.53803	0.600319	0.708436
3-5 JM C5	0.395094	2.92997	0.0125139	0.0346226
3-5 JM C6	0.362079	2.43148	0.0315052	0.0743585
3-5 JM C7	0.262019	2.49135	0.0282265	0.0681762
3-5 JM C8	0.566423	4.79974	0.000424418	0.00203172
3-5 JM C9	0.222803	2.31041	0.0392928	0.0889937
3-5 JM D1	0.0222665	0.215504	0.832966	0.887406
3-5 JM D10	0.346041	3.72705	0.00285273	0.00991562
3-5 JM D11	0.149726	1.65545	0.123533	0.218244
3-5 JM D12	-0.135906	-1.2949	0.219532	0.338505
3-5 JM D2	0.0512297	0.473319	0.644415	0.747285
3-5 JM D3	0.145363	1.16691	0.26574	0.39186
3-5 JM D4	0.0903478	0.661939	0.520425	0.641118
3-5 JM D5	0.148755	1.25437	0.233412	0.354456
3-5 JM D6	0.21269	1.97578	0.0714455	0.143979
3-5 JM D7	0.274412	2.97044	0.0116046	0.0326724
3-5 JM D8	0.241756	2.51928	0.0268128	0.0654303
3-5 JM D9	-0.0382618	-0.256546	0.801842	0.864983
3-5 JM E1	-0.208663	-1.60365	0.134574	0.231612
3-5 JM E10	0.773167	5.46988	0.00013911	0.000771047
3-5 JM E11	1.01203	6.24046	4.16907e-05	0.00028154
3-5 JM E12	-0.483846	-2.20999	0.0471168	0.103115
3-5 JM E2	0.00699228	0.0672762	0.947461	0.964661
3-5 JM E3	0.288105	1.3562	0.199816	0.31395
3-5 JM E4	0.162583	1.44844	0.17292	0.280487
3-5 JM E5	0.020964	0.208467	0.838334	0.890742
3-5 JM E6	-0.860688	-5.47352	0.000138295	0.000767813
3-5 JM E7	0.0358681	0.300676	0.768768	0.842335
3-5 JM E8	0.278421	2.09104	0.0582924	0.122392
3-5 JM E9	0.274995	1.50278	0.158551	0.26298
3-5 JM F1	0.20309	1.81727	0.0940231	0.177278
3-5 JM F10	0.25185	2.17107	0.0505298	0.108927
3-5 JM F11	0.22387	2.5367	0.0259658	0.0637054
3-5 JM F12	-0.125056	-0.906083	0.38259	0.513319
3-5 JM F3	-0.0419431	-0.250447	0.806446	0.868379
3-5 JM F4	0.105612	1.04096	0.318258	0.449474
3-5 JM F5	0.213288	1.69053	0.116515	0.208722
3-5 JM F6	0.54665	1.7829	0.0997011	0.18597
3-5 JM F7	0.930641	5.8685	7.38162e-05	0.000451493
3-5 JM F8	0.82687	6.47324	2.94419e-05	0.000210873
3-5 JM F9	0.172141	1.47632	0.165416	0.271106
3-5 JM G1	0.320433	2.45987	0.0299072	0.0712477
3-5 JM G10	0.172096	1.86715	0.0863013	0.166126
3-5 JM G11	-0.864505	-5.62822	0.000107865	0.000625086
3-5 JM G2	0.205129	2.18114	0.0496252	0.107537
3-5 JM G3	0.279637	2.5152	0.0270149	0.0658749
3-5 JM G4	-0.142819	-1.34679	0.202744	0.317802
3-5 JM G6	-0.569627	-5.46285	0.000140702	0.000778569
3-5 JM G7	0.10406	1.02348	0.326117	0.458031
3-5 JM G8	0.0836423	0.980472	0.346061	0.476536
3-5 JM G9	0.117623	1.36619	0.196747	0.311203
3-5 JM H1	-0.0979274	-0.797596	0.440485	0.567809
3-5 JM H10	0.144414	1.42356	0.17986	0.289472
3-5 JM H11	-0.456913	-3.79951	0.00249851	0.0088423
3-5 JM H12	-0.196681	-1.65839	0.122931	0.217563
3-5 JM H2	0.457178	2.80289	0.0158555	0.04204
3-5 JM H5	0.0693088	0.692011	0.502001	0.626365
3-5 JM H6	-0.110383	-1.00825	0.333082	0.464986
3-5 JM H8	-0.0656496	-0.603172	0.557537	0.670626
3-5 JM H9	-0.000341406	-0.00334406	0.997386	0.999088
3-5 M F2	0.222686	2.29006	0.0407711	0.0918391
3-5 M G5	0.0336111	0.374595	0.714447	0.805213
3-6 JM A1	0.0455763	0.451763	0.659435	0.75951
3-6 JM A11	-0.969611	-10.7656	1.49412e-07	3.16926e-06
3-6 JM A12	-0.178497	-2.04656	0.0630756	0.130462
3-6 JM A2	-0.0117763	-0.0915221	0.928576	0.951582
3-6 JM A3	-0.0517993	-0.510218	0.619082	0.725148
3-6 JM A4	0.279953	2.8286	0.0151149	0.040498
3-6 JM A6	-0.0919305	-0.649161	0.52837	0.647547
3-6 JM A7	0.17605	1.61776	0.131484	0.228022
3-6 JM A8	0.149845	1.5567	0.145312	0.245075
3-6 JM A9	0.231273	2.58993	0.0235365	0.0588678
3-6 JM B1	0.129674	1.33452	0.206616	0.322344
3-6 JM B10	0.0441529	0.422864	0.679817	0.776766
3-6 JM B11	0.19027	1.66792	0.120997	0.214911
3-6 JM B12	0.170615	1.56015	0.1445	0.244078
3-6 JM B2	0.0918386	0.960613	0.35556	0.486982
3-6 JM B3	-0.498399	-3.31767	0.00607686	0.0191326
3-6 JM B4	0.34622	3.02378	0.010506	0.0301511
3-6 JM B5	0.590983	4.36302	0.000907021	0.00385775
3-6 JM B6	0.0619694	0.60433	0.556792	0.67009
3-6 JM B7	-0.8627	-6.51902	2.75191e-05	0.000199695
3-6 JM B8	-0.0310952	-0.315872	0.757485	0.835784
3-6 JM B9	2.38204	15.0018	3.51725e-09	2.04186e-07
3-6 JM C1	0.0423103	0.305453	0.765215	0.840669
3-6 JM C10	0.000170111	0.00193943	0.998484	0.999088
3-6 JM C11	0.699412	5.6049	0.000111959	0.000643182
3-6 JM C12	0.481832	4.48388	0.000733313	0.00323538
3-6 JM C2	-0.00237349	-0.0215524	0.983157	0.98868
3-6 JM C3	-0.0334964	-0.26672	0.794179	0.861002
3-6 JM C4	1.86048	14.6286	4.6998e-09	2.46851e-07
3-6 JM C5	0.637902	5.86606	7.40979e-05	0.00045238
3-6 JM C6	0.481837	3.13908	0.00847359	0.025215
3-6 JM C7	0.818144	4.18338	0.00124817	0.00503595
3-6 JM C8	0.324215	2.5302	0.0262789	0.0643172
3-6 JM C9	-0.039677	-0.458526	0.654705	0.755904
3-6 JM D1	0.231982	2.02148	0.065932	0.135424
3-6 JM D10	0.0215425	0.208224	0.83852	0.890742
3-6 JM D11	-0.201395	-1.63823	0.127111	0.222823
3-6 JM D12	0.60515	3.8501	0.00227822	0.00828423
3-6 JM D2	-0.634472	-5.20132	0.000215896	0.00113217
3-6 JM D3	0.0427306	0.403112	0.693902	0.789859
3-6 JM D4	0.123919	1.32872	0.208468	0.324011
3-6 JM D5	0.0506756	0.430998	0.674052	0.771778
3-6 JM D6	0.100845	0.987531	0.342729	0.473579
3-6 JM D7	0.356102	3.61915	0.00347821	0.0117443
3-6 JM D8	0.220904	2.15014	0.0524605	0.112212
3-6 JM D9	0.250715	2.23593	0.044965	0.0992589
3-6 JM E1	2.26474	10.4768	2.01536e-07	4.04172e-06
3-6 JM E10	0.0230716	0.264565	0.7958	0.861119
3-6 JM E11	0.402036	3.94899	0.00190346	0.00714121
3-6 JM E3	-0.110225	-1.04422	0.316808	0.448393
3-6 JM E4	0.182364	1.12121	0.283968	0.41267
3-6 JM E5	0.0386327	0.288284	0.778011	0.850211
3-6 JM E6	0.619251	6.72564	2.03584e-05	0.000155649
3-6 JM E7	-0.415136	-3.98022	0.00179878	0.00681203
3-6 JM E8	0.114069	0.873637	0.399332	0.527501
3-6 JM E9	0.0339385	0.346602	0.734846	0.819827
3-6 JM F1	0.17224	1.78719	0.098976	0.184826
3-6 JM F10	0.234476	1.97434	0.0716269	0.144257
3-6 JM F11	0.2782	2.22711	0.0456859	0.100649
3-6 JM F12	0.329233	2.94049	0.0122709	0.0341788
3-6 JM F3	0.251525	2.07087	0.0604177	0.125975
3-6 JM F4	0.113671	1.12341	0.28307	0.411768
3-6 JM F5	0.153468	1.27153	0.22745	0.347181
3-6 JM F6	0.222662	1.9954	0.0690284	0.14014
3-6 JM F7	0.254487	2.51439	0.0270552	0.0659246
3-6 JM F8	-0.0710239	-0.70376	0.49491	0.619694
3-6 JM F9	0.712838	5.20484	0.000214643	0.00112739
3-6 JM G1	0.272407	3.07645	0.00952313	0.0278375
3-6 JM G10	-0.238743	-2.27531	0.0418749	0.0936876
3-6 JM G11	0.25636	2.67186	0.0202247	0.0517583
3-6 JM G12	0.282497	3.22232	0.00725646	0.0222949
3-6 JM G2	0.0330937	0.189782	0.852628	0.898078
3-6 JM G3	0.0747087	0.589861	0.566142	0.679001
3-6 JM G4	-0.0409021	-0.338151	0.741048	0.824451
3-6 JM G6	0.158182	1.00012	0.336846	0.468329
3-6 JM G7	-0.942638	-8.55454	1.78113e-06	2.10492e-05
3-6 JM G8	-1.38725	-13.4218	1.25853e-08	5.32237e-07
3-6 JM G9	-0.582738	-5.59443	0.000113848	0.000651771
3-6 JM H1	0.314539	2.09761	0.0576153	0.121201
3-6 JM H10	-0.24102	-2.58313	0.0238339	0.0594322
3-6 JM H11	0.122298	0.881368	0.395298	0.524055
3-6 JM H12	-0.0455508	-0.467153	0.648695	0.750536
3-6 JM H2	0.0947951	0.999177	0.337282	0.468739
3-6 JM H3	-0.935535	-9.22111	8.04216e-07	1.14856e-05
3-6 JM H4	-0.356265	-2.99259	0.0111351	0.0314386
3-6 JM H5	-0.0207329	-0.156746	0.878031	0.91856
3-6 JM H7	-0.023414	-0.199657	0.845067	0.894252
3-6 JM H8	-0.146541	-1.54388	0.148372	0.249473
3-6 JM H9	2.1082	8.73886	1.42312e-06	1.78375e-05
3-6 M F2	-0.27649	-2.24801	0.043995	0.0973776
3-6 M G5	0.109517	1.17831	0.26134	0.387271
3-7 JM A1	0.149818	0.821738	0.42713	0.556008
3-7 JM A11	0.128833	0.815845	0.430365	0.558243
3-7 JM A12	0.0496479	0.241631	0.813114	0.87357
3-7 JM A2	0.276078	2.4757	0.0290506	0.0698607
3-7 JM A3	0.874889	5.8997	7.03106e-05	0.000434875
3-7 JM A4	0.459385	3.73972	0.00278728	0.00971878
3-7 JM A5	-0.318308	-2.24415	0.0443027	0.097993
3-7 JM A6	0.215248	1.5994	0.135517	0.232585
3-7 JM A7	0.609902	2.93518	0.0123931	0.0343334
3-7 JM A8	0.28662	2.40817	0.0328791	0.0767799
3-7 JM B12	0.0707424	0.806465	0.435548	0.563199
3-7 JM B2	0.189422	2.10963	0.0563951	0.119157
3-7 JM B3	-0.0354334	-0.28113	0.783363	0.853241
3-7 JM B5	-1.54723	-7.13391	1.1409e-05	9.705e-05
3-7 JM B6	0.108897	1.1707	0.264273	0.390567
3-7 JM B7	0.781333	3.90127	0.00207565	0.00765701
3-7 JM B8	-0.311581	-3.30135	0.00626413	0.0195179
3-7 JM B8	-0.100347	-0.42672	0.677081	0.774442
3-7 JM B9	1.40362	4.62651	0.000571934	0.00262123
3-7 JM B9	-0.0832311	-0.854532	0.40942	0.538248
3-7 JM C1	-0.28151	-2.84168	0.0147513	0.0397168
3-7 JM C10	0.830988	4.76787	0.000448227	0.00212795
3-7 JM C11	0.0930808	0.736081	0.475717	0.601738
3-7 JM C12	0.233055	2.41838	0.0322706	0.0755721
3-7 JM C2	0.154396	1.71475	0.111878	0.203171
3-7 JM C3	0.137372	1.47211	0.166532	0.271948
3-7 JM C4	-0.0794159	-0.979695	0.34643	0.476845
3-7 JM C5	0.270289	1.37029	0.195497	0.309818
3-7 JM C7	0.443027	3.17359	0.0079458	0.0240725
3-7 JM C8	0.384491	3.30536	0.00621753	0.0194307
3-7 JM C9	0.341942	1.38602	0.190766	0.303776
3-7 JM D1	0.601963	3.87865	0.00216282	0.00792556
3-7 JM D10	0.331582	3.02679	0.0104471	0.0300342
3-7 JM D11	0.202369	1.50484	0.158027	0.262243
3-7 JM D12	0.251291	2.37599	0.03487	0.0805759
3-7 JM D2	-0.021739	-0.224944	0.825779	0.882419
3-7 JM D3	0.224087	2.28666	0.0410227	0.0920631
3-7 JM D4	0.25803	2.18273	0.0494832	0.10737
3-7 JM D5	-0.272728	-1.51827	0.154646	0.257926
3-7 JM D6	0.0543926	0.578808	0.573341	0.684905
3-7 JM D7	0.271765	2.28605	0.0410683	0.0920698
3-7 JM D8	0.108449	0.897556	0.386942	0.516872
3-7 JM D9	0.15242	1.49072	0.161651	0.266784
3-7 JM E1	0.12285	1.36849	0.196045	0.31024
3-7 JM E10	0.111977	1.2246	0.244045	0.366899
3-7 JM E11	0.26411	2.41962	0.0321969	0.075453
3-7 JM E2	0.0721378	0.816383	0.430069	0.558243
3-7 JM E3	-0.215515	-2.17779	0.0499241	0.107903
3-7 JM E4	0.230761	1.65176	0.124292	0.219115
3-7 JM E5	0.0686273	0.336488	0.742269	0.825049
3-7 JM E6	0.374601	3.84638	0.00229369	0.0083148
3-7 JM E7	0.256375	1.76283	0.103158	0.190642
3-7 JM E8	0.138663	0.819761	0.428213	0.556676
3-7 JM E9	0.199277	1.10748	0.289628	0.418625
3-7 JM F1	0.1117	0.905218	0.38303	0.513552
3-7 JM F3	0.477227	4.21927	0.00117069	0.00476486
3-7 JM F4	0.137262	1.14616	0.273903	0.401849
3-7 JM F5	0.0453121	0.225067	0.825685	0.882419
3-7 JM F6	0.180589	0.714681	0.488373	0.613992
3-7 JM F7	0.0788095	0.841663	0.41631	0.544279
3-7 JM F8	0.184593	1.87866	0.0846025	0.163334
3-7 JM G1	0.0802128	0.684177	0.506762	0.630005
3-7 JM G11	0.0919683	0.421399	0.680857	0.777417
3-7 JM G2	0.160524	0.680666	0.508905	0.630863
3-7 JM G3	0.0512648	0.604179	0.556889	0.67009
3-7 JM G4	-0.0151528	-0.143458	0.888291	0.92462
3-7 JM G6	0.0313891	0.347526	0.734169	0.819477
3-7 JM G7	0.370734	1.86564	0.0865258	0.166365
3-7 JM G8	0.164835	1.50508	0.157965	0.262243
3-7 JM G9	0.873453	4.04534	0.0015992	0.00618195
3-7 JM H1	0.190838	1.1829	0.259584	0.385877
3-7 JM H10	-0.279411	-3.00048	0.0109724	0.0311653
3-7 JM H11	0.621279	2.60247	0.0229973	0.0577375
3-7 JM H12	0.276906	1.94918	0.0748491	0.149292
3-7 JM H2	0.170522	1.27478	0.226337	0.346095
3-7 JM H3	0.536329	4.84355	0.000393826	0.00191925
3-7 JM H4	0.241549	1.77241	0.101495	0.188149
3-7 JM H5	0.23955	2.84052	0.0147832	0.0397382
3-7 JM H6	0.689867	4.98363	0.000310584	0.00154777
3-7 JM H7	-0.00818818	-0.0799668	0.937572	0.957539
3-7 JM H8	-0.526869	-2.70333	0.0190779	0.0492424
3-7 JM H9	0.906737	5.48315	0.000136158	0.000759775
3-7 M F2	0.0836507	0.851552	0.411008	0.539907
3-7 M G5	0.402242	3.20112	0.00754871	0.0230006
3-8 JM A1	0.157438	1.03675	0.320138	0.451358
3-8 JM A2	0.372494	2.7329	0.0180589	0.0469788
3-8 JM A3	0.213521	1.68426	0.117743	0.210234
3-8 JM A4	0.169345	0.997775	0.337934	0.469251
3-8 JM A5	0.182805	0.969678	0.351202	0.48181
3-8 JM A6	0.0237335	0.154843	0.879499	0.919515
3-8 JM A7	-0.3448	-3.34216	0.00580661	0.0184043
3-8 JM B1	0.173088	1.33198	0.207424	0.322845
3-8 JM B2	0.241928	2.31817	0.0387424	0.0879278
3-8 JM B3	0.104856	1.10387	0.29113	0.419906
3-8 JM B4	0.233949	1.47853	0.164834	0.270712
3-8 JM B5	0.200356	2.21375	0.0467994	0.102624
3-8 JM B6	0.0051832	0.0500903	0.960868	0.974115
3-8 JM B7	0.105711	0.948337	0.361524	0.493313
3-8 JM C1	0.258342	1.34176	0.204325	0.319373
3-8 JM C2	0.15902	1.76568	0.10266	0.190083
3-8 JM C3	0.207551	1.43179	0.177537	0.286013
3-8 JM C4	0.212425	1.43794	0.175822	0.28408
3-8 JM C5	-0.0366051	-0.206683	0.839696	0.891705
3-8 JM C6	0.219187	2.46188	0.0297968	0.0710358
3-8 JM C7	0.209481	2.17869	0.0498441	0.1078
3-8 JM D1	0.190551	2.33141	0.0378208	0.0863097
3-8 JM D2	0.254219	1.95551	0.0740253	0.148095
3-8 JM D3	0.78053	2.72828	0.0182146	0.0473464
3-8 JM D4	0.324335	1.69517	0.115614	0.208008
3-8 JM D5	0.504162	3.01071	0.010765	0.0307346
3-8 JM D6	0.452281	2.57037	0.0244024	0.0605303
3-8 JM D7	0.474318	3.21072	0.00741494	0.0226347
3-8 JM E1	-0.040898	-0.445048	0.664146	0.762547
3-8 JM E2	0.377447	2.8787	0.0137684	0.0375904
3-8 JM E3	-0.447466	-4.21667	0.00117613	0.00478111
3-8 JM E4	0.642678	4.18279	0.00124948	0.00503595
3-8 JM E5	-1.59404	-9.64014	4.98852e-07	8.01311e-06
3-8 JM E6	0.421179	3.97039	0.00183108	0.00692464
3-8 JM E7	0.525936	4.23989	0.00112845	0.00462136
3-8 JM F1	0.271925	2.50714	0.0274185	0.0665647
3-8 JM F3	0.411145	3.34904	0.00573284	0.0182053
3-8 JM F4	0.105741	0.684994	0.506265	0.629786
3-8 JM F5	0.0665672	0.373718	0.715084	0.805656
3-8 JM F6	0.383916	3.06242	0.00977555	0.0284247
3-8 JM F7	0.263518	2.28855	0.0408828	0.092003
3-8 JM G1	0.335296	3.06821	0.00967053	0.0281688
3-8 JM G2	0.592097	2.82526	0.015209	0.0406516
3-8 JM G3	1.06988	8.33029	2.35171e-06	2.6379e-05
3-8 JM G4	1.96072	14.7797	4.17609e-09	2.26536e-07
3-8 JM G6	0.163962	1.86566	0.0865221	0.166365
3-8 JM G7	-0.921352	-8.30119	2.43903e-06	2.7109e-05
3-8 JM H1	0.293559	1.81603	0.0942227	0.177553
3-8 JM H2	0.10553	0.847751	0.41304	0.541287
3-8 JM H3	0.695506	3.27255	0.00660884	0.0205147
3-8 JM H4	0.149606	1.17331	0.263263	0.389422
3-8 JM H5	0.237967	1.84729	0.0893042	0.170912
3-8 JM H6	0.15148	1.65331	0.123973	0.218788
3-8 M F2	0.554201	4.26256	0.00108382	0.00446622
3-8 M G5	0.213597	2.42125	0.0321012	0.0753326
3-9 JM A1	0.0168634	0.194005	0.849393	0.897109
3-9 JM A11	0.248223	2.46507	0.0296229	0.0707012
3-9 JM A12	-0.65522	-6.11396	5.05224e-05	0.000327801
3-9 JM A2	0.158106	1.51635	0.155126	0.258595
3-9 JM A4	0.106166	0.650931	0.527266	0.646672
3-9 JM A5	0.00794851	0.0719621	0.943808	0.962076
3-9 JM A6	0.0323967	0.293659	0.773997	0.847224
3-9 JM A7	-0.176654	-1.76459	0.10285	0.190235
3-9 JM A8	0.262452	2.47017	0.0293467	0.0703174
3-9 JM A9	0.179528	2.03839	0.0639931	0.131851
3-9 JM B1	0.217386	1.83292	0.0915358	0.174381
3-9 JM B10	0.307641	3.30276	0.00624776	0.0194852
3-9 JM B11	0.332646	3.42179	0.0050089	0.0161387
3-9 JM B12	-1.10559	-9.11332	9.1181e-07	1.26772e-05
3-9 JM B2	0.288126	2.28694	0.0410021	0.0920631
3-9 JM B3	0.116875	1.08658	0.298404	0.42764
3-9 JM B4	0.0488156	0.572795	0.577278	0.688613
3-9 JM B5	0.0828858	0.814004	0.431379	0.55912
3-9 JM B6	0.168461	1.93135	0.0772127	0.152535
3-9 JM B7	0.302419	2.62013	0.0222581	0.0560519
3-9 JM B8	0.227115	2.38649	0.0342079	0.0792675
3-9 JM B8	0.255621	2.05915	0.0616861	0.128135
3-9 JM B9	-0.884543	-6.00036	6.0151e-05	0.000383506
3-9 JM B9	-0.195624	-2.21821	0.0464243	0.101936
3-9 JM C1	0.0983488	0.940479	0.365379	0.496729
3-9 JM C10	0.334499	1.8485	0.0891176	0.170654
3-9 JM C11	0.213929	1.89069	0.08286	0.161445
3-9 JM C12	-1.21615	-9.79526	4.19742e-07	7.01479e-06
3-9 JM C2	0.180263	1.00217	0.335894	0.467596
3-9 JM C3	-0.482227	-5.36824	0.000164092	0.000888677
3-9 JM C4	0.100756	1.11605	0.286086	0.415019
3-9 JM C5	0.0822926	0.628177	0.54157	0.659874
3-9 JM C6	0.15465	1.58098	0.13967	0.238476
3-9 JM C7	0.475591	4.13425	0.00136294	0.00541412
3-9 JM C8	0.35757	3.61192	0.00352479	0.0118773
3-9 JM C9	0.262661	2.49484	0.0280459	0.0678391
3-9 JM D1	0.173086	1.67672	0.119235	0.21201
3-9 JM D10	0.501779	5.67549	0.000100045	0.00058489
3-9 JM D11	0.182444	1.67063	0.120452	0.214058
3-9 JM D12	1.03515	4.87224	0.000375049	0.00184404
3-9 JM D2	0.0551924	0.413337	0.686595	0.782619
3-9 JM D3	0.267465	1.90935	0.0802227	0.157728
3-9 JM D4	0.159649	1.5067	0.157557	0.261988
3-9 JM D5	0.00650442	0.0610208	0.952339	0.967777
3-9 JM D6	0.101409	1.0296	0.323352	0.454727
3-9 JM D7	0.189334	1.809	0.0953611	0.179494
3-9 JM D8	0.262251	3.04518	0.0100949	0.0292248
3-9 JM D9	-0.0776247	-0.513922	0.616567	0.723226
3-9 JM E1	-0.39656	-3.5411	0.0040166	0.0134116
3-9 JM E10	0.627144	4.52391	0.000683722	0.00305903
3-9 JM E11	-0.692123	-7.24383	9.79758e-06	8.55414e-05
3-9 JM E2	0.232387	1.85096	0.0887411	0.170031
3-9 JM E3	0.293499	2.93784	0.0123318	0.0342618
3-9 JM E4	0.102024	1.06144	0.309228	0.439534
3-9 JM E5	0.154555	1.43359	0.177035	0.285482
3-9 JM E6	0.476368	4.3778	0.000883669	0.00376812
3-9 JM E7	0.166663	1.69152	0.116323	0.208667
3-9 JM E8	0.286242	3.35266	0.00569442	0.0181181
3-9 JM E9	0.324346	2.57269	0.0242977	0.0603158
3-9 JM F1	0.0492348	0.545072	0.595614	0.704139
3-9 JM F10	-0.016704	-0.125649	0.902074	0.934261
3-9 JM F11	0.183615	1.31539	0.212771	0.329153
3-9 JM F12	-0.373767	-3.14578	0.00836847	0.0250001
3-9 JM F3	0.338314	2.27288	0.0420601	0.0940383
3-9 JM F4	0.512903	3.94745	0.00190877	0.00714494
3-9 JM F5	0.266635	2.1411	0.0533156	0.113589
3-9 JM F6	0.175252	1.63972	0.126798	0.222469
3-9 JM F7	0.238391	2.17635	0.0500532	0.108111
3-9 JM F8	0.197204	1.60987	0.133204	0.229808
3-9 JM F9	-0.215894	-1.13791	0.277202	0.404683
3-9 JM G10	1.44206	9.06605	9.63766e-07	1.31239e-05
3-9 JM G11	1.12045	7.86112	4.2822e-06	4.31667e-05
3-9 JM G12	0.453217	4.43717	0.00079594	0.00346092
3-9 JM G2	0.689834	5.41143	0.000152945	0.000833762
3-9 JM G3	0.280305	3.31444	0.00611354	0.0192115
3-9 JM G4	0.178185	1.57101	0.141964	0.240903
3-9 JM G6	0.086992	0.983557	0.344602	0.474922
3-9 JM G7	-0.414058	-3.31235	0.00613727	0.0192313
3-9 JM G8	-0.0643423	-0.573321	0.576933	0.68845
3-9 JM G9	0.622523	4.04657	0.00159564	0.00617541
3-9 JM H1	-0.215518	-1.52891	0.152013	0.254175
3-9 JM H2	1.74136	10.0272	3.25529e-07	5.85422e-06
3-9 JM H3	0.680766	6.24736	4.12585e-05	0.000279191
3-9 JM H4	0.159555	1.28913	0.221465	0.340218
3-9 JM H5	-0.296519	-2.93965	0.0122902	0.0341833
3-9 JM H6	0.196723	2.37376	0.0350123	0.080792
3-9 JM H7	0.314531	2.63243	0.0217574	0.0549162
3-9 JM H8	0.130592	1.27401	0.2266	0.346336
3-9 JM H9	0.456682	1.7972	0.0973015	0.182296
3-9 M F2	0.151351	1.50557	0.157843	0.2622
3-9 M G5	0.189465	1.54673	0.147686	0.248633
3-A A1	1.69078	6.07587	5.35554e-05	0.000345448
3-A A10	0.0127161	0.068697	0.946354	0.96383
3-A A12	-0.35022	-1.88273	0.0840098	0.162471
3-A A2	0.458648	4.40923	0.000836041	0.00360686
3-A A3	-0.108298	-0.614755	0.550108	0.666426
3-A A4	-0.108382	-0.651336	0.527013	0.646602
3-A A6	-1.23084	-7.39019	8.01817e-06	7.28905e-05
3-A A7	0.319964	2.59707	0.0232276	0.0582671
3-A A8	0.18194	2.01535	0.0666471	0.136385
3-A A9	0.674249	5.04949	0.000278033	0.00141758
3-A B1	-0.65427	-5.41912	0.000151045	0.000824766
3-A B10	-0.364471	-3.73972	0.00278726	0.00971878
3-A B11	-2.12673	-11.2362	9.30437e-08	2.36832e-06
3-A B12	0.138388	1.12006	0.284441	0.412995
3-A B2	-1.29467	-9.48883	5.91611e-07	9.1053e-06
3-A B3	-0.406392	-3.17178	0.00797277	0.0240931
3-A B4	0.160433	1.75583	0.104388	0.192435
3-A B5	-0.168056	-1.21014	0.249347	0.37269
3-A B6	-0.266245	-2.02718	0.0652726	0.1342
3-A B7	0.0746898	0.711911	0.490026	0.615602
3-A B8	0.143484	0.884057	0.393901	0.522832
3-A B9	0.0492285	0.411889	0.687628	0.783257
3-A C1	0.709644	4.39928	0.000850817	0.0036563
3-A C10	-0.247156	-1.38485	0.191114	0.304037
3-A C12	0.174857	1.61344	0.132423	0.228699
3-A C2	1.89378	11.1809	9.82857e-08	2.39885e-06
3-A C3	0.0859508	0.471454	0.645708	0.748126
3-A C4	0.309765	2.52181	0.0266883	0.0651745
3-A C5	0.278746	2.32519	0.0382514	0.0869925
3-A C6	0.0608876	0.465062	0.65015	0.751956
3-A C7	-0.0745191	-0.357691	0.726739	0.813801
3-A C8	-0.323475	-3.42848	0.00494717	0.0159709
3-A C9	-0.0685368	-0.372268	0.716135	0.806135
3-A D10	0.464921	4.60069	0.000598133	0.0027315
3-A D11	0.993303	6.08161	5.30859e-05	0.000343089
3-A D12	0.0334706	0.363879	0.72223	0.810122
3-A D3	0.481257	3.79399	0.00252382	0.00892234
3-A D4	0.194716	1.47799	0.164975	0.270712
3-A D5	0.055986	0.509882	0.619311	0.725159
3-A D6	0.347124	3.09281	0.00923709	0.0271452
3-A D7	-1.68115	-11.1951	9.69079e-08	2.39305e-06
3-A D8	-0.160284	-1.65829	0.122951	0.217563
3-A D9	0.0922078	1.05189	0.313413	0.44468
3-A E1	-0.228062	-1.60622	0.134006	0.230831
3-A E10	-1.04585	-8.43623	2.06099e-06	2.36799e-05
3-A E11	0.160346	1.46493	0.168449	0.274445
3-A E12	0.101892	1.14599	0.273972	0.401849
3-A E3	0.0982411	0.688133	0.504355	0.628591
3-A E4	-1.18328	-10.2488	2.56463e-07	4.76762e-06
3-A E5	-0.0226207	-0.172673	0.865765	0.909177
3-A E6	0.637351	6.56232	2.58224e-05	0.000189041
3-A E8	-0.801483	-4.20707	0.00119644	0.00484726
3-A E9	2.06607	10.6178	1.74e-07	3.62117e-06
3-A F1	0.175983	1.76267	0.103185	0.190642
[truncated: 1,149 more rows]
