# Supplementary material for: Reprogramming of gene expression during compression wood formation in pine: Coordinated modulation of S-adenosylmethionine, lignin and lignan related genes
Source: BMC Plant Biol. 2012 Jun 29;12:100. doi: 10.1186/1471-2229-12-100 (PMC3406974; doi:10.1186/1471-2229-12-100)
Supplement: Additional file 3 — Sequences of annotated EST and contigs of genes differentially expressed during compression and opposite wood formation. The sequence with the higher match score in the GeneBank (GeneBank match) together with the BlastX outcome values (eValue, Score, Positives) or the Pine Gene Index database (PGI tentative contig) are included. Values of relative expression (log2 Fold Change (Ox/Cx)) according to microarray analysis and statistical significance are also shown. [file 1471-2229-12-100-S3.xlsx]

## Sheet: Up-regulated in Cx
FunCat code	# UniGenes	EST length	Seq ID	EST GenBanK Acc. Number	EST seq	Contig/Singleton	Contig Seq	Contig length	PGI tentative contig	BlastX description	GenBank match	Specie	eValue	Score	Positives	log2 Fold Change (Ox/Cx)	p-value	Adjusted p-value
1.01	31	359	13-5XLE8	FN256808	ACCAAGGGGACCTGGTTCACCAGTATTTGACAAGCTCGAAGCAGAGTTGGCAAAGGCTCTGATGTCCTTGCCTGCAACCAAAGGATTTGAAATTGGCAGTGGGTTTGCAGGAACTCTAATTACCGGCAGTGAGCACAATGATGAGTTTTACATGGATGAGAGGGGAGATATTAGGACCAGAACTAATAGATCAGGTGGTATACAGGGTGGGATATCTAATGGCGAGATGATAAAACTGAGACTTGCTTTTAAACCAACGTCAACCATTACGAGGAAGCAAATGACTGTCACCAGAAACAGAGAGGAGACTGAACTCCAAACACGTGGTCGACATGATCCATGCGTAGTCCCTAGAGCTG	Contig5	AGATAGAAAGCAATATTGTTAGGTGCCCAGATCCTGTATATGCTGAGAAGATGATAGCTGCTATAGACGATGTTCGAACAAAAGGTGATTCAGTTGGTGGGGTTGTTACCTGCATTGTAAGGAATGTACCAAGGGGACCTGGTTCACCAGTATTTGACAAGCTCGAAGCAGAGTTGGCAAAGGCTCTGATGTCCTTGCCTGCAACCAAAGGATTTGAAATTGGCAGTGGGTTTGCAGGAACTCTAATTACCGGCAGTGAGCACAATGATGAGTTTTACATGGATGAGAGGGGAGATATTAGGACCAGAACTAATAGATCAGGTGGTATACAGGGTGGGATATCTAATGGCGAGATGATAAAACTGAGACTTGCTTTTAAACCAACGTCAACCATTACGA…	509		Chorismate synthase 1	CAA79859.1	Solanum lycopersicum	1e-77	293 bits (750)	154/169 (91%)	-1.19313	2.46568e-05	0.000182526
1.01		359	13-5XLE9	FN256798	ACCAAGGGGACCTGGTTCACCAGTATTTGACAAGCTCGAAGCAGAGTTGGCAAAGGCTCTGATGTCCTTGCCTGCAACCAAAGGATTTGAAATTGGCAGTGGGTTTGCAGGAACTCTAATTACCGGCAGTGAGCACAATGATGAGTTTTACATGGATGAGAGGGGAGATATTAGGACCAGAACTAATAGATCAGGTGGTATACAGGGTGGGATATCTAATGGCGAGATGATAAAACTGAGACTTGCTTTTAAACCAACGTCAACCATTACGAGGAAGCAAATGACTGTCACCAGAAACAGAGAGGAGACTGAACTCCAAACACGTGGTCGACATGATCCATGCGTAGTCCCTAGAGCTG	Contig5	AGATAGAAAGCAATATTGTTAGGTGCCCAGATCCTGTATATGCTGAGAAGATGATAGCTGCTATAGACGATGTTCGAACAAAAGGTGATTCAGTTGGTGGGGTTGTTACCTGCATTGTAAGGAATGTACCAAGGGGACCTGGTTCACCAGTATTTGACAAGCTCGAAGCAGAGTTGGCAAAGGCTCTGATGTCCTTGCCTGCAACCAAAGGATTTGAAATTGGCAGTGGGTTTGCAGGAACTCTAATTACCGGCAGTGAGCACAATGATGAGTTTTACATGGATGAGAGGGGAGATATTAGGACCAGAACTAATAGATCAGGTGGTATACAGGGTGGGATATCTAATGGCGAGATGATAAAACTGAGACTTGCTTTTAAACCAACGTCAACCATTACGA…	509		Chorismate synthase 1	CAA79859.1	Solanum lycopersicum	1e-77	293 bits (750)	154/169 (91%)	-1.06917	1.00653e-05	8.76473e-05
1.01		359	13-7XLE11	FN256828	ACCAAGGGGACCTGGTTCACCAGTATTTGACAAGCTCGAAGCAGAGTTGGCAAAGGCTCTGATGTCCTTGCCTGCAACCAAAGGATTTGAAATTGGCAGTGGGTTTGCAGGAACTCTAATTACCGGCAGTGAGCACAATGATGAGTTTTACATGGATGAGAGGGGAGATATTAGGACCAGAACTAATAGATCAGGTGGTATACAGGGTGGGATATCTAATGGCGAGATGATAAAACTGAGACTTGCTTTTAAACCAACGTCAACCATTACGAGGAAGCAAATGACTGTCACCAGAAACAGAGAGGAGACTGAACTCCAAACACGTGGTCGACATGATCCATGCGTAGTCCCTAGAGCTG	Contig5	AGATAGAAAGCAATATTGTTAGGTGCCCAGATCCTGTATATGCTGAGAAGATGATAGCTGCTATAGACGATGTTCGAACAAAAGGTGATTCAGTTGGTGGGGTTGTTACCTGCATTGTAAGGAATGTACCAAGGGGACCTGGTTCACCAGTATTTGACAAGCTCGAAGCAGAGTTGGCAAAGGCTCTGATGTCCTTGCCTGCAACCAAAGGATTTGAAATTGGCAGTGGGTTTGCAGGAACTCTAATTACCGGCAGTGAGCACAATGATGAGTTTTACATGGATGAGAGGGGAGATATTAGGACCAGAACTAATAGATCAGGTGGTATACAGGGTGGGATATCTAATGGCGAGATGATAAAACTGAGACTTGCTTTTAAACCAACGTCAACCATTACGA…	509		Chorismate synthase 1	CAA79859.1	Solanum lycopersicum	1e-77	293 bits (750)	154/169 (91%)	-1.47647	3.51043e-07	6.27893e-06
1.01		509	GEM-042-B04	BX250851	AGATAGAAAGCAATATTGTTAGGTGCCCAGATCCTGTATATGCTGAGAAGATGATAGCTGCTATAGACGATGTTCGAACAAAAGGTGATTCAGTTGGTGGGGTTGTTACCTGCATTGTAAGGAATGTACCAAGGGGACTTGGTTCACCAGTATTTGACAAGCTCGAAGCAGAGTTGGCAAAGGCTCTGATGTCCTTGCCTGCAACCAAAGGATTTGAAATTGGCAGTGGGTTTGCAGGAACTCTAATTACCGGCAGTGAGCACAATGATGAGTTTTACATGGATGAGAGGGGAGATATTAGGACCAGAACTAATAGATCAGGTGGTATACAGGGTGGGATATCTAATGGCGAGATGATAAAACTGAGACTTGCTTTTAAACCAACGTCAACCATTACGA…	Contig5	AGATAGAAAGCAATATTGTTAGGTGCCCAGATCCTGTATATGCTGAGAAGATGATAGCTGCTATAGACGATGTTCGAACAAAAGGTGATTCAGTTGGTGGGGTTGTTACCTGCATTGTAAGGAATGTACCAAGGGGACCTGGTTCACCAGTATTTGACAAGCTCGAAGCAGAGTTGGCAAAGGCTCTGATGTCCTTGCCTGCAACCAAAGGATTTGAAATTGGCAGTGGGTTTGCAGGAACTCTAATTACCGGCAGTGAGCACAATGATGAGTTTTACATGGATGAGAGGGGAGATATTAGGACCAGAACTAATAGATCAGGTGGTATACAGGGTGGGATATCTAATGGCGAGATGATAAAACTGAGACTTGCTTTTAAACCAACGTCAACCATTACGA…	509		Chorismate synthase 1	CAA79859.1	Solanum lycopersicum	1e-77	293 bits (750)	154/169 (91%)	-1.18797	3.45647e-07	8.27298e-06
1.01		791	13-8XLB10	FN256831	ACGCGGGGCTAACATCCGGATCATTTCTCCTTCCCATTTTTTCATCTGGGCATTACTAGTGTGCCCTTTCCTACTTTGGGTTTGCTATTGCATTTCCTTGTTTCGTTCTGAACAATGGATCCCGTGAACGTATGGGGCAACACGCCACTGAAGGTTGTGGACGAGGAGATCTTTGATCTGATTGAGAAGGAGAAGAGAAGGCAATGCAGGGGAATCGAACTCATAGCCTCCGAGAACTTCACATCCCTGGCAGTCATTGAAGCTCTTGGAACCCCCCTCACAAACAAATACTCCGAGGGCATGCCTGGCAACAGATACTACGGTGGTAACGAATACATAGATCTCATTGAAAATCTGTGCAGATCAAGGGCCCTCCAGGCCTTCCATCTGGATTCCGAG…	Contig11	CCGGAATCTCTAGATCTGGGCTAACATCCGGATCATTTCTCCTTCCCATTTTTTCATCTGGGCATCACTAGTGTGCCCTTTCCTACTTTGGGTTTGCTATTGCATTTCCTTGTTTCGTTCTGAACAATGGATCCCGTGAACGTATGGGGCAACACGCCACTGAAGGTTGTGGACGAGGAGATCTTTGATCTGATTGAGAAGGAGAAGAGAAGGCAATGCAGGGGAATCGAACTCATAGCCTCCGAGAACTTCACATCCCTGGCAGTCATTGAAGCTCTTGGAACCCCCCTCACAAACAAATACTCCGAGGGCATGCCTGGCAACAGATACTACGGTGGTAACGAATACATAGATCTCATTGAAAATCTGTGCAGATCAAGGGCCCTCCAGGCCTTCCAT…	1294		Serine hydroxymethyltransferase, putative	EEF39657.1	Ricinus communis	0	701 bits (1809)	370/389 (95%)	-1.19726	1.74096e-06	2.07073e-05
1.01		666	GEM-063-B02	BX252337	CCGGAATCTCTAGATCTGGGCTAACATCCGGATCATTTCTCCTTCCCATTTTTTCATCTGGGCATCACTAGTGTGCCCTTTCCTACTTTGGGTTTGCTATTGCATTTCCTTGTTTCGTTCTGAACAATGGATCCCGTGAACGTATGGGGCAACACGCCACTGAAGGTTGTGGACGAGGAGATCTTTGATCTGATTGAGAAGGAGAAGAGAAGGCAATGCAGGGGAATCGAACTCATAGCCTCCGAGAACTTCACATCCCTGGCAGTCATTGAAGCTCTTGGAACCCCCCTCACAAACAAATACTCCGAGGGCATGCCTGGCAACAGATACTACGGTGGTAACGAATACATAGATCTCATTGAAAATCTGTGCAGATCAAGGGCCCTCCAGGCCTTCCAT…	Contig11	CCGGAATCTCTAGATCTGGGCTAACATCCGGATCATTTCTCCTTCCCATTTTTTCATCTGGGCATCACTAGTGTGCCCTTTCCTACTTTGGGTTTGCTATTGCATTTCCTTGTTTCGTTCTGAACAATGGATCCCGTGAACGTATGGGGCAACACGCCACTGAAGGTTGTGGACGAGGAGATCTTTGATCTGATTGAGAAGGAGAAGAGAAGGCAATGCAGGGGAATCGAACTCATAGCCTCCGAGAACTTCACATCCCTGGCAGTCATTGAAGCTCTTGGAACCCCCCTCACAAACAAATACTCCGAGGGCATGCCTGGCAACAGATACTACGGTGGTAACGAATACATAGATCTCATTGAAAATCTGTGCAGATCAAGGGCCCTCCAGGCCTTCCAT…	1294		Serine hydroxymethyltransferase, putative	EEF39657.1	Ricinus communis	0	701 bits (1809)	370/389 (95%)	-1.43755	4.63405e-09	3.92469e-07
1.01		597	GEM-094-C06	BX254161	CTTATCCCAGGGACTGGGATTATGCTAGGTTCCGTTCCATTGCTGACAAATGTGGTGCCATGCTCTTATGTGATATGGCTCACATCAGTGGCCTTGTTGCTGCTCAGGAAGCTGGAAATCCATTTGACTATTGTGATTTGGTTACCACAACCACCCACAAGAGTTTGAGGGGTCCAAGAGCAGGGATGATCTTCTATAGGAAAGGCCCAAAGCCTCCTAAAAAGGGACAGCCAGAAGGTGCCCTCTATGATTACGAGGACAGAGTAAACTTTTCTGTGTTTCCGTCCCTTCAAGGAGGGCCACACAACCACCAGATTGCAGCATTGGCTGTGGCTCTTAAGCAGGTTATGACTCCTGGTTTTAAGGCCTATGCCAAACAGGTCAAGGCAAATGCGGTTG…	Contig11	CCGGAATCTCTAGATCTGGGCTAACATCCGGATCATTTCTCCTTCCCATTTTTTCATCTGGGCATCACTAGTGTGCCCTTTCCTACTTTGGGTTTGCTATTGCATTTCCTTGTTTCGTTCTGAACAATGGATCCCGTGAACGTATGGGGCAACACGCCACTGAAGGTTGTGGACGAGGAGATCTTTGATCTGATTGAGAAGGAGAAGAGAAGGCAATGCAGGGGAATCGAACTCATAGCCTCCGAGAACTTCACATCCCTGGCAGTCATTGAAGCTCTTGGAACCCCCCTCACAAACAAATACTCCGAGGGCATGCCTGGCAACAGATACTACGGTGGTAACGAATACATAGATCTCATTGAAAATCTGTGCAGATCAAGGGCCCTCCAGGCCTTCCAT…	1294		Serine hydroxymethyltransferase, putative	EEF39657.1	Ricinus communis	0	701 bits (1809)	370/389 (95%)	-1.59554	2.33445e-08	1.31993e-06
1.01		758	4-6JMC12	FN256679	ACAATAGTGAGGAGACAAAGTGACGGAAAATTGATTGGGTATAATACAGATGTTGTTGGTGCTATTTCTGCAATCGAAGATGCCTTAAAAGGTAAACATAATGATGGAGATTGGACTCACAGTTCTCCCCTTGCCGGCAAATTGTTTTTGATTGTTGGAGCTGGAGGAGCTGGTAAAGCACTTGCATTTGGGGCCAAGCAAAAAGGCGCAAGGATTGTAATTTCCAACCGTAATTATGAGCGTGCAAAGGCTTTGGCAATCCGAGTTGAAGGAGAAGCTATCCCTCTAGACAAATTGGATCACTTCCATCCAGAAAATGGAATGATTCTTGCAAACACAACATCAATGGGGATGCAGCCAAATGTCAGCCAGACACCTATATCTAAGGAGGCTTTATCG…	Contig22	ACAATAGTGAGGAGACAAAGTGACGGAAAATTGATTGGGTATAATACAGATGTTGTTGGTGCTATTTCTGCAATCGAAGATGCCTTAAAAGGTAAACATAATGATGGAGATTGGACTCACAGTTCTCCCCTTGCCGGCAAATTGTTTTTGATTGTTGGAGCTGGAGGAGCTGGTAAAGCACTTGCATTTGGGGCCAAGCAAAAAGGCGCAAGGATTGTAATTTCCAACCGTAATTATGAGCGTGCAAAGGCTTTGGCAATCCAAGTTGAAGGAGAAGCTATCCCTCTAGACAAATTGGATCACTTCCATCCAGAAAATGGAATGATTCTTGCAAACACAACATCAATGGGGATGCAGCCAAATGTCAGCCAGACACCTATATCTAAGGAGGCTTTATCG…	758		3-dehydroquinate dehydratase/shikimate 5-dehydrogenase	AAW65140.1	Juglans regia	3e-55	219 bits (557)	160/192 (83%)	-1.02797	5.32616e-07	8.4732e-06
1.01		752	4-7JMG6	FN256664	ACAATAGTGAGGAGACAAAGTGACGGAAAATTGATTGGGTATAATACAGATGTTGTTGGTGCTATTTCTGCAATCGAAGATGCCTTAAAAGGTAAACATAATGATGGAGATTGGACTCACAGTTCTCCCCTTGCCGGCAAATTGTTTTTGATTGTTGGAGCTGGAGGAGCTGGTAAAGCACTTGCATTTGGGGCCAAGCAAAAAGGCGCAAGGATTGTAATTTCCAACCGTAATTATGAGCGTGCAAAGGCTTTGGCAATCCGAGTTGAAGGAGAAGCTATCCCTCTAGACAAATTGGATCACTTCCATCCAGAAAATGGAATGATTCTTGCAAACACAACATCAATGGGGATGCAGCCAAATGTCAGCCAGACACCTATATCTAAGGAGGCTTTATCG…	Contig22	ACAATAGTGAGGAGACAAAGTGACGGAAAATTGATTGGGTATAATACAGATGTTGTTGGTGCTATTTCTGCAATCGAAGATGCCTTAAAAGGTAAACATAATGATGGAGATTGGACTCACAGTTCTCCCCTTGCCGGCAAATTGTTTTTGATTGTTGGAGCTGGAGGAGCTGGTAAAGCACTTGCATTTGGGGCCAAGCAAAAAGGCGCAAGGATTGTAATTTCCAACCGTAATTATGAGCGTGCAAAGGCTTTGGCAATCCAAGTTGAAGGAGAAGCTATCCCTCTAGACAAATTGGATCACTTCCATCCAGAAAATGGAATGATTCTTGCAAACACAACATCAATGGGGATGCAGCCAAATGTCAGCCAGACACCTATATCTAAGGAGGCTTTATCG…	758		3-dehydroquinate dehydratase/shikimate 5-dehydrogenase	AAW65140.1	Juglans regia	3e-55	219 bits (557)	160/192 (83%)	-1.19376	1.36201e-05	0.000111833
1.01		613	GEM-055-G05	BX251808	CCCTTGCCGGCAAATTGTTTTTGGTTGTTGGAGCTGGAGGAGCTGGTAAAGCACTTGCATTTGGGGCCAAGCAAAAAGGCGCAAGGATTGTAATTTCCAACCGTAATTATGAGCGTGCAAAGGCTTTGGCAATCCAAGTTGAAGGAGAAGCTATCCCTCTAGACAAATTGGATCACTTCCATCCAGAAAATGGAATGATTCTTGCAAACACAACATCAATGGGGATGCAGCCAAATGTCAGCCAGACACCTATATCTAAGGAGGCTTTATCGTCATATGCTGTGGTTTTTGATGCTGTTTATACACCAAAATGGACGAGACTCTTGCAAGAAGCTGAAGCTACTGGAGCTTTGGTTGTCAGTGGGCTGGAGATGTTCATAAGGCAGGCAATGGGACAGT…	Contig22	ACAATAGTGAGGAGACAAAGTGACGGAAAATTGATTGGGTATAATACAGATGTTGTTGGTGCTATTTCTGCAATCGAAGATGCCTTAAAAGGTAAACATAATGATGGAGATTGGACTCACAGTTCTCCCCTTGCCGGCAAATTGTTTTTGATTGTTGGAGCTGGAGGAGCTGGTAAAGCACTTGCATTTGGGGCCAAGCAAAAAGGCGCAAGGATTGTAATTTCCAACCGTAATTATGAGCGTGCAAAGGCTTTGGCAATCCAAGTTGAAGGAGAAGCTATCCCTCTAGACAAATTGGATCACTTCCATCCAGAAAATGGAATGATTCTTGCAAACACAACATCAATGGGGATGCAGCCAAATGTCAGCCAGACACCTATATCTAAGGAGGCTTTATCG…	758		3-dehydroquinate dehydratase/shikimate 5-dehydrogenase	AAW65140.1	Juglans regia	3e-55	219 bits (557)	160/192 (83%)	-1.17974	9.14292e-08	3.35545e-06
1.01		265	4-11JMG4	FN256575	GGAGAAATGAGAAACTCCATATGTTATAACAACTTTAGATGAGACATTTTCCATGCGCATGATGCTTTTGTAATAGCAGGAAGAAAAATGTCTACTGAAATATTTAGAAGAATGATCAGGCTAGTCAACTGACAACTCTGAAAATTCTTTAAAAACTAGTGTCTCTTTACATCAACATTAAGGCTTTTCCTTTTAACAGAAACTCTCCATTTTTGGCCAGAGTGGGCTCAATCTCTGGGATGTGTCACTTCGGTGATTCTCAGGT	Contig27	GGAGAAATGAGAAACTCCATATGTTATAACAACTTTAGATGAGACATTTTCCATGCGCATGATGCTTTTGTAATAGCAGGAAGAAAAATGTCTACTGAAATATTTAGAAGAATGATCAGGCTAGTCAACTGACAACTCTGAAAATTCTTTAAAAACTAGTGTCTCTTTACATCAACATTAAGGCTTTTCCTTTTAACAGAAACTCTCCATTTTTGGCCAGAGTGGGCTCAATCTCTGGGATGTGTCACTTCGGTGATTCTCAGGTACAGCCATATGATATGCACTGAGAATCAAACCTTGGGTAGTTATGGTGAACTTCCACTGATCTACCGCAAGACCACAAACCAACTAACCCTTCACAGGAGGCCGTAATATGTCCCTTATTCAGCAATCCAAAAT…	518	TC99539	Methionine synthase	ABS01352.1	Carica papaya	1e-66	220 bits (560)	112/118 (94%)	-1.88765	1.24768e-08	5.32237e-07
1.01		495	GEM-046-C12	BX251179	CTGCGTTGACCAACATGGTTGCATCTGCCAAGTTGCTGCGAACTGAGCTTGCCTCTGCAAAATGATCAAGAAAGCAATTCAACATCAGCATTTTAGTGCAATAAAGAGGTGGAAGAATAATTTTGGATTGCTGAATAAGGGACATATTACGGCCTCCTGTGAAGGGTTAGTTGGTTTGTGGTCTTGCGGTAGATCAGTGGAAGTTCACCATAACTACCCAAGGTTTGATTCTCAGTGCATATCATATGGCTGTACCTGAGAATCACCGAAGTGACACATCCCAGAGATTGAGCCCACTCTGGCCAAAAATGGAGAGTTTCTGTTAAAAGGAAAAGCCTTAATGTTGATGTAAAGAGACACTAGTTTTTAAAGAATTTTCAGAGTTGTCAGTTGACTAGC…	Contig27	GGAGAAATGAGAAACTCCATATGTTATAACAACTTTAGATGAGACATTTTCCATGCGCATGATGCTTTTGTAATAGCAGGAAGAAAAATGTCTACTGAAATATTTAGAAGAATGATCAGGCTAGTCAACTGACAACTCTGAAAATTCTTTAAAAACTAGTGTCTCTTTACATCAACATTAAGGCTTTTCCTTTTAACAGAAACTCTCCATTTTTGGCCAGAGTGGGCTCAATCTCTGGGATGTGTCACTTCGGTGATTCTCAGGTACAGCCATATGATATGCACTGAGAATCAAACCTTGGGTAGTTATGGTGAACTTCCACTGATCTACCGCAAGACCACAAACCAACTAACCCTTCACAGGAGGCCGTAATATGTCCCTTATTCAGCAATCCAAAAT…	518	TC99539	Methionine synthase	ABS01352.1	Carica papaya	1e-66	220 bits (560)	112/118 (94%)	-1.69644	2.30563e-07	6.24221e-06
1.01		614	GEM-001-A11	BX248790	TCTAGCTCTTACGCACAGGAGGAGAAAGGAGGGGATACCATTCATCTCTGTGTTAAGCTAAGATGGACACCTTTCTCTTCACATCAGAGTCTGTCAATGAGGGACACCCTGACAAGCTTTGTGATCAGGTTTCTGATGCCATCTTGGATGCTTGCTTGGAGCAAGATCCTGAAAGCAAGGTTGCATGCGAGACCTGTACAAAGACAAACATGGTAATGATCTTTGGAGAAATTACAACTAAAGCTAATATAGACTATGAGAAGATAGTGAGGGATACCTGTAGAGGAATTGGATTTGTGTCAGCGGATGTTGGCTTGGATGCAGACAATTGCAAGGTCCTGGTGAACATTGAACAGCAAAGCCCTGACATTGCACAGGGTGTCCATGGCCACCTTACCA…	Singleton				S-adenosylmethionine synthetase 1	ABK24289.1	Picea sitchensis	2e-103	379 bits (973)	184/184 (100%)	-1.44617	2.11051e-07	5.99326e-06
1.01		678	GEM-002-F07	AJ541804	GGCGTGGGTGCGTATCGCGATGATCAAGGGAAGCCAGTGGTTCTTCAATGTGTGCGTGAGGCTGAGAGGCGTATTATGGGCAAAGAAAACATGGAATATCTACCCATGGGAGGAAGTGTGAAGATGGTTGAAGATTCTATCAAACTTGCATATGGAGAAAATGCAGATGTCTTGAAAGATAAGCGTGTTGCAGCTGTCCAAGCTCTATCTGGCACTGGCGCTTGCCGTCTTTTTGCAGAGTTCCAGAAACGGTTTCGACCTGAGTCTCAGATTTACATACCAGTCCCTACCTGGGCCAATCACCACAATATCTGGAGAGATGCCCATGTACCGCAGAGAACTTTCCATTATTACCATCCAGAGACTAAGGGTTTAGACTTTGCATCTCTCATGGATGAT…	Singleton				Aspartate transaminase precursor, mitochondrial	BAD54126.1	Oryza sativa	3e-111	395 bits (1014)	200/215 (93%)	-0.797702	2.19158e-06	3.63017e-05
1.01		588	GEM-003-E06	BX255280	GTATAGTTAAAGGAAAACATATCATCATAGCAACTGGTTCAGATGTGAAGCCCCTTCCTGGAATCACTATTGATGAAAAGAAGATTGTTTCATCCACAGGAGCACTATCATTGACTGAGGTTCCGAAGAAGCTTGTAGTTATTGGTGCAGGTTACATTGGCTTAGAAATGGGTTCAGTATGGGGAAGGCTGGGTTCAGAAGTCACTGTTGTTGAATTTGCTCCTGAGATAGTTCCTACCATGGATGCAGAGGTACGGAGAACTTTCCAAAGAACATTAGAAAAACAGAAAATGAAGTTCATGTTGAAAACTAAGGTGATTGGCGTTGATGCATCAGGAACAGGGGTAAAACTGACATTGGAACCGGCTGCAGGAGGTGAACAGACCACTCTTGAGGCTG…	Singleton				Dihydrolipoamide dehydrogenase, putative	EEF43150.1	Ricinus communis	5e-81	305 bits (780)	183/195 (93%)	-0.61425	3.54843e-05	0.000368568
1.01		549	GEM-005-D11	BX255406	ATGACCAAGTGGTTTGACACTAACTACCACTACATCGTTCCAGAGCTTGGACCAGAAATTAAATTCAAGTACTCTTCACACAAAGCTGTGCATGAATACAAAGAGGCTAAAGAGATTGGTATTGAGACTGTACCTGTCATCGTAGGTCCTGTGTCATACTTGTTGTTATCAAAGCCTGCAAAAGGTGTTCCTAAAACATTCAACCTTCTTTCTCTGCTTGATTCAATTCTGCCGGTCTATAAAGAGGTCTTAGGTGAGTTGAAGGAGGCTGGGGCAACATGGATACAGTTTGATGAACCCTTGCTTGTAATGGACCTTGAGGCTCACCACCTGAATGCTTTCTCTAAAGCTTATTCTTTCTTAGAAGAAGTGTTGGTTGGGACCAAATTGCTTGTAGAA…	Singleton				Methionine synthase	CAA58474.1	Catharanthus roseus	7e-73	278 bits (710)	156/183 (85%)	-2.46699	1.15054e-12	8.07698e-10
1.01		363	GEM-006-C05	BX255477	GCAGTTCAAAAAGCTGCTGCAGCGTTGAAGACTTCTGACCATCGACGAGCTACGCCAGTAAACATTCGTCTTGAGCAACAACAGAAAAAGTTGAATCTTCCAATTCTTCCCACGACAACAATTGGGTCATTCCCACAGACAGTTGAATTGCGTAGGGTTCGTCGTGAATTCAAGATAAACAAGATTTCAGAGGAAGAATATGTTAGCTCCATCAAGGAAGAAATTGCCAAGGTTGTCAAATTGCAAGAGGACCTTGATATTGATGTGCTTGTGCACGGAGAACCCGAGAGGAATGACATGGTGGAGTACTTTGGAGAACAGCTTCAGGGCTTTGCATTTACAGTCAATGGTTGGGTACAGTCT	Singleton				Methionine synthase	AAQ08403.1	Glycine max	7e-54	214 bits (546)	113/121 (93%)	-1.76156	2.40149e-08	1.32202e-06
1.01		594	GEM-029-B01	BX249820	ATTTGATATTTGGAGTTGCAGAGGTGCAAAGCATGGCTATGGCAATGGCGACCATGCGAAAAATCTCTAGTTCAGCCTTGTTTAGGCCCGGATCGGCTATGCTACAAAGAGCTCTGCAATCTACTGTTGCTCTTTCCAACGAGGCCGACTACTCTCGTCTCGAAAAACAAAAGTCCCATGTCACTTGGCCAAAGCAGCTGAATGCTCCACTGGAGGAGGTCGATCCCGAGATTGCGAATATCATAGAACTTGAAAAAAATCGACAATGGAAGGGCCTTGAACTTATCCCTTCAGAGAACTTTACTTCATTATCAGTCATGCAGGCTGTAGGATCAGTCATGACCAATAAATACAGTGAAGGCTATCCTGGTGCAAGATACTATGGAGGAAATGAATTCA…	Singleton				Serine hydroxymethyltransferase, putative	EEF35152.1	Ricinus communis	8e-75	283 bits (725)	159/189 (84%)	-0.998657	1.60287e-07	5.12468e-06
1.01		572	GEM-049-H03	BX251461	GTTATTCACAGGCTTTAACAAGGCTCACTAAACTTTACGCGGATAGAGCAGAGGCATATGCAAGTTCTGATGTAAAAGTATCATTACGAAATATTTCCGTAGGACTTGGTAACAAGGATGTCTCTCACCTCTCTCCCACGGTTATTGCTATTGAGGCTCTGATGGAGATGAGCAAACTTATGACCTACAGGAAATTGATGAATGCTGCTGCTGGATCATAAGCCCAAGAGCACAAATTTATCTACGCAGCCCAGTATTAGATGCTGTGTAGCAATACAAAGTTATCTTATATAGGAATCCAATTGAGTGAAGCCGGTACATTCAAATTAATTCTACAATAGCAATGTTCTTAGATAAAGCTGACATTGGCAAATGATAGTATCTCTTCCATTCTTGGTT…	Singleton			TC99735	Shikimate kinase	EEC80263.1	Oryza sativa	4e-28	129 bits (325)	133/168 (79%)	-0.812114	7.64264e-06	0.000103647
1.01		572	GEM-050-D02	BX251496	TTCCAACCCAACTGGATCTGTTTATCCAAGAGAATTGCTAGAAGAAATAGCAAAAATTGTTGCAAAGCATCCTAAGTTACTGGTTCTGTCAGATGAAATCTACGAACACATTATGTATCCACCAGCAAAGCACACGAGCTTTGCTTCTTTGCCAGGAATGTGGGAAAGAACACTGACTGTTAATGGATTCTCTAAGGCCTTTGCAATGACAGGTTGGCGACTTGGGTACTTGGCAGGACCAAAGCACTTTGTTACAGCTTGTGGAAGAATTCAGAGCCAGTCCACATCAGGTGCTAGCAGTATCTCTCAGAAAGCAGGGGTTGCTGCTTTGGCCTTGGGATATGCTGGTAGTGAAGCAGTGTCTACTATGGTCAAAGCATACAGGGAGAGGAGAGACTT…	Singleton				Aspartate aminotransferase	CAF31327.1	Pinus pinaster	4e-88	327 bits (838)	190/190 (100%)	-0.683739	4.34613e-05	0.000425338
1.01		641	GEM-055-C03	BX251773	GTCATTACCATTGAGAATTCCCGCTCCGATGAGAAATTATTGAGAGTTTTCCAGGAGGGCGTGAAATATGGGGCTGGAATCGGTCCTGGGGTTTATGATATACACTCTCCTCGCATTCCAGACACGGAAGAAATCGCAGACCGTATCCGCAAGATACTTGCTGTGCTGGAGACAAACATCCTGTGGGTAAATCCAGATTGTGGTTTGAAAACCAGGAAGTATGATGAAGTTGTTCCTGCATTGACAAACATGGTTGCATCTGCCAAGTTGCTGCGAAGTGAGCTGGCCTCTGCAAAATGATCAAGAAAACAATTTAACATCAGCATTTTAGTGCAATAAAGGTGTGGAGGAATAATTTTGGGTTGCTTATGTGAAGGGGTCAGATGATCTATTGTTTAG…	Singleton				Methionine synthase	ABS01352.1	Carica papaya	3e-43	178 bits (451)	93/99 (93%)	-1.48956	2.00145e-09	2.17913e-07
1.01		656	GEM-065-D01	BX252482	CACAAGCAGCCTGCAGGGAGATGTAAAATTTGCTGAAGTACTTGAGAAAATGGGAGCAAAAGTAACATGGACTGAAAATAGCGTGACTGTAACTGGTCCACCACTTGAGGTGTCAAAGGGAAAACGTTTGCATGGTATTGATGTTAACATGAATAAAATGCCAGATGTTGCAATGACTCTGGCTGTGGTTGCCCTTTTTGCTGACGGTCCGACAGCCATAAGGGATGTTGCAAACTGGAGAGTTAAGGAGACAGAGCGCATGTTGGCCATCTGTACGGAACTAAGGAAGCTGGGAGCAACTGTAGAGGAGGGACCTGACTATTGCATAATCACCCCTCCGGAGAAGTTGAAACGGACATCAATTGATACATATGATGATCACAGAATGGCCATGGCATT…	Singleton				Putative 5-enolpyruvylshikimate 3-phosphate synthase	ABA54869.1	Fagus sylvatica	4e-79	296 bits (759)	151/164 (92%)	-0.844168	2.46834e-06	3.91968e-05
1.01		396	GEM-087-B02	BX253698	GCAGACAAAGCCTACGGCCGTGATATCGTCGATGCCCACTATAAGGCTTGCCTGTATGCAGGAATCAACATTAGTGGCATCAATGGAGAAGTCATGCCCGGTCAATGGGAATTTCAAGTTGGCCCGACGGTTGGTATTTCATCTGGTGATCAAGTCTGGGCTGCACGTTACCTTCTTGAGAGAATCACAGAAGTGGCTGGTGTTGTCCTCTCATTTGACCCCAAACCCATTCAGGGTGATTGGAATGGTGCTGGTGCTCACACTAACTACAGTACGAAATCAATGAGAGAAGAAGGGGGAATTAAAGTGATCAAAAAGGCCATTGAAAAGTTAGGGTTGAGGCATAAGGAACACATTGCTGCCTATGGAGAGGGCAACGAGAGGCGTTTGACTGGC	Singleton				Glutamine synthetase 1b	CAA06383.1	Pinus sylvestris	7e-72	273 bits (699)	132/132 (100%)	-0.681542	4.86821e-05	0.000459268
1.01		537	GEM-105-C09	BX254818	GCAAAACTAAGATTCCTTCTGAAATTACTGCTGCATTGGAACCTATCAAAGACAATGAAGAAGCGGTAAGGGCTTATGGAATTCATCTCGGCACTGAAATGTGCAAGAAAATTCTTGCTCATGGAATTAAGACTCTGCATTTGTATACGCTCAACATGGATAAATCAGCGTTGGCAATTCTTGGGAATCTTGGCTTGATAGATATGACAAAGATCAGGAGGTCTTTGCCATGGAGACCAGCAACTAATGTTTTGCGTACTAAAGAGAATGTTCGACCCATATTCTGGGCCAACCGTCCAAGGAGCTACATTTCTCGAACAATTAGTTGGGAACAGTTTCCCCATGGGAGATGGGGGGATACACGTAGCCCAGCTTATGGAGCTCTCAATGACTATCAGT…	Singleton				Methylenetetrahydrofolate reductase	EEF11162.1	Populus trichocarpa	1e-81	305 bits (782)	161/178 (90%)	-0.99675	2.27536e-07	6.24221e-06
1.01		325	13-2XLG4	FN256772	TCTTCAGACCACAGTCAGGGTTAACCCATAGtatgTTTGTTTCGAGCACAGCAAGCATCTTGCTGATACGATCTGCAATTTCTTCTACGCTTGGAATGCGAGGAGAGTGAATGTCATataCACCAGGGCCAATTCCGGCACCATATTTCACACCCTCTCGGAAAACTGAGAGAAGTTTCTCATCGGAACGAGAATTCTCAATGGTGATTACATCGGCATCCATATCAATGATTGAATGAATAATATCGTTGAAGTTAGAGTAGCACATGTGGGTATGGATCTGAGTTGTATCTTGCACACCACAGTTAGTGATGCGGAATCCGTG	Contig21S	ACTTCCTGGTCTTCAGACCACAGTCAGGGTTAACCCATAGTATGTTTGTTTCGAGCACAGCAAGCATCTTGCTGATACGATCTGCAATTTCTTCTACGCTTGGAATGCGAGGAGAGTGAATGTCATAGACACCAGGGCCAATTCCGGCACCATATTTCACACCCTCTCGGAAAACTGAGAGAAGTTTCTCATCGGAACGAGAATTCTCAATGGTGATTACATCGGCATCCATATCAATGATTGAATGAATAATATCGTTGAAGTTAGAGTAGCACATGTGGGTATGGATCTGAGTTGTATCTTGCACACCACAGTTAGTGATGCGGAATCCGTGT	335		Vitamin-b12 independent methionine synthase	XP_002319710.1	Populus trichocarpa	7e-58	226 bits (575)	109/111 (98%)	-1.50141	1.33396e-05	0.000109803
1.01		334	13-3XLG4	FN256777	ACTTCCTGGTCTTCAGACCACAGTCAGGGTTAACCCATAGTATGTTTGTTTCGAGCACAGCAAGCGTCTTGCTGATACGATCTGCAATTTCTTCTACGCTTGGAATGCGAGGAGAGTGAATGTCATAGACACCAGGGCCAATTCCGGCACCATATTTCACACCCTCTCGGAAAACTGAGAGAAGTTTCTCATCGGAACGAGAATTCTCAATGGTGATTACATCGGCATCCATATCAATGATTGAATGAATAATATCGTTGAAGTTAGAGTAGCACATGTGGGTATGGATCTGAGTTGTATCTTGCACACCACAGTTAGTGATGCGGAATCCGTG	Contig21S	ACTTCCTGGTCTTCAGACCACAGTCAGGGTTAACCCATAGTATGTTTGTTTCGAGCACAGCAAGCATCTTGCTGATACGATCTGCAATTTCTTCTACGCTTGGAATGCGAGGAGAGTGAATGTCATAGACACCAGGGCCAATTCCGGCACCATATTTCACACCCTCTCGGAAAACTGAGAGAAGTTTCTCATCGGAACGAGAATTCTCAATGGTGATTACATCGGCATCCATATCAATGATTGAATGAATAATATCGTTGAAGTTAGAGTAGCACATGTGGGTATGGATCTGAGTTGTATCTTGCACACCACAGTTAGTGATGCGGAATCCGTGT	335		Vitamin-b12 independent methionine synthase	XP_002319710.1	Populus trichocarpa	7e-58	226 bits (575)	109/111 (98%)	-1.5185	5.66215e-08	1.5878e-06
1.01		334	4-9JME6	FN256624	ACACGGATTCCGCATCACTAACTGTGGTGTGCAAGATACAACTCAGATCCATACCCACATGTGCTACTCTAACTTCAACGATATTATTCATTCCATCATTGATATGGATGCCGATGTCATCACCATTGAGAATTCTCGTTCCGATGAGAAACTTCTCTCAGTTTTCCGAGAGGGTGTGAAATATGGTGCCGGAATCGGTCCTGGTGCCTATGACATTCACTCTCCTCGCATTCCAAGCGTAGAAGAAATTGCAGATCGTATCAGCAAGATGCTTGCTGTGCTCGAAACAAACATTTTATGGGTTAATCCTGACTGTGGTCTGAAGACCAGGAAG	Contig21S	ACTTCCTGGTCTTCAGACCACAGTCAGGGTTAACCCATAGTATGTTTGTTTCGAGCACAGCAAGCATCTTGCTGATACGATCTGCAATTTCTTCTACGCTTGGAATGCGAGGAGAGTGAATGTCATAGACACCAGGGCCAATTCCGGCACCATATTTCACACCCTCTCGGAAAACTGAGAGAAGTTTCTCATCGGAACGAGAATTCTCAATGGTGATTACATCGGCATCCATATCAATGATTGAATGAATAATATCGTTGAAGTTAGAGTAGCACATGTGGGTATGGATCTGAGTTGTATCTTGCACACCACAGTTAGTGATGCGGAATCCGTGT	335		Vitamin-b12 independent methionine synthase	XP_002319710.1	Populus trichocarpa	7e-58	226 bits (575)	109/111 (98%)	-1.16623	3.01942e-06	3.26512e-05
1.01		643	13-4JMG2	FN256791	ACGCGGGGCCTAAGCATCTAGACGAAAAGGTGGCTGCTCTGCATTTGCCTAAGTTGGGTGCTCATCTAACAAAGCTTTCTCCTGAACAGGCAGCGTATATCAACGTGCCCGTTGAGGGACCTTACAAGCCTGCCCACTACCGATACTGAAGAGAAATGGCATTTTTGGTGACTTGCTGGGCAAGTGGCAAGGCTCCTGGACAGTTGCCAGAAGGACGAATCCCCCTCCGTGGCCGGCTCCATTGTTTTGTTCCAATTTTAATAAAAAAATGCTGTAGTCATGTATGTCTGCTGAGTTTTTTACAGCAGCACCGAAAGATTTCCTGTTTAGTATGGTCTTATGATAGAAGTCGGTTGCCATAGAATTGGTATTCGAGGTTTCTCCATGATGTAGCTAGCT…	Contig22S	ACGCGGGGCCTAAGCATCTAGACGAAAAGGTGGCTGCTCTGCATTTGCCTAAGTTGGGTGCTCATCTAACAAAGCTTTCTCCTGAACAGGCAGCGTATATCAACGTGCCCGTTGAGGGACCTTACAAGCCTGCCCACTACCGATACTGAAGAGAAATGGCATTTTTGGTGACTTGCTGGGCAAGTGGCAAGGCTCCTGGACAGTTGCCAGAAGGACGAATCCCCCTCCGTGGCCGGCTCCATTGTTTTGTTCCAATTTTAATAAAAAAATGCTGTAGTCATGTATGTCTGCTGAGTTTTTTACAGCAGCACCGAAAGATTTCCTGTTTAGTATGGTCTTATGATAGAAGTCGGTTGCCATAGAATTGGTATTCGAGGTTTCTCCATGATGTAGCTAGCT…	643		S-Adenosyl homocysteine hydrolase	XP_001693339.1	Chlamydomonas reinhardtii	6e-17	90.1 bits (222)	43/46 (93%)	-1.46174	3.75059e-07	6.67242e-06
1.01		294	3-11JMF4	FN256888	CTtGCgTTCTAAAATCTCAGTAATGCAAAAGCTAgCTACATCATGGAAAAACCTCgaAATACCAATTCTATGGCAACCAACTTCTATCATAAAACCATACTAAACAGGAAATCTTTCGGTGCTGCTGTAAAAAAACTCAGCAaACATACATGACTACAGCATTTTTTTATTAAAATTGGAACAAAACAATGGAGCCGGCCACGGAGGGGGATTCGTCCTTCTGGCAACTGTCCAggAgCCTTGCCGCTTGCCCAGCAAGTCACCAAAAATGCCATTTCTCTTCAGTATCCCGCG	Contig22S	ACGCGGGGCCTAAGCATCTAGACGAAAAGGTGGCTGCTCTGCATTTGCCTAAGTTGGGTGCTCATCTAACAAAGCTTTCTCCTGAACAGGCAGCGTATATCAACGTGCCCGTTGAGGGACCTTACAAGCCTGCCCACTACCGATACTGAAGAGAAATGGCATTTTTGGTGACTTGCTGGGCAAGTGGCAAGGCTCCTGGACAGTTGCCAGAAGGACGAATCCCCCTCCGTGGCCGGCTCCATTGTTTTGTTCCAATTTTAATAAAAAAATGCTGTAGTCATGTATGTCTGCTGAGTTTTTTACAGCAGCACCGAAAGATTTCCTGTTTAGTATGGTCTTATGATAGAAGTCGGTTGCCATAGAATTGGTATTCGAGGTTTCTCCATGATGTAGCTAGCT…	643		S-Adenosyl homocysteine hydrolase	XP_001693339.1	Chlamydomonas reinhardtii	6e-17	90.1 bits (222)	43/46 (93%)	-1.31067	5.7089e-06	5.45976e-05
1.01		489	13-1XLF6	FN256755	ACCCCTGCTATGACCTCCAGAGGTCTGAAGGAAGCTGATTTTGAGCAGATTGGAGAGTTCCTCCACCAGTCTATTATCATCACTTTGGCTATCCAGAGCGAACATGGGAAGCTTCTCAAGGACTTCAACAAAGGTTTGGCGGGCAACAAGGACATTGAAAATCTGAAAGCTCAAGTGGAGAAATTCTCTGCACAGTTTGATATGCCTGGCTTTGATGTAGCTACAATGAAGTTCCAATAAGTGATCATAGGAATAGCATAATTCCTTTTCCTTTTGGGTGCATTGCTGTTAGCATTGAAAGTTGGTAGCTAGAGGGATATATTCTGTAGCTTGATGAATAAATATGTATTGTTCGTGAGTTTCAGAGTCCTCAAAATTTGAGGACTTATTTACTGGTGT…	Singleton				Serine hydroxymethyltransferase	EEE83483.1	Populus trichocarpa	1e-26	122 bits (305)	67/79 (84%)	-1.51173	1.9035e-07	3.88808e-06
1.01		378	13-5XLE7	FN256878	ACGCGGGGCTTAAATATTACCGATCAGCGAAGCTGAGTTAGTATCATTACTATTCGCAGGGGAAGGGAAGGGTTTGAGGTGAAGATCAGGCGAGATCATGGCATCGAGGGTGGCATGGCGGGCTTCACGAGCTGCTGCATCTCTTCTCAGGATGAGAAGCACCTGCGTCGATTCTCGGCCGCCTTTCAGATTTCCTTTCTCTTACTCCCGGGGTTTCGCTTCTGTTGTCAAGGACTTGAAATATACTGATTCACATGAGTGGGTCAAAGTTGATGGCCCTCTTGCTGTTATCGGAATAACTGACCATGCTCAGGATCATCTGGGAGATGTTGTGTTTGTTGAACTACCAGATGTTGGAGCTACTGTTTCAAAAGGGGG	Singleton				Glycine decarboxylase complex H-protein	AAO63775.1	Populus tremuloides	9e-21	102 bits (255)	52/56 (92%)	-0.8218	3.75236e-06	3.85617e-05
1.01		249	14-1JMD9	FN257080	AAGACGATTAAAATATGATAGAAATCCTAGCTCGAGCCAGACTTGAAAACACTAGCACTTACATCGCGTATCCAAAGAATCAGATATGAAACCCATAATTGAGGTTGGCATATTCAACAGTTTGTTGCCCGACATAGAAAATAGTAAACCCTAATGAACCCTACAAAACGTGGCCCACTTTAAAAAGAAAATCCCTCTGCTTCTTACTCCACAGTTTCAAGCTTTCTCCCACTTAAGGACCTTTACAGT	Singleton			TC94468	S-adenosylmethionine synthetase 1	ABK24289.1	Picea sitchensis	0	748 bits (1931)	388/393 (98%)	-0.892484	0.000136735	0.000761708
1.01		121	14-3JMF11	FN257093	ACTTCATTTAATAACTCGCCTTTCAAGGAAAATGGAGGCACAGACACTTTGAGAGTTCACTCAATTAATATCAACTGTAAATAAGAAAATATTATGGATGGAGAAATGTGGCTCCCCGCGT	Singleton			TC101869	Methyltetrahydropteroyltriglutamate-homocysteine methyltransferase	ABR25991.1	Oryza sativa	2e-27	126 bits (317)	66/70 (94%)	-1.46282	3.13077e-06	3.3311e-05
1.01		585	14-3XLD1	FN257119	GGTAAGGAGTTCACTTCTGTTATACAAaAGGCTGAATCTGATCTGCGTGAGCTTCTTaGCATTCCTAcaAaTTATGAGGTCCTTTTCCTTcaagGTGGGGCTTctaCACAGTTCTCTTGTTTGCCGTTAAACTTATGTGgcgCAGAAGATACAGCGGATTATATTGTGACTGGATCATGGGGTGACAAGGCCTTCAAAGAAGGTCAgaattTTTGCAAGGCCAATCTGGCTTGGTCTGGAAAGGCTACTAAGTATAcaAGAATACCCTCTGAGGAGGAAGTCCAGTTAAACCAAAATGCAAAATACTTGcaTATCTGTGCCAATGagACCATTcATGGTGTTGAGTTTAAGGACTACCCTACGCCCAAAGGGGACACTACCTTTCTGGTTGCTGACATG…	Singleton				Phosphoserine aminotransferase	AAM64881.1	Arabidopsis thaliana	2e-82	307 bits (786)	166/195 (85%)	-1.38957	4.26135e-08	1.29365e-06
1.01		443	14-4XLC2	FN257042	AAACAGAATCCCAAATGAAACTGGATGTTATTGCTGCATAAATGCATGTGTTACAGCTACAGAACAAAAGATGTTGCTTCTTGTTGAGAATAATATGTGCATACGCACACATAGAGAAAGAAAGTAAATATGACCACAATCTGCAAAGTTACACAGAAAAGACTCCCAGTTCTGTCTTTACCATGGGAAAGGCAATTCCTAGCATTTCCAAAAAAGAAATAAGACTTGCAGATAACCTGGCCAAAATCCATATGCTGCAACAAGAATATATGGGCTTAGGTAGGTTTGTAATACTTCCTCTATTTTACAAGACAAGTTCTCCATCTCTAACAATAGAAGGGTATCCAAATACCCACTTCCTCAAACCTCAATATAAACTTTCCTGCACAAGTAAGAAAT…	Singleton			TC103441	Glycine cleavage system T protein	CAA81081.1	Solanum tuberosum	2e-141	506 bits (1303)	266/294 (90%)	-0.784786	6.28524e-05	0.000396906
1.01		364	4-1JMG7	FN256463	ACGCGGGCATTcTtgTCATCAATAAGCTCAATTTGAGCCGAATGTTGTTGGATGCACTCATTCATTCCTGTCATCAATAAGCTTAATTATCTCTCTGAAAAGGTTGGGATATAATGCTGAGAATGGTTGTAAGAACCAGATAAGTGGGAAAGGGTAACAACGCCCACTTTTTTATTTAAAGTTGATTCAAGTTTTCACAAATTTGCGCTTGAAACCAATGTGCATGCTGACATCACAGATCTTACTTATGGGTGCCAAGTTTTTGGTCAAATCTGAGATGTGCAAAATCCTAAGGAGGGTGCAGCATTTTCATCCTTCCATGTTTTATGATTTTGGTTGTCTAAGTAATCTCCTAGAAAATCAT	Singleton			BX253161	S-adenosylmethionine synthetase 3	ABK27155.1	Picea sitchensis	4e-63	244 bits (624)	123/126 (97%)	-0.850574	4.33889e-07	7.07261e-06
1.01		150	4-14JME12	FN256480	ACACCGAGGTCATTCCCGCTCTAACCAACGTGATTGCAGCTGCCAAATTGCTGCGAGCTCAGTTGGCCAGTGCAAAGTGAAGCGATCCCAGCTATTTTCCCAAATTCAGTTTTAAGCCATCCCAGCTATCTTCCAAATTCAATTTACATG	Singleton			TC90362	5-methyltetrahydropteroyltriglutamate-homocysteine methyltransferase	ABG22095.1	Oryza sativa	2e-86	322 bits (826)	164/169 (97%)	-0.812817	7.43807e-07	1.0795e-05
1.01		543	4-14JMG11	FN256552	ACGCGGGTCATATGCCATTGGTGTGCCTGAGCCACTTTCTGTGTTTGTTGACACATATGGAACTGGAAAAATTCAAGATGCTGAAATTCTGAAGTTGATCAAAGAAAATTTTGACTTCCGCCCTGGCATGATTTCTATCAACCTTGACCTAAAACGGGGAGGCAATAAGAGGTTCCAGAAAACAGCAGCGTATGGCCATTTCGGTCGGGAGGATCCTGATTTTACTTGGGAGACTGTGAAGGTCCTTAAGTGGGAGAAAGCTTGAAACTGTGAAGTAAGAGGCAAGTCAATTTTCTAAAGCAGACCGCGTGTTTTAGGGTTCACTCTTTTATATCTTTGGCAACTCTTGAATATGCCAATAATCTCAGTTATGGGTTTCATGTCTGATTTTTCAAATTT…	Singleton				S-adenosylmethionine synthetase 1	ABK24289.1	Picea sitchensis	2e-41	171 bits (433)	84/87 (96%)	-1.57429	1.0672e-11	4.41421e-09
1.01		531	4-8JMD3	FN256628	ACCTATGGTTGAAGCTATGGTGGCTTTGGTGTTAGTTGATCACTTGATGCAACAGTATGCCCAATGTGAGTTGTTTCCCATGGGTTCACTTCAAGATTCATTGGATCAGCAGAATGCAAAAGCAGTTGAAATGCTCAGCAAGCAGTGAGGTTGATAAAGCTGGAAGTCGCAGTTTTGTTTGGAGGTTGATTTTTATGGTATTTTCCAAATAACAGAGATAGCATGAAGGTTGTTTGTATGAAGCAAATTATATGTATCAGTCAGGTTAGGGTGTTGTATCCAGACGAGACCTCATGCCACAAACGAGACATATCAGCTTCTTTTGAACTAATGCTAATGAAATCTGATTTCTTTTGTTGGATTTAAGAGCACTGGTATTATAATTGAATATGGCTACTT…	Singleton			TC108315	Chorismate synthase, chloroplast precursor, putative	EEF32805.1	Ricinus communis	2e-22	110 bits (275)	129/151 (85%)	-1.21983	1.40184e-05	0.000114254
1.01		270	13-8XLB2	FN256835	TCTTGTAAATAAGTCGTAGTCAATCTGTATAGTTGTTGAGACCAAACTAAGTATTCAGGCTTTAGCTGAAAGGGGAAGGTGCTTCTTTTTGGAAAATGTTTCTGCTGCAGTTTGATTTATGAGGGATACGTCCTCTTATTTTCTTTTAAACAAAGGAGAAAACTGCTTTTTGATATTACATAGTAATTGACAATGCAAGATAGCAACCAATTCCTAGATTTGCTGACATCTGCATTTCTATGAAAGTTTATCAAAATCTTAATGAACTTA	Singleton			TC108158	S-adenosylmethionine-dependent methyltransferase, putative	EEF28921.1	Ricinus communis	0	409 bits (1051)	236/310 (76%)	-0.665396	8.04472e-06	7.29315e-05
1.01		182	4-1JMG1	FN564392	TTCCTGGTCCCAGGCCTGGAATGCTTCATCCTTCCAAACCATGAAACTCACAGGATCAACGACAGTAGGCTGGATGACCTCCTTTGCAGGGAAAACTCCCCAAGTTACAGCATTCACATCAGTTGGCCCAATGTTAGCTGCTGTTGCACCCTTCTTATTTACAGCAATATATGTCACCCGCG	Singleton				Methylenetetrahydrofolate reductase	EEF11162.1	Populus trichocarpa	3e-18	94.7 bits (234)	48/58 (82%)	-0.821059	6.38444e-05	0.000401637
1.01		243	4-9JMH5	FN564393	ATGAATAATGAAAAGACTGGTGCCTAATTTACTACGCTTGGGGAACCTTTTCCTGCTTCAGAGGTTTGACAATCTCCCAGGTGAAATCAGGATCGTCCCTGCCGAAGTGACCATAAGCGGCTGTCTTTTGGAACCTCCCATTTCCTCCTCTCTTCAGATCAAGATTGATAGTCATCATGCCAGGCCTGAAATCAAAGTTCTTTTTTATGAGCTCCAGAATTTCCTTGTCTGGAATGGTCCCTG	Singleton				S-adenosylmethionine synthetase 3	ABK27155.1	Picea sitchensis	1e-30	135 bits (341)	64/65 (98%)	-0.776218	6.34064e-05	0.000399641
1.05	35	733	13-2XLA1	FN256766	ACGCGGGGAGTGGTGCAATTCTGTTTGAAGAGACTCTCTATCAGAAAACTGCAGCTGGGAAGCCCTTTGTTGATGTCCTCAACGAAGGAGGGGTCCTGCCGGGCATAAAAGTAGACAAAGGAACAGTGGATCTTGCGGGAACCAAAGGTGAAACCACTACCCAGGGCCTGGATGGCCTTGCACAGAGATGCCAGCAATACTATAATGCCGGAGCAAGGTTTGCAAAATGGAGGTCCGTTCTGAAGATCGGAACTACGGAGCCCTCCCCACTTGCTATTCAGGAAAATGCAAATGGCCTTGCTCGTTATGCTATCATCTGCCAAGAGAATGGTTTAGTTCCTATTGTTGAGCCGGAAATTCTGGTAGATGGGTCTCATGATATTGAAACCTGTGCGGCTG…	Contig2	ATTTGGTTATCTGCGGCGATTTTTTGTAGTGTTTTGTTTGATCATTCCTCAAGCTCTAGTAGAAATGTCTTGCTTCGAAGGAAAATACCGCGATGAGCTAATCGCCAATGCGGCGTACATAGCAACACCCGGTAAGGGAATTCTAGCTGCAGATGAGAGCACTGGAACCATCGGAAAGCGGTTGGCGAGCATCAATGTGGAAAATATTGAGAGCAACAGGCGTCTGTTGAGGGAGTTCCTCTTCACTGCCCCTAATGCCTTGCAGTATTTGAGTGGTGCAATTCTGTTTGAAGAGACTCTCTATCAGAAAACTGCAGCTGGGAAGCCCTTTGTTGATGTCCTCAACGAAGGAGGGGTCCTGCCGGGCATAAAAGTAGACAAAGGAACAGTGGATCTTGC…	996		Fructose-bisphosphate aldolase-like	ABB29926.1	Solanum tuberosum	8e-154	546 bits (1407)	287/310 (92%)	-1.63308	6.53851e-09	3.3286e-07
1.05		654	GEM-023-H07	BX249425	ATTTGGTTATCTGCGGCGATTTTTTGTAGTGTTTTGTTTGATCATTCCTCAAGCTCTAGTAGAAATGTCTTGCTTCGAAGGAAAATACCGCGATGAGCTAATCGCCAATGCGGCGTACATAGCAACACCCGGTAAGGGAATTCTAGCTGCAGATGAGAGCACTGGAACCATCGGAAAGCGGTTGGCGAGCATCAATGTGGAAAATATTGAGAGCAACAGGCGTCTGTTGAGGGAGTTCCTCTTCACTGCCCCTAATGCCTTGCAGTATTTGAGTGGTGCAATTCTGTTTGAAGAGACTCTCTATCAGAAAACTGCAGCTGGGAAGCCCTTTGTTGATGTCCTCAACGAAGGAGGGGTCCTGCCGGGCATAAAAGTAGATAAAGGAACAGTGGATCTTGC…	Contig2	ATTTGGTTATCTGCGGCGATTTTTTGTAGTGTTTTGTTTGATCATTCCTCAAGCTCTAGTAGAAATGTCTTGCTTCGAAGGAAAATACCGCGATGAGCTAATCGCCAATGCGGCGTACATAGCAACACCCGGTAAGGGAATTCTAGCTGCAGATGAGAGCACTGGAACCATCGGAAAGCGGTTGGCGAGCATCAATGTGGAAAATATTGAGAGCAACAGGCGTCTGTTGAGGGAGTTCCTCTTCACTGCCCCTAATGCCTTGCAGTATTTGAGTGGTGCAATTCTGTTTGAAGAGACTCTCTATCAGAAAACTGCAGCTGGGAAGCCCTTTGTTGATGTCCTCAACGAAGGAGGGGTCCTGCCGGGCATAAAAGTAGACAAAGGAACAGTGGATCTTGC…	996		Fructose-bisphosphate aldolase-like	ABB29926.1	Solanum tuberosum	8e-154	546 bits (1407)	287/310 (92%)	-1.10305	1.08253e-07	3.80382e-06
1.05		357	4-14JME5	FN256481	ACTGTGCCAGATTTGGATAAGACCAAGCTTATTGATGATGTGAGGCGGGCTCTGTATGCATCTAAGATATGTAGTTATGCCCAAGGAATGAATCTGATCCGTGCGAAGAGCATAGAGAAGGGATGGGATTTGAAACTGGGAGAGCTCGCCCGGATCTGGAAGGGTGGTTGCATCATTCGTGCGATTTTCCTTGATCGGATCAAGAAGGCCTATGACAGGAATCCAGATCTGTTTAGTCTGTTGGTTGATCCTGAATTTGCAAAGGAAATGATTGAGAGACAGTCAGCGTGGCGGCGAGTTGTGACTCTTGCGATCAACGCTGGTGTCAGCGTTCCAGGTATGTCTGCAAGTTTGGCG	Contig6	GTGTGACTTACATTGGTAAAGGCGGAGCAGGCAATTTTGTCAAGATGGTGCATAATGGCATTGAGTATGGAGACATGCAGCTCATTGCAGAGGCTTATGATGTTCTAAAGTCTGTCGGTAAGCTCACTAACGAAGAACTGCACCAGGCTTTTGATACTTGGAATAAGGGGGAATTGTGTAGTTTTTTGATAGAAATCACTGCGGATATCTTTGGGATCAAGGATGATAAGGGGGATGGGCATCTTGTGGATAAAGTTCTCGATAAAACTGGCATGAAGGGCACTGGTAAGTGGACTGTGCAACAAGCTGCAGATCTGTCTGTTGCAGCCCCTACCATTGCTTCTTCTTTGGATTCTAGGTTTCTTAGTGGATTGAAGGAGGAGAGGGTGGAGGCCTCCA…	782		6-phosphogluconate dehydrogenase, putative	EEF31571.1	Ricinus communis	1e-113	412 bits (1060)	243/263 (92%)	-1.25365	7.06202e-08	1.86946e-06
1.05		644	GEM-054-C09	BX251713	GTGTGACTTACATTGGTAAAGGCGGAGCAGGCAATTTTGTCAAGATGGTGCATAATGGCATTGAGTATGGAGACATGCAGCTCATTGCAGAGGCTTATGATGTTCTAAAGTCTGTCGGTAAGCTCACTAACGAAGAACTGCACCAGGCTTTTGATACTTGGAATAAGGGGGAATTGTGTAGTTTTTTGATAGAAATCACTGCGGATATCTTTGGGATCAAGGATGATAAGGGGGATGGGCATCTTGTGGATAAAGTTCTCGATAAAACTGGCATGAAGGGCACTGGTAAGTGGACTGTGCAACAAGCTGCAGATCTGTCTGTTGCAGCCCCTACCATTGCTTCTTCTTTGGATTCTAGGTTTCTTAGTGGATTGAAGGAGGAGAGGGTGGAGGCCTCCA…	Contig6	GTGTGACTTACATTGGTAAAGGCGGAGCAGGCAATTTTGTCAAGATGGTGCATAATGGCATTGAGTATGGAGACATGCAGCTCATTGCAGAGGCTTATGATGTTCTAAAGTCTGTCGGTAAGCTCACTAACGAAGAACTGCACCAGGCTTTTGATACTTGGAATAAGGGGGAATTGTGTAGTTTTTTGATAGAAATCACTGCGGATATCTTTGGGATCAAGGATGATAAGGGGGATGGGCATCTTGTGGATAAAGTTCTCGATAAAACTGGCATGAAGGGCACTGGTAAGTGGACTGTGCAACAAGCTGCAGATCTGTCTGTTGCAGCCCCTACCATTGCTTCTTCTTTGGATTCTAGGTTTCTTAGTGGATTGAAGGAGGAGAGGGTGGAGGCCTCCA…	782		6-phosphogluconate dehydrogenase, putative	EEF31571.1	Ricinus communis	1e-113	412 bits (1060)	243/263 (92%)	-1.53423	7.58787e-09	5.3325e-07
1.05		521	13-2XLA8	FN256767	ACTGTTGAGGCCGGAAAAATGACAAAAGACTTGGCGCTAATTATTCACGGTTCCAGCCTTTCCAGGGAGCACTACCTAAACACTGAAGAGTTTATTGACGCAGTGGCAGCCGATCTGAAAATAAGACTTTCTGCAAAACCAAAGTTGAGTTCTTAAGGGATTGTGAAATGTGTGGCGATTTTGGTCCTGCAAGAGTTGTTTGAAGTCGTAGGTCAGTCAGCTACTAGGGGAAATGCATGTGGCCCATGGAATATCTGTTGTGACATTTGAAAGGAAAAACATTGGCTGTGTTTCCAATTTAAAACTTTACGGTTGCAATAGTCATTGCTATGTTTCGAGGGATTATTTCCTCTTAAATCTTAATACTCCTGCACAGAAGTCTCTAATCAGTTATCGTGG…	Contig9	TGAATCCAACTGGAAAAGTAAATATGAAAAAGCAGGAATCTGGTATGAACATAGGCTTATCGATGACATGGTAGCCTATGCATTAAAGAGTGAAGGGGGCTATGTATGGGCGTGCAAAAATTACGATGGTGATGTACAGAGTGATTTCTTGGCACAGGGATTTGGATCCCTTGGCTTGATGACGTCTGTACTGGTTTGTCCTGATGGAAAAACTATCGAGGCCGAAGCAGCTCATGGCACTGTTACTCGGCATTACCGCGTACATCAAAAGGGAGGTGAAACTAGCACGAACAGCATTGCTTCTATTTTTGCATGGACACGTGGGCTTGCACACAGGGCAAAACTGGACGGAAATGCAAGGCTACTTGAATTTGCAGAGAAGCTGGAAGTTGCTTGTGT…	922		NADP+-isocitrate dehydrogenase	AAR05796.1	Pinus pinaster	5e-102	374 bits (960)	184/184 (100%)	-1.31146	2.36522e-09	1.53461e-07
1.05		455	3-6JMA11	FN257008	ACTGTTGAGGCCGGAAAAATGACAAAAGACTTGGCGCTAATTATTCACGGTTCCAACCTTTCCAGGGAGCACTACCTAAACACTGAAGAGTTTATTGACGCAGTGGCAGCCGATCTGAAAATAAGACTTTCTGCAAAACCAAAGAGTTCTTAAGGGATTGTGAAATGTGTGGCGATTTTGATCCTGCAAGAGTTGTTTGAAGTCGTAGGTCAGTCAGCTACTAGGGGAAATGCATGTGGCCCATGGAATATCTGTTGTGACATTTGAAAGGAAAAACATTGGCTGTGTTTCCAATTTAAAACTTTACGGTTGCAATAGTCATTGCTATGTTTCGAGGGATTATTTCCTCTTAAATCTTAATACTCCTGCACAGAAGTCTCTAATCAGTTATCATGGGCT…	Contig9	TGAATCCAACTGGAAAAGTAAATATGAAAAAGCAGGAATCTGGTATGAACATAGGCTTATCGATGACATGGTAGCCTATGCATTAAAGAGTGAAGGGGGCTATGTATGGGCGTGCAAAAATTACGATGGTGATGTACAGAGTGATTTCTTGGCACAGGGATTTGGATCCCTTGGCTTGATGACGTCTGTACTGGTTTGTCCTGATGGAAAAACTATCGAGGCCGAAGCAGCTCATGGCACTGTTACTCGGCATTACCGCGTACATCAAAAGGGAGGTGAAACTAGCACGAACAGCATTGCTTCTATTTTTGCATGGACACGTGGGCTTGCACACAGGGCAAAACTGGACGGAAATGCAAGGCTACTTGAATTTGCAGAGAAGCTGGAAGTTGCTTGTGT…	922		NADP+-isocitrate dehydrogenase	AAR05796.1	Pinus pinaster	5e-102	374 bits (960)	184/184 (100%)	-0.969611	1.49412e-07	3.16926e-06
1.05		518	3-6JMH3	FN257000	ACTGTTGAGGCCGGAAAAATGACAAAAGACTTGGCGCTAATTATTCACGGTTCCAACCTTTCCAGGGAGCACTACCTAAACACTGAAGAGTTTATTGACGCAGTGGCAGCCGATCTGAAAATAAGACTTTCTGCAAAACCAAAGAGTTCTTAAGGGATTGTGAAATGTGTGGCGATTTTGATCCTGCAAGAGTTGTTTGAAGGCGTAGGTCAGTCAGCTACTAGGGGAAATGCATGTGGCCCATGGAATATCTGTTGTGACATTTGAAAGGAAAAACATTGGCTGTGTTTCCAATTTAAAACTTTACGGTTGCAATAGTCATTGCTACGTTTCGAGGGATTATTTCCTCTTAAATCTTAATACTCCTGCACAGAAGTCTCTAATCAGTTATCATGGGCT…	Contig9	TGAATCCAACTGGAAAAGTAAATATGAAAAAGCAGGAATCTGGTATGAACATAGGCTTATCGATGACATGGTAGCCTATGCATTAAAGAGTGAAGGGGGCTATGTATGGGCGTGCAAAAATTACGATGGTGATGTACAGAGTGATTTCTTGGCACAGGGATTTGGATCCCTTGGCTTGATGACGTCTGTACTGGTTTGTCCTGATGGAAAAACTATCGAGGCCGAAGCAGCTCATGGCACTGTTACTCGGCATTACCGCGTACATCAAAAGGGAGGTGAAACTAGCACGAACAGCATTGCTTCTATTTTTGCATGGACACGTGGGCTTGCACACAGGGCAAAACTGGACGGAAATGCAAGGCTACTTGAATTTGCAGAGAAGCTGGAAGTTGCTTGTGT…	922		NADP+-isocitrate dehydrogenase	AAR05796.1	Pinus pinaster	5e-102	374 bits (960)	184/184 (100%)	-0.935535	8.04216e-07	1.14856e-05
1.05		518	4-4JMB6	FN256652	ACCTATCCAGGGTTAAATTATGCATACATTATGCATACAATTTTGCTGTCTGCTATCTACTTTGGAGTTTCTAGTTAAAACAATATTTATTCTTGTGCGCTTGTGTAGCCGCACATACATAGCCCATGATAACTGATTAGAGACTTCTGTGCAGGAGTATTAAGATTTAAGAGGAAATAATCCCTCGAAACATAGCAATGACTATTGCAACCGTAAAGTTTTAAATTGGAAACACAGCCAATGTTTTTCCTTTCAAATGTCACAACAGATATTCCATGGGCCACATGCATTTCCCCTAGTAGCTGACTGACCTACGACTTCAAACAACTCTTGCAGGATCAAAATCGCCACACATTTCACAATCCCTTAAGAACTCTTTGGTTTTGCAGAAAGTCTTAT…	Contig9	TGAATCCAACTGGAAAAGTAAATATGAAAAAGCAGGAATCTGGTATGAACATAGGCTTATCGATGACATGGTAGCCTATGCATTAAAGAGTGAAGGGGGCTATGTATGGGCGTGCAAAAATTACGATGGTGATGTACAGAGTGATTTCTTGGCACAGGGATTTGGATCCCTTGGCTTGATGACGTCTGTACTGGTTTGTCCTGATGGAAAAACTATCGAGGCCGAAGCAGCTCATGGCACTGTTACTCGGCATTACCGCGTACATCAAAAGGGAGGTGAAACTAGCACGAACAGCATTGCTTCTATTTTTGCATGGACACGTGGGCTTGCACACAGGGCAAAACTGGACGGAAATGCAAGGCTACTTGAATTTGCAGAGAAGCTGGAAGTTGCTTGTGT…	922		NADP+-isocitrate dehydrogenase	AAR05796.1	Pinus pinaster	5e-102	374 bits (960)	184/184 (100%)	-1.00427	1.03197e-06	1.39379e-05
1.05		517	4-4JMF9	FN256656	ACCTATCCAGGGTTAAATTATGCATACATTATGCATACAATTTTGCTGTCTGCTATCTACTTTGGAGTTTCTAGTTAAAACAATATTTATTCTTGTGCGCTTGTGTAGCCGCACATACATAGCCCGTGATAACTGATTAGAGACTTCTGTGCAGGAGTATTAAGATTTAAGAGGAAATAATCCCTCGAAACATAGCAATGACTATTGCAACCGTAAAGTTTTAAATTGGAAACACAGCCAATGTTTTTCCTTTCAAATGTCACAACAGATATTCCATGGGCCACATGCATTTCCCCTAGTAGCTGACTGACCTACGACTTCAAACAACTCTTGCAGGATCAAAATCGCCACACATTTCACAATCCCTTAAGAACTCTTTGGTTTGCAGAAAGTCTTATT…	Contig9	TGAATCCAACTGGAAAAGTAAATATGAAAAAGCAGGAATCTGGTATGAACATAGGCTTATCGATGACATGGTAGCCTATGCATTAAAGAGTGAAGGGGGCTATGTATGGGCGTGCAAAAATTACGATGGTGATGTACAGAGTGATTTCTTGGCACAGGGATTTGGATCCCTTGGCTTGATGACGTCTGTACTGGTTTGTCCTGATGGAAAAACTATCGAGGCCGAAGCAGCTCATGGCACTGTTACTCGGCATTACCGCGTACATCAAAAGGGAGGTGAAACTAGCACGAACAGCATTGCTTCTATTTTTGCATGGACACGTGGGCTTGCACACAGGGCAAAACTGGACGGAAATGCAAGGCTACTTGAATTTGCAGAGAAGCTGGAAGTTGCTTGTGT…	922		NADP+-isocitrate dehydrogenase	AAR05796.1	Pinus pinaster	5e-102	374 bits (960)	184/184 (100%)	-1.04746	1.30044e-06	1.68092e-05
1.05		619	GEM-056-H03	BX251888	TGAATCCAACTGGAAAAGTAAATATGAAAAAGCAGGAATCTGGTATGAACATAGGCTTATCGATGACATGGTAGCCTATGCATTAAAGAGTGAAGGGGGCTATGTATGGGCGTGCAAAAATTACGATGGTGATGTACAGAGTGATTTCTTGGCACAGGGATTTGGATCCCTTGGCTTGATGACGTCTGTACTGGTTTGTCCTGATGGAAAAACTATCGAGGCCGAAGCAGCTCATGGCACTGTTACTCGGCATTACCGCGTACATCAAAAGGGAGGTGAAACTAGCACGAACAGCATTGCTTCTATTTTTGCATGGACACGTGGGCTTGCACACAGGGCAAAACTGGACGGAAATGCAAGGCTACTTGAATTTGCAGAGAAGCTGGAAGTTGCTTGTGT…	Contig9	TGAATCCAACTGGAAAAGTAAATATGAAAAAGCAGGAATCTGGTATGAACATAGGCTTATCGATGACATGGTAGCCTATGCATTAAAGAGTGAAGGGGGCTATGTATGGGCGTGCAAAAATTACGATGGTGATGTACAGAGTGATTTCTTGGCACAGGGATTTGGATCCCTTGGCTTGATGACGTCTGTACTGGTTTGTCCTGATGGAAAAACTATCGAGGCCGAAGCAGCTCATGGCACTGTTACTCGGCATTACCGCGTACATCAAAAGGGAGGTGAAACTAGCACGAACAGCATTGCTTCTATTTTTGCATGGACACGTGGGCTTGCACACAGGGCAAAACTGGACGGAAATGCAAGGCTACTTGAATTTGCAGAGAAGCTGGAAGTTGCTTGTGT…	922		NADP+-isocitrate dehydrogenase	AAR05796.1	Pinus pinaster	5e-102	374 bits (960)	184/184 (100%)	-0.765394	6.04407e-07	1.30481e-05
1.05		344	14-4JMH10	FN257024	ACAGTTGGTCTTGCGGTTGCAGAGGGTGCTAAAACAGCTGGTGCTTCACGTATAATTGGCATTGACATTGATTCCAATAAATTTGCAATTGCAAAGAATTTTGGAGCCACTGAGTTTGTGAATCCCAAAGATTTTGAGAAGCCTATACAACAGGTGATCGTTGATATGACCGATGGGGGTGTTGATTACAGCTTTGAGTGTGTTGGAAATGTCAGTTTAATGCGAGCTGCCCTCGAGTGCTGTCATAAGGGTTGGGGGACATCTGTCATTGTTGGTGTTGCAGCTTCTGGACAAGAGATATCTACTAGGCCATTTCAGCTTGTTACAGGACGTGTGTGGAAGGG	Contig10	GATATACGCGGGTCAGCTGTATCCATTCATTTGATCTCTGTTTCTGTGTATATAACCCTCGGCGATGTCGACACAGGGTCAGGTCATCACATGCAAAGCTGCTGTTGCTTGGGAACCAAATAAGCCCCTAGTAATTGAAGATGTCCAAGTCGCACCACCTCAGGCTGGGGAGGTCCGCATAAAGATACTGTATGTGGCTCTATGCCACACAGATGCTTATACTTGGAGCGGAAAGGATCCAGAGGGTCTTTTTCCATGCATTCTTGGACACGAAGCTGCTGGGATAGTTGAAAGTGTTGGTGAGGGTGTTACTGAGGTTCAACCTGGGGATCATGTAATACCCTGTTACCAGGCAGAATGCAGAGAATGCAAGTTCTGTAAGTCTGGAAAAACAAATCT…	1020		Alcohol dehydrogenase class-3	AAB19117.1	Oryza sativa	9e-173	609 bits (1570)	307/319 (96%)	-0.997852	5.8225e-07	9.00312e-06
1.05		492	4-14JMG5	FN256583	ACATGATGTCAGTGTTGCCAAGGTGAATGAACAAGCTCCATTGGACAAGATATGCCTACTAGGCTGTGGTGTTCCTACGGGTCTGGGAGCTGTCTGGAACACAGCAAAAGTGGAAGCTGGATCGATTGTTGCAATATTTGGTCTTGGCACAGTTGGTCTTGCGGTTGCAGAGGGTGCTAAAACAGCTGGTGCTTCACGTATAATTGGCATTGACATTGATTCCAATAAATTTGCAATTGCAAAGAATTTTGGAGTCACTGAGTTTGTGAATCCCAAAGATTTTGAGAAGCCTATACAACAGGTGATCGTTGATATGACCGATGGGGGTGTTGATTACAGCTTTGAGTGTGTTGGAAATGTCAGTTTAATGCGAGCTGCCCTCGAGTGCTGTCATAAGGG…	Contig10	GATATACGCGGGTCAGCTGTATCCATTCATTTGATCTCTGTTTCTGTGTATATAACCCTCGGCGATGTCGACACAGGGTCAGGTCATCACATGCAAAGCTGCTGTTGCTTGGGAACCAAATAAGCCCCTAGTAATTGAAGATGTCCAAGTCGCACCACCTCAGGCTGGGGAGGTCCGCATAAAGATACTGTATGTGGCTCTATGCCACACAGATGCTTATACTTGGAGCGGAAAGGATCCAGAGGGTCTTTTTCCATGCATTCTTGGACACGAAGCTGCTGGGATAGTTGAAAGTGTTGGTGAGGGTGTTACTGAGGTTCAACCTGGGGATCATGTAATACCCTGTTACCAGGCAGAATGCAGAGAATGCAAGTTCTGTAAGTCTGGAAAAACAAATCT…	1020		Alcohol dehydrogenase class-3	AAB19117.1	Oryza sativa	9e-173	609 bits (1570)	307/319 (96%)	-1.60903	3.48015e-08	1.10729e-06
1.05		344	4-7JMA11	FN256619	ACAGTTGGTCTTGCGGTTGCAGAGGGTGCTAAAACAGCTGGTGCTTCACGTATAATTGGCATTGACATTGATTCCAATAAATTTGCAATTGCAAAGAATTTTGGAGTCACTGAGTTTGTGAATCCCAAAGATTTTGAGAAGCCTATACAACAGGTGATCGTTGATATGACCGATGGGGGTGTTGATTACAGCTTTGAGTGTGTTGGAAATGTCAGTTTAATGCGAGCTGCCCTCGAGTGCTGTCATAAGGGTTGGGGGACATCTGTCATTGTTGGTGTTGCAGCTTCTGGACAAGAGATATCTACTAGGCCATTTCAGCTTGTTACAGGACGTGTGTGGAAGGG	Contig10	GATATACGCGGGTCAGCTGTATCCATTCATTTGATCTCTGTTTCTGTGTATATAACCCTCGGCGATGTCGACACAGGGTCAGGTCATCACATGCAAAGCTGCTGTTGCTTGGGAACCAAATAAGCCCCTAGTAATTGAAGATGTCCAAGTCGCACCACCTCAGGCTGGGGAGGTCCGCATAAAGATACTGTATGTGGCTCTATGCCACACAGATGCTTATACTTGGAGCGGAAAGGATCCAGAGGGTCTTTTTCCATGCATTCTTGGACACGAAGCTGCTGGGATAGTTGAAAGTGTTGGTGAGGGTGTTACTGAGGTTCAACCTGGGGATCATGTAATACCCTGTTACCAGGCAGAATGCAGAGAATGCAAGTTCTGTAAGTCTGGAAAAACAAATCT…	1020		Alcohol dehydrogenase class-3	AAB19117.1	Oryza sativa	9e-173	609 bits (1570)	307/319 (96%)	-1.36673	4.48957e-08	1.34357e-06
1.05		593	GEM-062-B09	BX252271	GATATACGCGGGTCAGCTGTATCCATTCATTTGATCTCTGTTTCTGTGTATATAACCCTCGGCGATGTCGACACAGGGTCAGGTCATCACATGCAAAGCTGCTGTTGCTTGGGAACCAAATAAGCCCCTAGTAATTGAAGATGTCCAAGTCGCACCACCTCAGGCTGGGGAGGTCCGCATAAAGATACTGTATGTGGCTCTATGCCACACAGATGCTTATACTTGGAGCGGAAAGGATCCAGAGGGTCTTTTTCCATGCATTCTTGGACACGAAGCTGCTGGGATAGTTGAAAGTGTTGGTGAGGGTGTTACTGAGGTTCAACCTGGGGATCATGTAATACCCTGTTACCAGGCAGAATGCAGAGAATGCAAGTTCTGTAAGTCTGGAAAAACAAATCT…	Contig10	GATATACGCGGGTCAGCTGTATCCATTCATTTGATCTCTGTTTCTGTGTATATAACCCTCGGCGATGTCGACACAGGGTCAGGTCATCACATGCAAAGCTGCTGTTGCTTGGGAACCAAATAAGCCCCTAGTAATTGAAGATGTCCAAGTCGCACCACCTCAGGCTGGGGAGGTCCGCATAAAGATACTGTATGTGGCTCTATGCCACACAGATGCTTATACTTGGAGCGGAAAGGATCCAGAGGGTCTTTTTCCATGCATTCTTGGACACGAAGCTGCTGGGATAGTTGAAAGTGTTGGTGAGGGTGTTACTGAGGTTCAACCTGGGGATCATGTAATACCCTGTTACCAGGCAGAATGCAGAGAATGCAAGTTCTGTAAGTCTGGAAAAACAAATCT…	1020		Alcohol dehydrogenase class-3	AAB19117.1	Oryza sativa	9e-173	609 bits (1570)	307/319 (96%)	-1.20662	5.40619e-09	4.33912e-07
1.05		251	13-1XLD9	FN256751	ACGCGGGGATCCTTACCATGGGGATTCTGCAAGTGACCGCATTGCTGACTTTTTTGAGAGATGCAAGACAGATCCCAGTTATTGGGTCAAGATCTCTGATGGTGGCCTACAGCGTATTTATGAGAGGTATACGTAAGATTTATGCTGAGAGATTAATGACTCTGTCTGGGGTTTATGGCTTTTGGAAGTATGTCTCAAAACTTGAAAGGCGCGAGACACGCCGCTATCTAGAGATGTTTTACACATTAAAG	Contig12	CTCCTGGAGCAGACATGCAGATTTATTTCCCTTATACAGACAAGCAGCATCGCCTTACTGCTTTACATGGTACAATTGAGAAACTCTTGTTCAATCCTGAACAGACAGCTGAACATATGTGTGCCTTGAATGACCTTAAAAAGCCCATTATCTTTTCTATGGCAAGACTCGACCGGGTTAAAAATATGACAGGATTGGTTGAATGGTTTGCAAAAAGCAAACGCTTGAGGGAGTTGGTTAACCTTGTCGTGGTTGCTGGTGATATTGACCCATCAAAGTCCAAAGACAGAGAAGAAGTGGCCGAAATTGAAAAAATGCATCGACTAGTTAAAGAGTATAACCTGAATGGTCAGTTCAGATGGATATGTGCACAAAAGAATAGAGTCCGGAACGGTGAGC…	812		Sucrose synthase	ABR15470.1	Pinus taeda	2e-152	541 bits (1394)	267/270 (98%)	-1.43627	1.51903e-06	1.87555e-05
1.05		233	3-AE4_3-1_G9	FN256978	ACGCGGGTGCAAGTGACCGCATTGCTGACTTTTTTGAGAGATGCAAGACAGATCCCAGTTATTGGGTCAAGATCTCTGATGGTGGCCTACAGCGTATTTATGAGAGGTATACGTGGAAGATTTATGCTGAGAAATTAATGACTCTGTCTGGGGTTTATGGCTTTTGGAAGTATGTCTCAAAACTTGAAAGGCGCGAGACACGCCGCTATCTAGAGATGTTTTACACATTAAAG	Contig12	CTCCTGGAGCAGACATGCAGATTTATTTCCCTTATACAGACAAGCAGCATCGCCTTACTGCTTTACATGGTACAATTGAGAAACTCTTGTTCAATCCTGAACAGACAGCTGAACATATGTGTGCCTTGAATGACCTTAAAAAGCCCATTATCTTTTCTATGGCAAGACTCGACCGGGTTAAAAATATGACAGGATTGGTTGAATGGTTTGCAAAAAGCAAACGCTTGAGGGAGTTGGTTAACCTTGTCGTGGTTGCTGGTGATATTGACCCATCAAAGTCCAAAGACAGAGAAGAAGTGGCCGAAATTGAAAAAATGCATCGACTAGTTAAAGAGTATAACCTGAATGGTCAGTTCAGATGGATATGTGCACAAAAGAATAGAGTCCGGAACGGTGAGC…	812		Sucrose synthase	ABR15470.1	Pinus taeda	2e-152	541 bits (1394)	267/270 (98%)	-1.18328	2.56463e-07	4.76762e-06
1.05		376	4-15JMB1	FN256591	ACAGCCTGCAATTTATGAAGCATTTGGGCTTACCGTTGTTGAGGCAATGACTTGTGGTCTTCCTACATTTGCAACATGTAATGGTGGTCCGGCTGAAATTATTGTGGATGGGGTGTCCGGATTTCATATTGATCCTTACCATGGGGATTCTGCAAGTGACCGCATTGCTGACTTTTTTGAGAGATGCAAGACAGATCCCAGTTATTGGGTCAAGATCTCTGATGGTGGCCTACAGCGTATTTATGAGAGGTATACGTGGAAGATTTATGCTGAGAGATTAATGACTCTGTCTGGGGTTTATGGCTTTTGGAAGTATGTCTCAAAACTTGAAAGGCGCGAGACACGCCGCTATCTAGAGATGTTTTACACATTAAAG	Contig12	CTCCTGGAGCAGACATGCAGATTTATTTCCCTTATACAGACAAGCAGCATCGCCTTACTGCTTTACATGGTACAATTGAGAAACTCTTGTTCAATCCTGAACAGACAGCTGAACATATGTGTGCCTTGAATGACCTTAAAAAGCCCATTATCTTTTCTATGGCAAGACTCGACCGGGTTAAAAATATGACAGGATTGGTTGAATGGTTTGCAAAAAGCAAACGCTTGAGGGAGTTGGTTAACCTTGTCGTGGTTGCTGGTGATATTGACCCATCAAAGTCCAAAGACAGAGAAGAAGTGGCCGAAATTGAAAAAATGCATCGACTAGTTAAAGAGTATAACCTGAATGGTCAGTTCAGATGGATATGTGCACAAAAGAATAGAGTCCGGAACGGTGAGC…	812		Sucrose synthase	ABR15470.1	Pinus taeda	2e-152	541 bits (1394)	267/270 (98%)	-1.22524	1.17357e-05	9.94757e-05
1.05		651	GEM-066-B03	BX252531	CTCCTGGAGCAGACATGCAGATTTATTTCCCTTATACAGACAAGCAGCATCGCCTTACTGCTTTACATGGTACAATTGAGAAACTCTTGTTCAATCCTGAACAGACAGCTGAACATATGTGTGCCTTGAATGACCTTAAAAAGCCCATTATCTTTTCTATGGCAAGACTCGACCGGGTTAAAAATATGACAGGATTGGTTGAATGGTTTGCAAAAAGCAAACGCTTGAGGGAGTTGGTTAACCTTGTCGTGGTTGCTGGTGATATTGACCCATCAAAGTCCAAAGACAGAGAAGAAGTGGCCGAAATTGAAAAAATGCATCGACTAGTTAAAGAGTATAACCTGAATGGTCAGTTCAGATGGATATGTGCACAAAAGAATAGAGTCCGGAACGGTGAGC…	Contig12	CTCCTGGAGCAGACATGCAGATTTATTTCCCTTATACAGACAAGCAGCATCGCCTTACTGCTTTACATGGTACAATTGAGAAACTCTTGTTCAATCCTGAACAGACAGCTGAACATATGTGTGCCTTGAATGACCTTAAAAAGCCCATTATCTTTTCTATGGCAAGACTCGACCGGGTTAAAAATATGACAGGATTGGTTGAATGGTTTGCAAAAAGCAAACGCTTGAGGGAGTTGGTTAACCTTGTCGTGGTTGCTGGTGATATTGACCCATCAAAGTCCAAAGACAGAGAAGAAGTGGCCGAAATTGAAAAAATGCATCGACTAGTTAAAGAGTATAACCTGAATGGTCAGTTCAGATGGATATGTGCACAAAAGAATAGAGTCCGGAACGGTGAGC…	812		Sucrose synthase	ABR15470.1	Pinus taeda	2e-152	541 bits (1394)	267/270 (98%)	-1.48511	2.08879e-08	1.2425e-06
1.05		338	4-4JMA6	FN564394	CCATTCAGGTTATATTTTTTGATGAGTTCATGCATTTTTTCAATTTCAGCCACTTCTTCTCTGTCCATGGACTTTGATGGGTCAATATCACCAGCAACCACAACAAGGTTAACCAGCTCCCTCAAGCGTTTGTTCTTTGCAAACCATTCAACCAGTCCTGTCATATTTTTCACCCGGTCCAGTCTTGCCATAGAAAAAATAATAGGTTTTTTAGGGTCATTCAGGACACACATATGTTCATCTGTCTGTTCAGGATTGAACAAGAGTTCCTCAATTGCACCATGTAAAGCAGTAAGGCGGTGCTGTTTTTCTGTATAAGGGAAATAAATCTGCCCGCG	Contig12	CTCCTGGAGCAGACATGCAGATTTATTTCCCTTATACAGACAAGCAGCATCGCCTTACTGCTTTACATGGTACAATTGAGAAACTCTTGTTCAATCCTGAACAGACAGCTGAACATATGTGTGCCTTGAATGACCTTAAAAAGCCCATTATCTTTTCTATGGCAAGACTCGACCGGGTTAAAAATATGACAGGATTGGTTGAATGGTTTGCAAAAAGCAAACGCTTGAGGGAGTTGGTTAACCTTGTCGTGGTTGCTGGTGATATTGACCCATCAAAGTCCAAAGACAGAGAAGAAGTGGCCGAAATTGAAAAAATGCATCGACTAGTTAAAGAGTATAACCTGAATGGTCAGTTCAGATGGATATGTGCACAAAAGAATAGAGTCCGGAACGGTGAGC…	812		Sucrose synthase	ABR15470.1	Pinus taeda	2e-152	541 bits (1394)	267/270 (98%)	-1.01256	3.04986e-05	0.000217032
1.05		740	13-6XLF9	FN256817	ACTTATTGGAGGTCGGGAGACTCCAGAAGGACAAAAAGCAGTGGAAGCTTTGAAGGCAGTTTATGCCAACTGGGTTCCTGAAGATAGGATTATTGCTACAAATCTGTGGTCTGCAGAGCTTTCAAAGCTTGCCGCAAATGCAGTTTTGGCCCAGAGAATCTCATCAGTAAATGCAATGTCAGCTCTGTGTGAAGCAACTGGGGCAGATGTCACAGAAGTTGCTTATGCTGTTGGTAAGGATTCGAGAATTGGTCCAAAGTTCTTGAATGCTAGTGTTGGTTTTGGTGGGTCTTGTTTTCAGAAGGATATTCTGAACCTGATTTACATTTGTGAGTGCAATGGACTTATGGAAGTTGCAAACTACTGGAAAGGAGTCATTAAGATCAATGACTATCAGAA…	Contig26	ACTTATTGGAGGTCGGGAGACTCCAGAAGGACAAAAAGCAGTGGAAGCTTTGAAGGCAGTTTATGCCAACTGGGTTCCTGAAGATAGGATTATTGCTACAAATCTGTGGTCTGCAGAGCTTTCAAAGCTTGCCGCAAATGCAGTTTTGGCCCAGAGAATCTCATCAGTAAATGCAATGTCAGCTCTGTGTGAAGCAACTGGGGCAGATGTCACAGAAGTTGCTTATGCTGTTGGTAAGGATTCGAGAATTGGTCCAAAGTTCTTGAATGCTAGTGTTGGTTTTGGTGGGTCTTGTTTTCAGAAGGATATTCTGAACCTGATTTACATTTGTGAGTGCAATGGACTTATGGAAGTTGCAAACTACTGGAAAGGAGTCATTAAGATCAATGACTATCAGAA…	1525		UDP-glucose dehydrogenase	AAR84297.1	Cinnamomum osmophloeum	3e-164	581 bits (1497)	296/306 (96%)	-1.33961	6.15794e-07	9.43362e-06
1.05		710	14-3XLH11	FN552552	ACTAAGAATCAGTAAGATAAAACCAGTCACATTTATAGAAATACCAATTCACCAAATTTCCAGGCAGAGCATTCATTGGATAAAATGGAACACGTCACAGATTACCATATAGCTCCAAACTTCAGGGCAAAACCTTCAAATTCTAGAATATAACGCACATAGATGCCCATAGAATTTCAAAAATGTAGGCATATGCAACTAGGTATCAAAGGACTAGAAAAAAAATATCAGGAGTTTAAAATCTCCAAAAATCCAGACAACCCTACAACCCCATAGGATTTTACCAGACCGGAAAACAATACCATCTGAATGATCCTTTATATAGAACTCCAGATAATCAATGGCAGAGGATTCTGCTAAAAGATATGCTACTCAAACAAAAAGTTTCTAAGTTATTGA…	Contig26	ACTTATTGGAGGTCGGGAGACTCCAGAAGGACAAAAAGCAGTGGAAGCTTTGAAGGCAGTTTATGCCAACTGGGTTCCTGAAGATAGGATTATTGCTACAAATCTGTGGTCTGCAGAGCTTTCAAAGCTTGCCGCAAATGCAGTTTTGGCCCAGAGAATCTCATCAGTAAATGCAATGTCAGCTCTGTGTGAAGCAACTGGGGCAGATGTCACAGAAGTTGCTTATGCTGTTGGTAAGGATTCGAGAATTGGTCCAAAGTTCTTGAATGCTAGTGTTGGTTTTGGTGGGTCTTGTTTTCAGAAGGATATTCTGAACCTGATTTACATTTGTGAGTGCAATGGACTTATGGAAGTTGCAAACTACTGGAAAGGAGTCATTAAGATCAATGACTATCAGAA…	1525		UDP-glucose dehydrogenase	AAR84297.1	Cinnamomum osmophloeum	3e-164	581 bits (1497)	296/306 (96%)	-0.794692	2.1581e-05	0.00016304
1.05		503	GEM-022-C10	BX249291	TTAAGATCAATGACTATCAGAAGTCAAGGTTTGTAAACCGTGTGGTTTCCTCGATGTTCAACACAGTATCAGGAAAGAAAATTGCAGTTCTAGGTTTTGCATTCAAGAAGGATACTGGTGATACTCGAGAAACTCCAGCCATTGATGTATGCAAGGGGCTTCTTGGAGACAAAGCGAATATCAGCATTTATGACCCACAAGTAACAGAGGATCAAATTCAGAGGGACCTCTCCATGAACAAATTTGATTGGGACCATCCTCCTCATTTGCAACCTATGAGCCCTTCTGCTATCAAGCAAGTCAGCGTGGTTTGGGATGCTTATGAAGCAACCAAAGATGCTCATGGAGTGTGCATTTTAACAGAGTGGGATGAGTTCAAGACTCTGGACTTTCAGAAAA…	Contig26	ACTTATTGGAGGTCGGGAGACTCCAGAAGGACAAAAAGCAGTGGAAGCTTTGAAGGCAGTTTATGCCAACTGGGTTCCTGAAGATAGGATTATTGCTACAAATCTGTGGTCTGCAGAGCTTTCAAAGCTTGCCGCAAATGCAGTTTTGGCCCAGAGAATCTCATCAGTAAATGCAATGTCAGCTCTGTGTGAAGCAACTGGGGCAGATGTCACAGAAGTTGCTTATGCTGTTGGTAAGGATTCGAGAATTGGTCCAAAGTTCTTGAATGCTAGTGTTGGTTTTGGTGGGTCTTGTTTTCAGAAGGATATTCTGAACCTGATTTACATTTGTGAGTGCAATGGACTTATGGAAGTTGCAAACTACTGGAAAGGAGTCATTAAGATCAATGACTATCAGAA…	1525		UDP-glucose dehydrogenase	AAR84297.1	Cinnamomum osmophloeum	3e-164	581 bits (1497)	296/306 (96%)	-1.33738	3.94247e-08	1.94358e-06
1.05		664	GEM-001-D03	BX248814	AGACCCCTGTAAGTCTGCCCATTTGGCTGCCATGAGAATCGCTAGAGACACGGGCAGTTTACTGTCTTATGATCCCAATCTCAGATTGCCATTATGGCCATCAGCGAGCGAAGCTCGGGAGGGTATTTTAAGCATATGGGATAAAGCAGATTTAATTAAGGTTAGTGAAGAGGAAGTAGGATTTTTAACAGGAGGTGCAGATCCATTCGACGACACTGTTGTAAGAAACCTTTTCCATCCAAACCTCAAATTGCTTCTCGTGACTGAAGGCCAGCAAGGATGTAGATATTACACCAAGGATTTTAGCGGAAGAGTGAAAGGCCTGGCAGTGGAAGCTGTAGACACCACTGGTGCTGGAGATGCGTTTGTGAGTGGAATTCTTAGTCAATTGGCTAAGGA…	Contig1P	AGACCCCTGTAAGTCTGCCCATTTGGCTGCCATGAGAATCGCTAGAGACACGGGCAGTTTACTGTCTTATGATCCCAATCTCAGATTGCCATTATGGCCATCAGCGAGCGAAGCTCGGGAGGGTATTTTAAGCATATGGGATAAAGCAGATTTAATTAAGGTTAGTGAAGAGGAAGTAGGATTTTTAACAGGAGGTGCAGATCCATTCGACGACACTGTTGTAAGAAACCTTTTCCATCCAAACCTCAAATTGCTTCTCGTGACTGAAGGCCAGCAAGGATGTAGATATTACACCAAGGATTTTAGCGGAAGAGTGAAAGGCCTGGCAGTGGAAGCTGTAGACACCACTGGTGCTGGAGATGCGTTTGTGAGTGGAATTCTTAGTCAATTGGCTAAGGA…	960		Fructokinase 3	AAR24912.1	Lycopersicon esculentum	3e-61	223 bits (568)	132/151 (87%)	-2.58755	2.18336e-09	2.25364e-07
1.05		402	GEM-009-A08	BX255721	AGGACTTCACTTTATTGCAGAGAGAAGAGGAACTGAGAGAGGCATTGAAGTTTGCAAATGCCTGTGGTGCAATTACGGTTACTGAGAGGGGGGCAATCCCTGCTCTTCCCACGCGAGAAGCAGTCCTAGCAGCTCTGACAAAAGTTCTTGCCTAAGCGTTTTATCTACATTTCTTTTTTGCATAGTTGGCAGCCTATAAAATACCCGTGGATGGTCCTGTGGATGGCGTTAGAGACGAGCTTGTGACACTCCCTATTGTAAAATTGGCTGCCTGTTTTGTGATCTTAGATATGAAACTTAGCAAATAAGCACTTTAACATTGTATTAAGGCGAACTCTTTTTTATTTTTGCCTATTCGGGTGTCAAGAAATTTTGAGAAATTTAATCTATATATCTACT…	Contig1P	AGACCCCTGTAAGTCTGCCCATTTGGCTGCCATGAGAATCGCTAGAGACACGGGCAGTTTACTGTCTTATGATCCCAATCTCAGATTGCCATTATGGCCATCAGCGAGCGAAGCTCGGGAGGGTATTTTAAGCATATGGGATAAAGCAGATTTAATTAAGGTTAGTGAAGAGGAAGTAGGATTTTTAACAGGAGGTGCAGATCCATTCGACGACACTGTTGTAAGAAACCTTTTCCATCCAAACCTCAAATTGCTTCTCGTGACTGAAGGCCAGCAAGGATGTAGATATTACACCAAGGATTTTAGCGGAAGAGTGAAAGGCCTGGCAGTGGAAGCTGTAGACACCACTGGTGCTGGAGATGCGTTTGTGAGTGGAATTCTTAGTCAATTGGCTAAGGA…	960		Fructokinase 3	AAR24912.1	Lycopersicon esculentum	3e-61	223 bits (568)	132/151 (87%)	-1.53014	2.61528e-07	6.74865e-06
1.05		136	GEM-004-E04	BX255331	CCAGTGCATTTGAGACAGACCTGAAGTATGCTATAATTGTGTCACTTAGAGTAATATGCTACTTGACAGAATCTTTAGCAATTTGGTTTCTGTTATAATATGAGAATAGATAAAATACACCTTTTTATCAGGCGAT	Singleton			TC87864	Similar to pyrophosphate-dependent phosphofuctokinase beta subunit	AAL32551.1	Arabidopsis thaliana	7e-58	227 bits (578)	121/133 (90%)	-0.969695	1.70503e-07	5.2633e-06
1.05		687	GEM-023-B09	BX249364	CAAGGAACCGCGCTTCTCAATTAGGGGAAAACCCGTTTACCATTTCATGAATACCTCCACATTTAGCGAGTTCACAGTCGTTGACTCTAAATGCGTTGCCAAAATCAATCCAGAGACCCCTTTGGACAAAGCATGCCTGTTTGGCTGCGGTATAACCACAGGAGTTGGAGCTGTTTTATACGCAGCTGATGTTGAGCCCGGATCAACTGTGGCCATTTTTGGCCTTGGCACTGTTGGCCTGGCAGTTGCAGAGGGTGCAAGGATCAGAGGTGCATCCAAGATAATTGGAATTGACACAAATCCAAACAAGTTTATCAAAGCAAAAGCCTTGGGAGTGACTGATTGCATTAATCCAAAAGACCATGAAAAGCCCATTGAGGAGGTGATAAGGGAGAAGTC…	Singleton				Alcohol dehydrogenase 2, putative, expressed	ABG65915.1	Oryza sativa	4e-68	261 bits (667)	155/207 (74%)	-0.975351	1.22796e-05	0.0001554
1.05		680	GEM-029-B07	BX249826	TAGCGATTTTTTCCATTGGATCGTGATTTTGGATCAGTAAGTCCCCGAGGTGGCCTGGGATCGGTTCCTGGACTTCTTTGTCTTCAATTTCTTTCTGCTATCACAATGGCGTCGGAGAAGATCAAGGTGGAGAATCCCATCGTCGAGATGGACGGGGATGAAATGACCAGGGTCATATGGACAATGATTAAGGACAAGCTTATTTTTCCATTTGTAGAGCTGGATATTAAGTATTTTGATTTGGGGCTTCCCCATCGCGATGCTACAGATGACAAGGTTACAATTGAGAGTGCAGAAGCCACATTAAAATACAATGTGGCCATCAAGTGTGCAACTATCACACCAGATGAAGCTCGAGTCAAGGAATTCGACTTGAAGGCTATGTGGAAGAGTCCCAAT…	Singleton				NADP+-isocitrate dehydrogenase	AAR05796.1	Pinus pinaster	4e-106	387 bits (995)	190/191 (99%)	-0.929327	4.97664e-07	1.11066e-05
1.05		513	GEM-029-C10	BX249839	AGTGTAAGTTGGCCACTGTTGGTTGAAGTCAGCTTGCGGATTTGAATTGAAGCAAACATACTCTCAAATTACATCACAGCAGCCTACGGGCCCAGGAAGGGCCAGTGAGCAATTGAGGGATCAGTGAAAATGGAAGGCAACACAGAGAAGGGGGTTATCCCTAAAATTGCCCCGTCAATGTTGTCATCAGACTTTGCGAATCTGGCTTCAGAGGCGAAATTTATGACGGAAAATGGTGCAGACTGGTTGCATATGGACATCATGGATGGGCATTTCGTTCCAAATCTTACCATTGGAGCACCTGTGATTCAGAGTTTGAGGAAGCATACCCAGGCATTCTTGGATTGTCATCTTATGGTCACAAACCCTCTTGATTATGTGGAGCCATTTGCAAAAGCT…	Singleton				Ribulose-5-phosphate-3-epimerase, putative	EEF50926.1	Ricinus communis	6e-54	214 bits (545)	112/121 (92%)	-0.832827	1.34207e-05	0.000166648
1.05		586	GEM-029-E07	BX249859	GCTGACTAAGAATTTCACAATAAAATACATTAAACTAAAGTCCTGCGTAGTACCCTAGGCTTTAAAATCCCTTTTAACAAAGTCGTATCTCCACATCTCCATTGATTCGGCCTTTAACCTCTGGAATCTCCCCCTTCTTCATCTGCCTTCAGCTTGCATTCTCAGTGTTACCAGCGGCAAAAATGAGTTCTGCAATGCGACGATTGGTGGGATCTGCACTGAAGAATGCATCATCTTCTTCTTTCAAAACTAATGTTATGCCGAGAAGGTTTTATTCGAGTGGTGGAAGTCCTCCGCCACGCAAGGTTGTTGTGTTGGGAGCTGCTGGGGGTATCGGGCAGCCATTGGCTCTTCTGATGAAACTCAATCCTCTGGTGTCAAAGTTGGCGCTCTATGATA…	Singleton				Malate dehydrogenase, mitochondrial	CAA35239.1	Citrullus lanatus var. lanatus	1e-41	173 bits (438)	108/134 (80%)	-0.826589	0.000108656	0.000892766
1.05		631	GEM-031-B09	BX249997	CAATTTCATTTCATTTGCTTGCTTTGGGCCAGTTTAGCAGACAACACTTCGAAATGGCGAAGGAACCTGCTCGTATTCTTGTCACTGGAGCTGCAGGACAAATCGGTTATGCATTGGTGCCTATGATTGCTAGAGGCATAATGCTTGGCCCGGACCAACCTGTTATCTTGCACATGCTTGATATTCCTCCAGCAGCAGAGGCTCTGAATGGGGTGAAAATGGAGTTGATAGATGCTGCTTTCCCTCTTTTGAAAGGTATTGTTGCCACCACGGATCCTGTTGAAGCATGTAGTGGTGTAAACATAGCTGTCATGGTTGGTGGATTCCCCAGGAAGGAAGGTATGGAAAGGAAGGATGTTATGTCTAAAAATGTATCTATCTACAAGTCACAGGCCTCAG…	Singleton				Malate dehydrogenase	AAR32785.1	Pinus pinaster	4e-103	377 bits (968)	191/192 (99%)	-0.725161	2.22281e-06	3.65271e-05
1.05		580	GEM-045-C01	BX251093	CCGATTCATCAGATCAGAACGAGACAAACCGTTGCAGGTTGCAGAAAGATTGGAGCAAAATGCAGAAGGCTGTGGTTCTACAAAGAATATGGATCCATAGACGTTTTGGAGTTCGGGGAATTCCCTGTGCCAAAGCCGGGTCCAGGCCAGATTTTAGTTAAAGTCAAAGCTGCCGCGCTCAATCCTGTCGACTTCAAAAAACGAGAAGGCATATTCAAGAGCGACGATTGCGACTTTCCGGCTGTGCCGGGTTGTGATGCAACATGAGTGGTGGTGGAAGTTGGGGATGGCTGTTTCCAAGTTCAAGAATGGTGATGAGGTCTACACCGACGTTCAGGACTTCACAGCGGGAAAGCCAAAGCAGTTGGGGACACTCGCCCAGTACACCGTAGTGGAGGA…	Singleton				Alcohol dehydrogenase, putative	EEF50413.1	Ricinus communis	2e-44	122 bits (305)	77/99 (77%)	-1.06524	8.58118e-05	0.000736198
1.05		173	GEM-048-F07	BX251357	AGTGAGTGCTCATGATAATTGGTTTCTCTGTTTCCTCATGGACGGATTGAAATTTGTAACGGACGAGGCTGAGTGCATGATCTTTAAAGAGGCCCCAAAATTTGAAACATAACTTGCTCATTGTCATTTTGCCTGCTTATTTTAAGAATGAACGCAGCGTAAGTTTTGAATGG	Singleton			DR096630	Phosphofructokinase, putative	EEF52925.1	Ricinus communis	3e-47	192 bits (488)	112/129 (86%)	-0.622433	5.3394e-05	0.000489232
1.05		524	GEM-065-A01	BX252466	GTGTTTCTTAGACTTTTACATCAGTTTTCTTAGATTTCGTTCCTTTGGTTTTCGGATCGCAATGGCAATGGCGGCTTCCACCACGATGAGATCGTCTGTTACGGCGGGATCGTTTCGTGAAAATCATCGTCCTTCTGTGGCGGTTGATGCACAGATCCGATCAAAGATAACCAGAACCGATGGCACAGTCAGATTGCCTTTCGGAAGCTTTGGAAGCAATTTCTTCGGATCCACTGCAGAGTTTGGCCAGGGTTCAGCCTTACAATGTCAGAGTGCTAGGACTTTGCAGCCAGTTAGAGCTACTGCAACAGAAGCCCCTCCTAGAGTTCAAAGATCCTCGGGAAAGGAGAGGACCAAGATAGGAATAAATGGATTTGGTCGTATTGGGAGGCTGGTTTT…	Singleton				Glyceraldehyde-3-phosphate dehydrogenase	AAD10215.1	Pinus sylvestris	6e-64	246 bits (628)	138/139 (99%)	-0.990234	2.19811e-06	3.63017e-05
1.05		569	GEM-066-F09	BX252576	CAGATGTTTCTGGTGTCGTGGATGCCGATGAATTTGAATACAAAGATCCGGTTGATGGTTCTGTTTCCAAACACCAGGGTGTACGCTATCTTTTTGAAGATGGATCTCGACTGGTGTTCCGGCTTTCTGGTACTGGATCTGTAGGTGCAACCATTCGGTTGTATATTGAGCAATATGAAGCGGATTCCACCAAGATCGGACGTGATTCACAAGTGGCTCTTGGTCCTTTGGTGGAAGTAGCTTTACGGCTTTCAAAGATGGAAGAATTTACTGGTCGCTCGAGCCCCACTGTAATCACATGAGTTATAGGAAATATTATGAATGCAATCGAGGAGTTCAGGCTTCTTTTTGGGAGGAATAGATCATGACCAAGCTGTGTGTTAAAAGTTTTCTTACATC…	Singleton				Phosphoglucomutase, cytoplasmic, putative / glucose phosphomutase, putative	NP_177230.1	Arabidopsis thaliana	1e-41	172 bits (436)	93/99 (93%)	-0.730968	2.31271e-05	0.000265239
1.05		139	GEM-068-G10	BX252668	ATCTGTTTTGTTAGCTTACTACGAATGTTTGTAATAATCGAATATGCAGTGCTTACATTGCATGATGTATTGGATGTTACCTGTGAGGGTTGCTATGAGAATTACCAGCTCACTTTCATTAAAGCTTATCCAAAACAAT	Singleton			TC84217	Transaldolase	AAB54016.1	Solanum tuberosum	5e-101	371 bits (952)	222/252 (88%)	-0.725422	0.000111152	0.000911004
1.05		675	GEM-069-D11	BX252709	GTTTTCTAATTTGCATCAAAACCCTAGTAGAAGTGGAAGGAAGCCAGTCGGTGACGATTTGAATAATGGCGGCCATGGCAATCAGCTCCAGCTCTGCGACAGTCCACATTGGTTGCAGGAAGTCTGTTTTCGTCTCCAACGCATCGTCGTCGGTTCGATCTGAGTTGGCTGGATTGCGGCGCCTGGATTCCGTGTTTAATAAGGGTACCAGACATTGCTTATTTGCCCAAGTTCAGAGGAATGCTCAAGCCGTTGGCAATGGCTGTCGTGGAGTTGTCACTATGGCGGGCACTGGGAAGTTCTTCGTTGGGGGCAACTGGAAATGTAATGGTACAAAGGATTCCATTGCAAAGCTTGTTACTGAATTGAACAATGCAAAACTTGAAGATGATGTTGATA…	Singleton				Triosephosphate isomerase, putative	EEF33126.1	Ricinus communis	1e-61	239 bits (611)	146/187 (78%)	-0.85599	6.02052e-06	8.42617e-05
1.05		579	GEM-083-F04	BX253446	GGTGCATAACCATTGTGTATACTGCGTACTATTACCTACCGGGCGAAGCTAGAAAAATGGTGCTTTTTAGCGTAAATAAGAAGGAAACCTCTCCTTACGATGGACAAAAACCAGGAACCTCTGGCCTCAGGAAGAAGGTCACAGTCTTCAAGCAACAGAATTACTTGCACAATTTTGTTCAAGCAACTTTCGATGCACTGTCAGTGGAGAAAATAAAAGGTTCCAGAATTGTTGTCTCTGGCGATGGCCGCTACTTTTCGGAAGAGGCTATTCAGATAATAATAAAAATGGCAGCTGCAAATGGAGTGAGGAGTGTTTGGGTAGGCCAAAATGGACTGCTTTCAACACCTGCAGTTTCAGCAGTTATACGCAATAGAATTGGAGCAGATGGAGAAAAAG…	Singleton				Phosphoglucomutase, cytoplasmic, putative / glucose phosphomutase, putative	NP_177230.1	Arabidopsis thaliana	2e-76	289 bits (739)	154/174 (88%)	-0.62439	3.93109e-05	0.000395866
1.05		425	GEM-086-G02	BX253675	GCTTTAAGCTCTCACCCTCACATTGATACCTTTCACTGCCGTGAACAAATTGACCTTAAAACTCTGCGTTTGAGATTTAAGTTTCTGTCGGAACAAACCCTTTTGTTCCTCTGAAAAATAATTTTCTCCTCGCACCTTTTAAGTGAAAAGACCACTTCTGTCAAAACCCCTATAAACCCACCCGCACCTTCGCAAGGTACCCACTCACTTTCATCTGTGCTGTGGTGGAGCAAGGACTTTAGAATTCCCCTAGGAGAGCTGAACAAGGAGGAGTGCTGTGGTGGAGCGAGGACTTTAGAATTCCGCTAGGAGATCTGAACAAGGAGGAGAAGAGATGGCTTCTGCAATGCGTGGAGCTCTCGGAAGCGCTCTGCGCAGGGCAAATGCGAGCCAAAGAAG…	Singleton			TC87290	Putative mitochondrial NAD-dependent malate dehydrogenase	CAD33241.1	Solanum tuberosum	7e-144	513 bits (1322)	299/319 (93%)	-0.638701	1.24372e-06	2.32091e-05
1.05		407	GEM-093-E01	BX254107	GCGAGTTTCAGAAGGCATATGAAAAAGGAATTTCCAAGACAAAGTACTGGGAGCCAACATACGAGGACTCGCTTAATCTGATAGCTCAGCTTCCTATTATAGCTTCTTACATTTACAGAAGGATTTTTAAAGGTGGAAAAATTATTCCTTCAAGTGATTCGTTAGATTATGCTGCAAATTTTGCTCACATGTTAGGTTTTAATGATCCCAAAATGCATGAACTGATGAGATTGTATGTCACCATTCACAGTGATCATGAAGGAGGCAATGTGAGTGCCCATACAGTTCGTCTGGTTGGAAGTCCACTTTCGGACCCATATCTCGCATTTGCGGCTGGTATGAATGGCTTAGCGGGTCCTCTCCATGGTTTAGCAAACCAGGAGGTTTTACGTTGGATTA…	Singleton				Citrate synthase	AAL11504.1	Prunus persica	2e-59	232 bits (591)	122/135 (90%)	-0.839276	4.10926e-06	6.08649e-05
1.05		596	GEM-103-F04	BX254740	GCGGAGAGCAGCAAGTGCAACAATGAGAGTAGCCTCGTCATACCATCTTCGACTCTGCTATCATTTCTGGAACAAGTCCAGCAATTCGCACTCGCTGCCTTCGGCCCCTCCCAGTTCGACCCCAAGTACTATGTCGATTTGCCTCTTCGTTTCAATCTTTCCGTCACTCTACGGGCTTTTCAAGGCCTGTCAAACACCAACTCTCTGTCAAGAGACGATTTCAACATTTTTCTCAAGGAATACTTTGGCGAGGTGGGAAGCGATTTGGTAAATTACGACCCTCCGGATTTTAGCGCAGAGCCAGAGAATTTTTTGCCCGGAGTCGTGAACCAAGAGGTTCGTAAATGGGCTTTGGAAGTGCACTCGCTGTGGAAAATATTGAGCAGGAAAATGGCCAAG…	Singleton				Alpha,alpha-trehalase, putative	EEF43408.1	Ricinus communis	4e-57	224 bits (570)	141/199 (70%)	-0.761257	5.93073e-05	0.000533766
1.05		603	GEM-109-E12	BX255034	TATTCAAAAGCTGCTTACATACCCCAAATTCACGTTCTGCTATGATGCACTTCATGGAGTGGCTGGGATATATGCCAAAAGGATTTTTGTGGAGGAGCTGTCTGCTAGTGAGAGCTCATTAATAAATTGCACTCCAAAGGATGATTTTGGAGGAAGTCATCCAGACCCAAATTTAACATATGCCAAGGAGTTGGTTACCCGGATGGGATTGGGTAAACAAGCTCCTGATTCAGAACCACCAGAATTTGGTGCTGCTGCTGATGGTGATGCAGATCGTAATATGGTTCTTGGCAAGAGGTTTTTTGTGACTCCATCAGATTCTGTTGCCATCATTGCAGCAAATGCAGTTGAAGCCATTCCATACTTCAGCTCTGGATTGAAAGGTGTTGCAAGAAGCAT…	Singleton				Phosphoglucomutase	ABP96985.1	Bambusa oldhamii	1e-94	348 bits (894)	189/200 (94%)	-0.672159	3.1649e-05	0.000339405
1.05		109	GEM-110-H12	BX255106	GGAAACTTGTATTAACAGATTCTGGTAAAATAATCATTAAATCAATAAAGACCTTATTGAAAATTCCTTTGGAAAAGCCAAGTACATGAGAAAGTAGATGACCGTGAAT	Singleton			TC109810	Malate dehydrogenase precursor	AAB99757.1	Medicago sativa	1e-20	105 bits (262)	55/57 (96%)	-1.94823	1.32476e-12	8.07698e-10
1.05		168	4-5JMC10	FN256672	GCACAAATTAACCATATTATTCAGTTTTAACTGAACCGTCACAACTACAAAAACTCTACTGGAGTCACATGTGCCTCTCTGAAATATGAACATGGAAGCAAGCACCTGTTAATTCAATCTAAAATTGAATATACTTAAAGATTTCCTAACTCAGGGTGCATCTTCAGT	Contig34S	GCACAAATTAACCATATTATTCAGTTTTAACTGAACCGTCACAACTACAAAAACTCTACTGGAGTCACATGTGCCTCTCTGAAATATGAACATGGAAGCAAGCACCTGTTAATTCAATCTAAAATTGAATATACTTAAAGATTTCCTAACTCAGGGTGCATCTTCAGT	168	TC85533	Alcohol dehydrogenase class 3	ACG32791.1	Zea mays	0	709 bits (1829)	362/380 (95%)	-1.50128	2.44773e-08	8.52584e-07
1.05		168	4-6JMB11	FN256615	GCACAAATTAACCATATTATTCAGTTTTAACTGAACCGTCACAACTACAAAAACTCTACTGGAGTCACATGTGCCTCTCTGAAATATGAACATGGAAGCAAGCACCTGTTAATTCAATCTAAAATTGAATATACTTAAAGATTTCCTAACTCAGGGTGCATCTTCAGT	Contig34S	GCACAAATTAACCATATTATTCAGTTTTAACTGAACCGTCACAACTACAAAAACTCTACTGGAGTCACATGTGCCTCTCTGAAATATGAACATGGAAGCAAGCACCTGTTAATTCAATCTAAAATTGAATATACTTAAAGATTTCCTAACTCAGGGTGCATCTTCAGT	168	TC85533	Alcohol dehydrogenase class 3	ACG32791.1	Zea mays	0	709 bits (1829)	362/380 (95%)	-1.60998	9.92528e-09	4.43821e-07
1.05		394	4-7JMB3	FN256620	GCCACAAACGAAGTTTCAAGAATTGATTGAATCAAACGGAAAAATCATTGCAGTCCTGATGTCAGGCACCCAACAATCTGGGTCACTTGCAGCTCATAAGGATGAGCTGCAGCATAATGTTCCATTAGAATAATAGAATGCCTGCCCCTCCACAGAAATAGAAATATGCGAAAAAATATTACAAAATATACCAAGTCCCTCTCATATATTCTTGGATAATAAAACAGCCTTTTCTTGTCACTTCTCGTGCCACTCAGTGCTTATTAACCAGGGGAGGAGCTGTGGCACTCTGCCTATTAAGCAAGACTGAAGCTCCCTAGGCACCTTCTGCAGGCTATTCTGCACTTTCCCCATCGACACTTTCTTCAACAGCTAATGGCACTGTTTTAACCAG	Contig35S	ACAGAAATCTGGTTAAAACAGTGCCATTAGCTGTTGAAGAAAGTGCCGATGGGGAAAGTGCAGAATAGCCTGCAGAAGGTGCCTAGGGAGCTTCAGTCTTGCTTAATAGGCAGAGTGCCACAGCTCCTCCCCTGGTTAATAAGCACTGAGTGGCACGAGAAGTGACAAGAAAAGGCTGTTTTATTATCCAAGAATATATGAGAGGGACTTGGTATATTTTGTAATATTTTTTCGCATATTTCTATTTCTGTGGAGGGGCAGGCATTCTATTATTCTAATGGAACATTATGCTGCAGCTCATCCTTATGAGCTGCAAGTGACCCAGATTGTTGGGTGCCTGACATCAGGACTGCAATGATTTTTCCGTTTGATTCAATCAATTCTTGAAACTTCGTTTGT…	402	TC96712	Sucrose synthase	ABR15470.1	Pinus taeda	0	1476 bits (3822)	763/809 (94%)	-1.32368	2.16683e-06	2.4555e-05
1.05		393	4-7JMH12	FN256626	ACAGAAATCTGGTTAAAACAGTGCCATTAGCTGTTGAAGAAAGTGCCGATGGGGAAAGTGCAGAATAGCCTGCAGAAGGTGCCTAGGGAGCTTCTGTCTTGCTTAATAGGCAGAGTGCCACAGCTCCTCCCCTGGTTAATAAGCACTGAGTGGCACGAGAAGTGACAAGAAAAGGCTGTTTTATTATCCAAGAATATATGAGAGGGACTTGGTATATTTTGTAATATTTTTTCGCATATTTCTATTTCTGTGGAGGGGCAGGCATTCTATTATTCTAATGGAACATTATGCTGCAGCTCATCCTTATGAGCTGCAAGTGACCCAGATTGTTGGGTGCCTGACATCAGGACTGCAATGATTTTTCCGTTTGATTCAATCAATTCTTGAAACTTA	Contig35S	ACAGAAATCTGGTTAAAACAGTGCCATTAGCTGTTGAAGAAAGTGCCGATGGGGAAAGTGCAGAATAGCCTGCAGAAGGTGCCTAGGGAGCTTCAGTCTTGCTTAATAGGCAGAGTGCCACAGCTCCTCCCCTGGTTAATAAGCACTGAGTGGCACGAGAAGTGACAAGAAAAGGCTGTTTTATTATCCAAGAATATATGAGAGGGACTTGGTATATTTTGTAATATTTTTTCGCATATTTCTATTTCTGTGGAGGGGCAGGCATTCTATTATTCTAATGGAACATTATGCTGCAGCTCATCCTTATGAGCTGCAAGTGACCCAGATTGTTGGGTGCCTGACATCAGGACTGCAATGATTTTTCCGTTTGATTCAATCAATTCTTGAAACTTCGTTTGT…	402	TC96712	Sucrose synthase	ABR15470.1	Pinus taeda	0	1476 bits (3822)	763/809 (94%)	-1.52891	1.46685e-08	5.99234e-07
1.05		301	3-10JMF1	FN552553	ACACATCTGGATCACCATCAAGTGCACGGAGAGAAGATTCAACAAATCTCGCAGCAGCATAAGCCATGGACAGTGTTGCAGATCCAGCACCTGCTTTTGCTTCCACAACTTCAGTTCCCGCGTTCTGAATTCTAACTGTTAGCCCTTCGATCTCCTCCTGGGTGAATGTTACAGAAGGCTTTGTTTTGGACAGTAATGGAAGAATGGTGATCCCAGCATGACCTCCAACAACTGGCACATCAACATCGATAAGTCTTAGATTCTTTTTCTGAGCAACAAAAGTGTTTGCTCTAACAACATC	Contig41S	CCAAAATGCAAAAATATATGCCTAAACTGCAAAAACGACAGCGCCCTAAAGCCGTAGTGCATGTTGCTCATCTTATTTGTCCTACAATTCAAGTTAAATGGAATGCCTTCAAACGGCACTACCAACTGGTGCTTACTTGTTTGCAAAAGCAATGCCCTTTTCAATGCTTGCCTTCAACTCTGGCTTAAGAGCTTCTAGAGATTTCTGTTCATACTCAGTCAGCCCCTCAAGGTCTGAGGCAATCACCGCTTCAACACCTTGCTTCCCAAGTTTAATCCTAGAAGCAAAGAAAGGTAATTCTGTCAGTTCAGATTGAATATAAGAACACTCATACACATCTGGATCACCATCAAGTGCACGGAGAGAAGATTCAACAAATCTCGCAGCAGCATAAGCCAT…	706		Malate dehydrogenase precursor	AAB99757.1	Medicago sativa	3e-90	333 bits (854)	185/190 (97%)	-0.618084	9.66298e-06	8.45894e-05
1.05		496	3-4JMG10	FN257014	ACGCGGGGAGGAGATTGAACAGCTTACAGTCAGAATTCAGAATGCTGGAACTGAAGTTGTGGAAGCAAAAGCGGGCGCTGGATCTGCAACTCTCTCCATGGCTTATGCTGCTGCTAGATTTGTTGAATCTTCTCTCCGTGCACTTGATGGTGATCCTGATGTGTATGAGTGTTCTTATATTCAATCTGAACTGACAGAATTACCTTTCTTTGCTTCTAGGATTAAACTTGGGAAGCAAGGTGTTGAAGCGGTGATTGCCTCAGACCTTGAGGGGCTGACTGAGTATGAACAGAAATCTCTAGAAGCTCTTAAGCCAGAGTTGAAGGCAAGCATTGAAAAGGGCATTGCTTTTGCAAACAAGTAAGCACCAGTTGGTAGTGCCGTTTGAAGGCATTCCAT…	Contig41S	CCAAAATGCAAAAATATATGCCTAAACTGCAAAAACGACAGCGCCCTAAAGCCGTAGTGCATGTTGCTCATCTTATTTGTCCTACAATTCAAGTTAAATGGAATGCCTTCAAACGGCACTACCAACTGGTGCTTACTTGTTTGCAAAAGCAATGCCCTTTTCAATGCTTGCCTTCAACTCTGGCTTAAGAGCTTCTAGAGATTTCTGTTCATACTCAGTCAGCCCCTCAAGGTCTGAGGCAATCACCGCTTCAACACCTTGCTTCCCAAGTTTAATCCTAGAAGCAAAGAAAGGTAATTCTGTCAGTTCAGATTGAATATAAGAACACTCATACACATCTGGATCACCATCAAGTGCACGGAGAGAAGATTCAACAAATCTCGCAGCAGCATAAGCCAT…	706		Malate dehydrogenase precursor	AAB99757.1	Medicago sativa	3e-90	333 bits (854)	185/190 (97%)	-0.979218	1.79504e-05	0.000140193
1.05		374	4-1JMH8	FN256449	ACACATCTGGATCACCATCAAGTGCACGGAGAGAAGATTCAACAAATCTCGCAGCAGCATAAGCCATGGACAGTGTTGCAGATCCAGCACCTGCTTTTGCTTCCACAACTTCAGTTCCCGCGTTCTGAATTCTAACTGTTAGCCCTTCGATCTCCTCCTGGGTGAATGTTACAGAAGGCTTTGTTTTGGACAGTAATGGAAGAATGGTGATCCCAGCATGACCTCCAACAACTGGCACATCAACATCGATAAGTCTTAGATTCTTTTTCTGAGCAACAAAAGTGTTTGCTCTAACAACATCCAGGGTGGTGACACCAAACAGCTTTTTAGGATCATATACACCTTTCTGCTTGAGCACCTCAGCGGCGATGGGT	Contig41S	CCAAAATGCAAAAATATATGCCTAAACTGCAAAAACGACAGCGCCCTAAAGCCGTAGTGCATGTTGCTCATCTTATTTGTCCTACAATTCAAGTTAAATGGAATGCCTTCAAACGGCACTACCAACTGGTGCTTACTTGTTTGCAAAAGCAATGCCCTTTTCAATGCTTGCCTTCAACTCTGGCTTAAGAGCTTCTAGAGATTTCTGTTCATACTCAGTCAGCCCCTCAAGGTCTGAGGCAATCACCGCTTCAACACCTTGCTTCCCAAGTTTAATCCTAGAAGCAAAGAAAGGTAATTCTGTCAGTTCAGATTGAATATAAGAACACTCATACACATCTGGATCACCATCAAGTGCACGGAGAGAAGATTCAACAAATCTCGCAGCAGCATAAGCCAT…	706		Malate dehydrogenase precursor	AAB99757.1	Medicago sativa	3e-90	333 bits (854)	185/190 (97%)	-1.32126	1.66993e-06	2.00211e-05
1.05		559	13-1JMD7	FN256741	ACGCGGTCAGGCTCGAGGATCCTTACCATCAAACTTTGACTGTGACTATGCATATGCCCTTGGCCATATTGCTTATCATCTCATAGGTGCTGGGTTGAATGGTTACATGGCAACTGTAACAAACCTGAAGAAGCCTGTATCCCAGTGGCAATGTGGTGGTGCCCCAATTACGGCAATGATGACTGTGAAGAGATGGCTACGGGGAAGACGTGCCTCTCAGATAGGAAAGCCAGCCGTTCACCCTGCTCATGTGGATTTGAAGGGCAGGCCATACGAGTTGCTAATGCGTAACGCAACACGATTTTTGATGGATGATATCTATAGGAATCCTGGACCTCTTCAGTTTGAGGGTCCCGGGGCAAATGCAAAAACCATAACCTTATCTGTTGAAGACCAGGA…	Singleton				Pyrophosphate--fructose 6-phosphate 1-phosphotransferase subunit alpha	XP_002276269.1	Vitis vinifera	2e-74	281 bits (718)	157/180 (87%)	-1.12847	8.05277e-07	1.14856e-05
1.05		331	13-4XLC9	FN552554	CAGTCATGCTGTTTGGTATGTTAACTACTTTATTGTAACGGGTGATTTTTGTAATAAAATTGCGAGGGTTGCTCAGATCAGATGAGATAGGCATTCGAACTCGAAGGGTGCAAACATTCTCAAATTCTTTCAGAAGCTCTTCAACCATGGCCTTTGTCTTAGAATAGAATGATCCAGTGAAGTTTGGACTGTCTTCCTCCCCGAATCCAATACCACTGCCCTCTGAGTGAGCATCATTATATTCAAATATACACCCAGTAGCAAAGTTCATGAGTAAAAGCCCTTGTTCCCTGCAGACATCTGCCAGATTCAAAGTTCCTACTACATTGGT	Singleton				Rhamnose biosynthesis 1	ACG33666.1	Zea mays	5e-51	203 bits (516)	105/110 (95%)	-0.707866	5.17374e-05	0.000335027
1.05		458	14-2XLH2	FN552555	ATTGAAAGGGTCCGTAAACTTGTGCTAGCCAATAACATAGCcaCAgCAGCTGAATTGAAGGATATTGAAAAGGAAGCAAAAAAAGAAGTTGATGATGCAATTGCCCTGGCAAAGGAAAGTCCACTGCCAGATCCTTCGGACCTTTTTGCTCATGTATACGTAAAGGGGTTTGGGACTGAGGCATTCGGTGCAGATAGAAAGGAACTGAAAGGTTTATTGCCGTGATGAATGTTCTTTACAGTCCAATTTTTTGAGTTACAGCTGAGTAGCAAATAAGAAAGCAAATGTTCAGTGAAATTTATATTATTATTCATTGGGTGTAAGGGGTTACTGGGTCAATTCTTCCTGTTAAATTTTAATTGGCCAGTGTATTCCATGGAAAGATACTTTGACGGGCAA…	Contig46S	ATTGAAAGGGTCCGTAAACTTGTGCTAGCCAATAACATAGCCACAGCAGCTGAATTGAAGGATATTGAAAAGGAAGCAAAAAAAGAAGTTGATGATGCAATTGCCCTGGCAAAGGAAAGTCCACTGCCAGATCCTTCGGACCTTTTTGCTCATGTATACGTAAAGGGGTTTGGGACTGAGGCATTCGGTGCAGATAGAAAGGAACTGAAAGGTTTATTGCCGTGATGAATGTTCTTTACAGTCCAATTTTTTGAGTTACAGCTGAGTAGCAAATAAGAAAGCAAATGTTCAGTGAAATTTATATTATTATTCATTGGGTGTAAGGGGTTACTGGGTCAATTCTTCCTGTTAAATTTTAATTGGCCAGTGTATTCCATGGAAAGATACTTTGACGGGCAA…	496	TC94696	putative pyruvate dehydrogenase E1 alpha subunit	BAD16048.1	Oryza sativa	1e-70	270 bits (690)	143/153 (93%)	-0.97818	3.73782e-06	3.85617e-05
1.05		472	13-6XLE9	FN564395	CTAGCCAATAACATAGCCACAGCAGCTGAATTGAAGGATATTGAAAAGGAAGCAAAAAAAGAAGTTGATGATGCAATTGCCCTGGCAAAGGAAAGTCCACTGCCAGATCCTTCGGACCTTTTTGCTCATGTATACGTAAAGGGGTTTGGGACTGAGGCATTCGGTGCAGATAGAAAGGAACTGAAAGGTTTATTGCCGTGATGAATGTTCTTTACAGTCCAATTTTTTGAGTTACAGCTGAGTAGCAAATAAGAAAGCAAATGTTCAGTGAAATTTATATTATTATTCATTGGGTGTAAGGGGTTACTGGGTCAATTCTTCCTGTTAAATTTTAATTGGCCAGTGTATTCCATGGAAAGATACTTTGACGGGCAATGTTTTGGTATTGTTATTACTGCT…	Contig46S	ATTGAAAGGGTCCGTAAACTTGTGCTAGCCAATAACATAGCCACAGCAGCTGAATTGAAGGATATTGAAAAGGAAGCAAAAAAAGAAGTTGATGATGCAATTGCCCTGGCAAAGGAAAGTCCACTGCCAGATCCTTCGGACCTTTTTGCTCATGTATACGTAAAGGGGTTTGGGACTGAGGCATTCGGTGCAGATAGAAAGGAACTGAAAGGTTTATTGCCGTGATGAATGTTCTTTACAGTCCAATTTTTTGAGTTACAGCTGAGTAGCAAATAAGAAAGCAAATGTTCAGTGAAATTTATATTATTATTCATTGGGTGTAAGGGGTTACTGGGTCAATTCTTCCTGTTAAATTTTAATTGGCCAGTGTATTCCATGGAAAGATACTTTGACGGGCAA…	496	TC94696	putative pyruvate dehydrogenase E1 alpha subunit	BAD16048.1	Oryza sativa	1e-70	270 bits (690)	143/153 (93%)	-0.944122	1.8553e-06	2.17702e-05
1.05		387	3-AG9_3-2_C11	FN257004	ACGCGGGGTAAATGGAGGAAATTGCGTGGAATTGGCGAAACAGGAGGATATTGACGGCTTCCTTGTTGGTGGTGCTTCTTTGAAGGGGCCAGAATTTGCCACTATTTGCAACTCTGTCACTGCAAAGAAGGTGGCTGCTTGAGATCATTGTAGTTATTCTACTTTATTAACAGCTAGGCTTATTACAAAGAGACATAAAGAAAGTGGCAGAGGGAAGCTTGATATATTCTGTCAATATTACAGCAGACACAATGTTCTCGTTTCAGCATAGTTACTGTATTCTTAGCAGTTATAATAAATACAGGAGAGCTTTGTGAGCCATAGATATCTTTCCTTTCAGTTTTGACACAAACCAATTACTAAAGAGTTGAACAACCTTCACGACTT	Singleton				Triosephosphate isomerase, chloroplastic	AAA66289.1	Spinacia oleracea	1e-15	85.9 bits (211)	42/44 (95%)	-1.06301	3.75245e-06	3.85617e-05
1.05		374	4-11JME4	FN256638	ACTACGTAACGAGGCTAGAGGTCCACAAAAGACCCATCAAATACTCCAAAATAGAAGAATCTCTATTTGCGTGAAGCAACTAAAGCCATGTGTGAGATCAAGTCCACCACTCGGTTGCTGTATCCCCACTCATTGTCATACCAAGAAACAAGTTTCGCAAAGGTAGAACTCAAGGTTATACCAGCCTTAGCATCAAAGATACTCGACCTTGAATCACCTACAAAATCATTCGAAACGACATCTTCATCAGTGTATCCAAGGATGCCTTTTAGTGACCCTTCAGATGCGGCCTTCATTGTCGCTTTTATATCATCGTAAGATGCTGGTTTCGCAAGGCGACATGTCAGATCCGCAACTGGGGCATTGGGTGTTGG	Singleton				NAD-dependent glyceraldehyde-3-phosphate dehydrogenase	CAA04942.1	Pinus sylvestris	7e-48	192 bits (489)	96/103 (93%)	-1.06758	1.39394e-06	1.76051e-05
1.05		111	4-7JMD12	FN256487	ACGGGGGACTTGTATTCGCAGTTTCTAGCAAAATAAACATTAAATCAATAAAGACCTTATTGAGAATTCCTCTGGAAAAGCTAAGGGCATGGAAAAGTAGATAACCGTCAG	Singleton			TC82275	Nodule-enhanced malate dehydrogenase	AAC24855.1	Glycine max	5e-164	580 bits (1495)	349/414 (84%)	-1.45518	3.03529e-08	9.94433e-07
1.05		683	GEM-021-B11	BX249201	ATCAAATGGTCTCTCTAAGTTGGGGTATATCTACGTAAATATAGATGATTGTTGGGCAGAGCCTAATCGTGATCAAAATGGGAGATTGGTTGCAAGTGCTTCAAAGTTTCCCTCTGGTATCAAGGCTCTTGCTGATTATGTGCACAGCAAGGGTCTCAAACTGGGAATATATTCAGATGCTGGGTACTATACCTGTCAAAAGCAGCCAGGTTCCTTAGGACACGAGCAAGTAGATGCTGATACGTTTGCTTATTGGGGTGTGGATTATCTCAAATATGATAACTGTTACAATGATGGCTCTAAGCCTGAAAGCCGGTACCCAAAGATGCATGATGCACTTTTGAGAACTCGGCGGCCAATATTTTATTCCCTGTGTGAATGGGGATTGGATGTTCCAGC…	Singleton				Alpha-galactosidase	AAA73964.1	Phaseolus vulgaris	2e-92	342 bits (876)	181/227 (79%)	-1.06854	2.40384e-07	6.35191e-06
1.06	3	573	GEM-043-C01	BX250944	GAATGGAACACGGTTGTAACAACAAATTTGAGAGGCACTTGGTTAGTGTCCAAGGCAGTTGGCAAGCGCATGCGTGAAGCAAAACGGGGTGGGTCAATCATTAATATTTCATCCATTGGCGGCCTCTGGCGTGGGGAAGTACCTGGAGGACTTGCATATTCAGCCTCTAAGGCAGGAATAAATGCGATGACAAAGGTTATGGCGTTGGAGCTTGGGATGTACAATATTCGTGTTAATGCTGTAGCACCAGGACTCTTTAGATCTGAAATTACTGCCGGCTTGATGGAGAAAGATTGGTTGAACACCGTGGCAAGAAAGATTGTCCCTCTACAAACATGGGGAGACATAGAGCCAACATTGACTTCTACCCTCCATCTATTAGCTAGTGACAGCTCTGCA…	Singleton				2,4-dienoyl-CoA reductase, putative	EEF45108.1	Ricinus communis	3e-44	181 bits (460)	128/157 (81%)	-0.673206	5.44738e-05	0.000494305
1.06		602	GEM-047-F12	BX251284	AGAGATTCTGCTGTAGTTACAGTAGAAGGAATCACTGCTGTAATAGAGGGACCTGCCTGCCTTCTTGCTGTGTATGCAATAGCAGCAAGGAAGCCATACAATTACACACTCCAATTGGCAATTTGTTTGGGCCAACTTTATGGTGACATTGTATATTTTGTTACAGCATTTTTGGAAGGTGACAACTTCTCTGCTGGTCGATATTACTATTGGCTTTACTTTGTGTTGGCAAACAGCTTCTGGTTGGTAATACCTTCAATTATTGCGGTAAGATGCTGGAAAAAAATAAGTCACGCTTTTTTGACGGCAAAACCAAAAAACAGCTGATTCCCGAGCCAGGGAGTTCGTCTTGGGCATCGCAGTTAATAATTTATTGCCACATTAATCTGGTTTGAATAT…	Singleton				Putative C-8,7 sterol isomerase	ABU95101.1	Solanum tuberosum	4e-34	147 bits (372)	81/99 (81%)	-0.774778	3.69254e-05	0.000378772
1.06		313	GEM-103-A03	BX254708	CGGGGATCATTAATATGGTTAAATTGGGACACATCATTGTGCACAAGTGTGCTTGTGATCAGCACATATTCTTCTTCTATATGGTTTCATATATTACTACAGATGTTGATCCTATTAAGCTACTGCTGGTACTTTTCATTTATTATAATAGATAATGTTAATAGATATATCTAAGTACATTGATTGACTTCAGCTGTGAAGATTAAGAAATTGGCGTTATTAGTTTCAGCGTACAATTTAATGTGAGGTCTATGAAAATGATATAGATGAAATGCAAGACAATATTTTTGAACAAGTGGCACAGCAGTGGCTT	Singleton			TC83030	Phosphoethanolamine n-methyltransferase, putative	EEF30287.1	Ricinus communis	9e-144	514 bits (1323)	273/313 (87%)	-2.31902	1.58813e-09	1.87343e-07
1.2	29	270	GEM-025-E12	BX249569	CTTGGATGGGTGGAAAGGAACTCCTGGCCCATTCTGAAATAAATAATCTTCCAAGCATTTGAAGAGAGGGCCTATGACCTTGTCCTCATTGATAGCGTCGTAAACCACTTCAATCTCGTGCCGAATTCGGCACGAGAAGTTACAAGGGATATATGATGTAGATTAGATATATCATGCATTATTTTACTTTGTAAACTGAATGGTCCATTTGTTGTAAAGTATTTACAGGGACATTCTATAATCATTTATGTTGGCTTTGGTTTCTTACCT	Singleton			TC109166	Phenylalanine ammonia-lyase	AAA84889.1	Pinus taeda	1e-126	400 bits (1029)	201/202 (99%)	-1.27245	1.76868e-09	2.01447e-07
1.2		275	GEM-086-F08	BX253670	GTTGCCAGAGACAAAGCTCTACATGGAGGGAATTTCCAGGGCACACCTATTGGTGTTTCCATGGATAATCTTCGTCTCGCAATTTCAGCAATTGGGAAATTGATGTTCGCTCAATTCTCAGAGCTTGTGAATGATTACTACAATGGAGGCTTGCCTTCGAATCTAAGTGGCGGGCCTAATCCCAGCCTGGATTATGGAATGAAAGGGGCCGAGATCGCTATGGCTTCTTACACTTCTGAGCTTCTTTACCTGGCAAATCCTGTCACCACCCATGT	Singleton				Phenylalanine ammonia lyase	AAT66434.1	Pinus pinaster	2e-45	185 bits (470)	91/91 (100%)	-2.10683	5.21623e-11	1.85644e-08
1.2		331	3-10JMC12	FN256897	ACACGATCACCCGACTGATCTGCCATGCTACCCAAATGATCCGCCACTTTTACATGCTTCAGATCACCCAAATGATCTGCCACCCTTACATGTTTCTGGCAAATCGAGTGGGATGCAAATCCAGCAGTATAAAACAAAAGAAAGAAAAACAAATTCAAGCTTTATGACCAATCAAATTCCAGATCGGTAAACAACTGCATGAACAAAAAGATCCGAGGACTCAAATCATAGCAGTCGTTGTATAAAGGGGATCTTGGAAGATTATTTATTTCAGAATGGGCCAGGAGTTCCTTTCCACCCATCCAAGCATTTGAAGAGAGGGCCTCCCGCG	Contig3S	ACACGATCACCCAACTGATCTGCCATGCTACCCAAATGATCCGCCACTTTTACATGTTTCAGATCACCCAAATGATCTGCCACCCTTACATGTTTCTGGCAAATCAAGTGGGATGCAAATCCAGCAGTATAAAACAAAAGAAAGAAAAACAAATTCAAGCTTTATGACCAATCAAATTCCAGATCGGTAAACAACTGCATGAACAAAAAGATCTGAGGACTCAAATCATAGCAGTCGTTGTATAAAGGGGATCTTGGAAGATTATTTATTTCAGAATGGGCCAGGAGTTCCTTTCCACCCATCCAAGCATTTGAAGAGAGGGCCTATGACCTTGTCCTCATTGATAGCGTCGCAAACCACTTCAATCACTTCACCAGGGGAAGTGGTCCGAGTTCCAGA…	410		Phenylalanine ammonia lyase	AAT66434.1	Pinus pinaster	5e-36	90.1 bits (222)	42/45 (93%)	-1.43691	2.66028e-06	2.91486e-05
1.2		220	3-9JMC12	FN256965	ACACGATCACCCAACTGATCTGCCATGCTACCCAAATGATCCGCCACTTTTACATGTTTCAGATCACCCAAATGATTTGCCACCCTTACATGTTTCTGGCAAATCGAGTGGGATGCAAATCCAGCAGTATAAAACAAAAGAAAGAAAAACAAATTCAAGCTTTATGACCAATCAAATTCCAGATCGGTAAACAACTGCATGAACAAAAAGATCCCCCGCG	Contig3S	ACACGATCACCCAACTGATCTGCCATGCTACCCAAATGATCCGCCACTTTTACATGTTTCAGATCACCCAAATGATCTGCCACCCTTACATGTTTCTGGCAAATCAAGTGGGATGCAAATCCAGCAGTATAAAACAAAAGAAAGAAAAACAAATTCAAGCTTTATGACCAATCAAATTCCAGATCGGTAAACAACTGCATGAACAAAAAGATCTGAGGACTCAAATCATAGCAGTCGTTGTATAAAGGGGATCTTGGAAGATTATTTATTTCAGAATGGGCCAGGAGTTCCTTTCCACCCATCCAAGCATTTGAAGAGAGGGCCTATGACCTTGTCCTCATTGATAGCGTCGCAAACCACTTCAATCACTTCACCAGGGGAAGTGGTCCGAGTTCCAGA…	410		Phenylalanine ammonia lyase	AAT66434.1	Pinus pinaster	5e-36	90.1 bits (222)	42/45 (93%)	-1.21615	4.19742e-07	7.01479e-06
1.2		410	4-11JMH8	FN256582	ACACGATCACCCAACTGATCTGCCATGCTACCCAAATGATCCGCCACTTTTACATGTTTCAGATCACCCAAATGATCTGCCACCCTTACATGTTTCTGGCAAATCAAGTGGGATGCAAATCCAGCAGTATAAAACAAAAGAAAGAAAAACAAATTCAAGCTTTATGACCAATCAAATTCCAGATCGGTAAACAACTGCATGAACAAAAAGATCTGAGGACTCAAATCATAGCAGTCGTTGTATAAAGGGGATCTTGGAAGATTATTTATTTCAGAATGGGCCAGGAGTTCCTTTCCACCCATCCAAGCATTTGAAGAGAGGGCCTATGACCTTGTCCTCATTGATAGCGTCGCAAACCACTTCAATCACTTCACCAGGGGAAGTGGTCCGAGTTCCAGA…	Contig3S	ACACGATCACCCAACTGATCTGCCATGCTACCCAAATGATCCGCCACTTTTACATGTTTCAGATCACCCAAATGATCTGCCACCCTTACATGTTTCTGGCAAATCAAGTGGGATGCAAATCCAGCAGTATAAAACAAAAGAAAGAAAAACAAATTCAAGCTTTATGACCAATCAAATTCCAGATCGGTAAACAACTGCATGAACAAAAAGATCTGAGGACTCAAATCATAGCAGTCGTTGTATAAAGGGGATCTTGGAAGATTATTTATTTCAGAATGGGCCAGGAGTTCCTTTCCACCCATCCAAGCATTTGAAGAGAGGGCCTATGACCTTGTCCTCATTGATAGCGTCGCAAACCACTTCAATCACTTCACCAGGGGAAGTGGTCCGAGTTCCAGA…	410		Phenylalanine ammonia lyase	AAT66434.1	Pinus pinaster	5e-36	90.1 bits (222)	42/45 (93%)	-1.46832	4.67779e-08	1.38203e-06
1.2		410	4-9JMG12	FN256689	ACACGATCACCCAACTGATCTGCCATGCTACCCAAATGATCCGCCACTTTTACATGTTTCAGATCACCCAAATGATCTGCCACCCTTACATGTTTCTGGCAAATCAAGTGGGATGCAAATCCAGCAGTATAAAACAAAAGAAAGAAAAACAAATTCAAGCTTTATGACCAATCAAATTCCAGATCGGTAAACAACTGCATGAACAAAAAGATCTGAGGACTCAAATCATAGCAGTCGTTGTATAAAGGGGATCTTGGAAGATTATTTATTTCAGAATGGGCCAGGAGTTCCTTTCCACCCATCCAAGCATTTGAAGAGAGGGCCTATGACCTTGTCCTCATTGATAGCGTCGCAAACCACTTCAATCACTTCACCAGGGGAAGTGGTCCGAGTTCCAGA…	Contig3S	ACACGATCACCCAACTGATCTGCCATGCTACCCAAATGATCCGCCACTTTTACATGTTTCAGATCACCCAAATGATCTGCCACCCTTACATGTTTCTGGCAAATCAAGTGGGATGCAAATCCAGCAGTATAAAACAAAAGAAAGAAAAACAAATTCAAGCTTTATGACCAATCAAATTCCAGATCGGTAAACAACTGCATGAACAAAAAGATCTGAGGACTCAAATCATAGCAGTCGTTGTATAAAGGGGATCTTGGAAGATTATTTATTTCAGAATGGGCCAGGAGTTCCTTTCCACCCATCCAAGCATTTGAAGAGAGGGCCTATGACCTTGTCCTCATTGATAGCGTCGCAAACCACTTCAATCACTTCACCAGGGGAAGTGGTCCGAGTTCCAGA…	410		Phenylalanine ammonia lyase	AAT66434.1	Pinus pinaster	5e-36	90.1 bits (222)	42/45 (93%)	-1.4042	2.12315e-06	2.43097e-05
1.2		503	14-4JMF7	FN257113	ACCGAGCTGGTTTCTCACAAATTCATAGAGAGGATAAGACCTGCATTCCTGGATCCTGTTGGGCAGAGGGCTGGTCCCTCTGTCATAACTTTCTCTGGCCAGACGAACTTGCAGTTCAAGCTGTGCCTTCAGCTCGGCTTCAAACAGGGGAATCTTATTGAAAATGGAAGTGTTGGGATCCTTCTCACCTTCTCCGTTCTTGAAGGCATGTTCCACCAGGATGTTTCTCAGTTTCTGAGTCAATGGGTAGCTGGCATTGCAGGGATCGTCAATGTAAGAGAAAACATGCTCGTTATCCACTACCTGGAGCAAATCCTTTTCGCAGAAACGGCCTGGCAAAAGCTCCCCGTTGAGCCCTGTGCTCAGGGTTTTCTTCGCTACCTGAGAAACAATCTGCTT…	Singleton				Phenylalanine ammonia lyase	AAT66434.1	Pinus pinaster	2e-89	331 bits (848)	166/167 (99%)	-0.963424	3.93459e-07	6.82362e-06
1.2		364	13-7XLD9	FN256857	ACAATTGCGGCCTGCTCCAACCATCATGGAAAGGCAGATAGTTCCCAACAGAGAGCTGATATTAGTTGAATATGCTAACGAAGGGCCTGTTACAGACGCACATTTGAAAATCAGAGAGACCCAATTGGATATTAGAAGCGTGGGCAAAGATGGATCACCTGGAGATGTCGCTGTGCAGAATTTGTGGATATCTGTAGATCCATATCTCCGGCAGCTTATGAAGGAATCTGTTGATGGTCTTTATTTCCCAAATTTTCAGTTAAATCAGGCAATCCACTCTGGCTTGGTAGGGAAGGTAGTGGCATCTGCCAATCCGGCCTTCAAAGTGGGCGATATCGTTTCCGGTTTCTATCAAGTCTCTGAG	Contig36S	ACAATTGCGGCCTGCTCCAACCATCATGGAAAGGCAGATAGTTCCCAACAGAGAGCTGATATTAGTTGAATATGCTAACGAAGGGCCTGTTACAGACCCACATCTGAAAATCAGAAAGACCCAACTGGATATTAGAAGCGTGGGCAAAGATGGATCACCTGGAGATGTCGCTGTGCAAAATCTGTGGATATCTGTAGATCCATATCTCCGGCACCTTATGAAGGAATCCGATGATGGTCTCTATTTACCAAATTTTCAGTTAAATCAGGCAATCCAATCTAGCTTAGTAGGGAAGGTAGTGGCATCTGCCAATCCGGCCTTCAAAGTGGGCGATATCGTTTCCGGGTTCTATCAAGTTGCCGAG	364		Phenylpropenal double-bond reductase	ABG91753.1	Pinus taeda	2e-46	187 bits (476)	101/110 (91%)	-1.3866	5.40928e-06	5.20329e-05
1.2		283	4-10JMH7	FN256581	ACGCGGGGTTACAGATCCACATCTGAAAATCAGAAAGACTCAACTGGATCTTGGAAGCGTGGGCAAAGATGGATCATCTGGAGATGTGGCTGTGCAAAATCTGTGGATATCTGTAGATCCATATCTTCGGCACCTTATGAAGGAATCCGATGATGGTCTCTATTTACCAAGTTTTCGGTTGAATCAGGCAATCCGATCTATTTTAGTGGGGAAGGTAGTGGCATCTGCTAATCCGGCCTTCGAAGTGGGTGATATCGTTTCTGGGTTCTATCAAGTTGCCGAG	Contig36S	ACAATTGCGGCCTGCTCCAACCATCATGGAAAGGCAGATAGTTCCCAACAGAGAGCTGATATTAGTTGAATATGCTAACGAAGGGCCTGTTACAGACCCACATCTGAAAATCAGAAAGACCCAACTGGATATTAGAAGCGTGGGCAAAGATGGATCACCTGGAGATGTCGCTGTGCAAAATCTGTGGATATCTGTAGATCCATATCTCCGGCACCTTATGAAGGAATCCGATGATGGTCTCTATTTACCAAATTTTCAGTTAAATCAGGCAATCCAATCTAGCTTAGTAGGGAAGGTAGTGGCATCTGCCAATCCGGCCTTCAAAGTGGGCGATATCGTTTCCGGGTTCTATCAAGTTGCCGAG	364		Phenylpropenal double-bond reductase	ABG91753.1	Pinus taeda	2e-46	187 bits (476)	101/110 (91%)	-0.765971	9.86718e-05	0.00057891
1.2		312	4-12JMA2	FN564396	GAGTTAATATTAGTTGCATATGCCAACGAAGGGCCCGTTACAGATTCACATCTGAAAATCAGAGAGACTCAACTGGATCTTGGAAGCGTGGGCAAAGATGGATCATCTGGAGATGTGGCTGTGCAAAATCTGTGGATATCTGTAGATCCATATCTTCGGCACCTTATGAAGGAATCCGATGATGGTCTCTATTTACCAAGTTTTCGGTTGAATCAGGCAATCCGATCTATTTTAGTGGGGAAGGTAGTGGCATCTGCTAATCCGGCCTTCGAAGTGGGTGATATCGTTTCTGGGTTCTATCAAGTTGCCGAG	Contig36S	ACAATTGCGGCCTGCTCCAACCATCATGGAAAGGCAGATAGTTCCCAACAGAGAGCTGATATTAGTTGAATATGCTAACGAAGGGCCTGTTACAGACCCACATCTGAAAATCAGAAAGACCCAACTGGATATTAGAAGCGTGGGCAAAGATGGATCACCTGGAGATGTCGCTGTGCAAAATCTGTGGATATCTGTAGATCCATATCTCCGGCACCTTATGAAGGAATCCGATGATGGTCTCTATTTACCAAATTTTCAGTTAAATCAGGCAATCCAATCTAGCTTAGTAGGGAAGGTAGTGGCATCTGCCAATCCGGCCTTCAAAGTGGGCGATATCGTTTCCGGGTTCTATCAAGTTGCCGAG	364		Phenylpropenal double-bond reductase	ABG91753.1	Pinus taeda	2e-46	187 bits (476)	101/110 (91%)	-0.853533	2.53578e-05	0.00018688
1.2		277	4-3JMG9	FN256498	ACGCGGGGGTAAGACGTTCGTGATAGCTGAGGATCAAACGTTGGACTGGGGTGACTTGCTTGCTTTGGCACTTATGCCTCATAGCCTTAAAAATCTCACCCTCTGGCCCACCGTCCCCAGAAATTTCAGGGATAGTGTTGAGAGGTATGCAATAGAGGTGGAGAGAGTCGCTCAAGAGGTGTTGAGTTTGTTTGCTGAAAACTTGAATCTGGAGGCTACTCATTATTTCAAGGAAAAGTTTGGGTCAGAGCCCATGAATTTGATGCGCATGAACTTG	Contig7	ATTAGATCTACTTTGTCTGAGATAAGCATTCAAGGGTTCTTCCTCTGCTGTAATGGCTGCTGCAAGTGCAAACTCTTTCGTGAACCCAAAGTGGGGCAAAGTGATTCCCGTGGAGAGTGTGCAGGAGCTTGTCAAGAATCATGCCCACTCACATGAAGCTGTTCCCAGCCGATACATCAGGTCTCAGGAAGAGAGACCCACCACGTCCTCATTACTGGTCTCTCTTCAAACTGCAATTCCTGTCATCGACATGAAGAAGTTGAGCAACTTACCTGGACAAGATTATCAGAGACAACAAGAAATGGTGAGGCTTTCCATGGCCTGCCAAAATTGGGGTTTCTTCCAGATTGTGAACCATGGGATTCCTCATTCTTTAATTGATGAGATAAAGGGTGTAGC…	742		Putative ethylene-forming enzyme	AAM61362.1	Arabidopsis thaliana	6e-40	168 bits (425)	138/216 (63%)	-1.68708	9.3914e-05	0.000554931
1.2		260	4-6JMA5	FN256613	ACGCGGGAGCTGAGGATCAAACGTTGGATTGGGGTGATTTGCTTGCTTTGGCACTTATGCCTGATAGCCTGAAAAATCTCACCCTCTGGCCCACCGTCCCCACAAATTTCAGGGATAGTGTTGAGAGGTATGCAATAGCGGTGGAGAGAGTCGCTCAAGAGCTGCTGATTTTGTTCGCTGAAAATTTGAATCTGGAGGCTACTGATTATTTCAAGGAAAAGTTTGGGTCAGAGTCCATGAATTTGATGCGCATGAACTTG	Contig7	ATTAGATCTACTTTGTCTGAGATAAGCATTCAAGGGTTCTTCCTCTGCTGTAATGGCTGCTGCAAGTGCAAACTCTTTCGTGAACCCAAAGTGGGGCAAAGTGATTCCCGTGGAGAGTGTGCAGGAGCTTGTCAAGAATCATGCCCACTCACATGAAGCTGTTCCCAGCCGATACATCAGGTCTCAGGAAGAGAGACCCACCACGTCCTCATTACTGGTCTCTCTTCAAACTGCAATTCCTGTCATCGACATGAAGAAGTTGAGCAACTTACCTGGACAAGATTATCAGAGACAACAAGAAATGGTGAGGCTTTCCATGGCCTGCCAAAATTGGGGTTTCTTCCAGATTGTGAACCATGGGATTCCTCATTCTTTAATTGATGAGATAAAGGGTGTAGC…	742		Putative ethylene-forming enzyme	AAM61362.1	Arabidopsis thaliana	6e-40	168 bits (425)	138/216 (63%)	-1.15371	6.41367e-08	1.7448e-06
1.2		470	4-7JME1	FN256455	ACGCGGGCAAGATTATCAGAGACAAGAAGAAATGGTGAGGCTTTCCATGGCCTGCCAAAATTGGGGTTTCTTCCAGATTGTGAACCATGGGATTCCTCATTCTTTAATTGATGAGATAAAGGGTGTAGCTAAGGAGTTCTTTAACCTTCCATTACAAGAAAAACAGAAATATGCTCCCCAAGAAGGAGATGTTCAGGGATATGGTAAGACGTTCGTGATAGCTGAGGATCAAACGTTGGACTGGGGTGACTTGCTTGCTTTGGCACTTATGCCTCATAGCCTTAAAAATCTCACCCTCTGGCCCACCGTCCCCAGAAATTTCAGGGATAGTGTTGAGAGGTATGCAATAGAGGTGGAGAGAGTCGCTCAAGAGGTGTTGAGTTTGTTTGCTGAAAACTT…	Contig7	ATTAGATCTACTTTGTCTGAGATAAGCATTCAAGGGTTCTTCCTCTGCTGTAATGGCTGCTGCAAGTGCAAACTCTTTCGTGAACCCAAAGTGGGGCAAAGTGATTCCCGTGGAGAGTGTGCAGGAGCTTGTCAAGAATCATGCCCACTCACATGAAGCTGTTCCCAGCCGATACATCAGGTCTCAGGAAGAGAGACCCACCACGTCCTCATTACTGGTCTCTCTTCAAACTGCAATTCCTGTCATCGACATGAAGAAGTTGAGCAACTTACCTGGACAAGATTATCAGAGACAACAAGAAATGGTGAGGCTTTCCATGGCCTGCCAAAATTGGGGTTTCTTCCAGATTGTGAACCATGGGATTCCTCATTCTTTAATTGATGAGATAAAGGGTGTAGC…	742		Putative ethylene-forming enzyme	AAM61362.1	Arabidopsis thaliana	6e-40	168 bits (425)	138/216 (63%)	-2.13967	2.16054e-07	4.21657e-06
1.2		566	GEM-054-F12	BX251740	ATTAGATCTACTTTGTCTGAGATAAGCATTCAAGGGTTCTTCCTCTGCTGTAATGGCTGCTGCAAGTGCAAACTCTTTCGTGAACCCAAAGTGGGGCAAAGTGATTCCCGTGGAGAGTGTGCAGGAGCTTGTCAAGAATCATGCCCACTCACATGAAGCTGTTCCCAGCCGATACATCAGGTCTCAGGAAGAGAGACCCACCACGTCCTCATTACTGGTCTCTCTTCAAACTGCAATTCCTGTCATCGACATGAAGAAGTTGAGCAACTTACCTGGACAAGATTATGAGAGACAACAAGAAATGGTGAGGCTTTCCATGGCCTGCCAAGATTGGGGTTTCTTCCAGATTGTGAACCATGGGATTCCTCATTCTTTAATTGATGAGATAAAGGGTGTAGC…	Contig7	ATTAGATCTACTTTGTCTGAGATAAGCATTCAAGGGTTCTTCCTCTGCTGTAATGGCTGCTGCAAGTGCAAACTCTTTCGTGAACCCAAAGTGGGGCAAAGTGATTCCCGTGGAGAGTGTGCAGGAGCTTGTCAAGAATCATGCCCACTCACATGAAGCTGTTCCCAGCCGATACATCAGGTCTCAGGAAGAGAGACCCACCACGTCCTCATTACTGGTCTCTCTTCAAACTGCAATTCCTGTCATCGACATGAAGAAGTTGAGCAACTTACCTGGACAAGATTATCAGAGACAACAAGAAATGGTGAGGCTTTCCATGGCCTGCCAAAATTGGGGTTTCTTCCAGATTGTGAACCATGGGATTCCTCATTCTTTAATTGATGAGATAAAGGGTGTAGC…	742		Putative ethylene-forming enzyme	AAM61362.1	Arabidopsis thaliana	6e-40	168 bits (425)	138/216 (63%)	-2.09759	2.0452e-09	2.17913e-07
1.2		207	4-5JMA3	FN564397	CTTATGCCTGATAGCCTGAAAAATCTCACCCTCTGGCCCACCGTCCCCACAAATTTCAGGGATAGTGTTGAGAGGTATGCAATAGCGGTGGAGAGAGTCGCTCAAGAGCTGCTGATTTTGTTCGCTGAAAATTTGAATCTGGAGGCTACTGATTATTTCAAGGAAAAGTTTGGGTCAGAGTCCATGAATTTGATGCGCATGAACTTG	Contig7	ATTAGATCTACTTTGTCTGAGATAAGCATTCAAGGGTTCTTCCTCTGCTGTAATGGCTGCTGCAAGTGCAAACTCTTTCGTGAACCCAAAGTGGGGCAAAGTGATTCCCGTGGAGAGTGTGCAGGAGCTTGTCAAGAATCATGCCCACTCACATGAAGCTGTTCCCAGCCGATACATCAGGTCTCAGGAAGAGAGACCCACCACGTCCTCATTACTGGTCTCTCTTCAAACTGCAATTCCTGTCATCGACATGAAGAAGTTGAGCAACTTACCTGGACAAGATTATCAGAGACAACAAGAAATGGTGAGGCTTTCCATGGCCTGCCAAAATTGGGGTTTCTTCCAGATTGTGAACCATGGGATTCCTCATTCTTTAATTGATGAGATAAAGGGTGTAGC…	742		Putative ethylene-forming enzyme	AAM61362.1	Arabidopsis thaliana	6e-40	168 bits (425)	138/216 (63%)	-0.600606	0.00011375	0.000651771
1.2		248	13-3JMG5	FN256779	ACGCGGGGTCCTTCAATGAGCTTGTGGCTCTCTGGGAGAAGAAGATTGATAAGACTCTCGAGAAGGTCTATGTCCCCGAGGAGGGGGTTCTCAACTTAATCGCAGAGACACCATTTCCAGCGAATATTGGCATAGCAATTGGTCATTCTATCTTTGTCAAAGGAGATCAAACAAATTTTGAAATTGGACCTAATGGTGTGGAGGCTAGTCAGCTATACCCAGATGTGAAATATACCACTGTCGATGAG	Contig17	ACTTATAATTGGCGCAACAGGCTACATTGGCCGACATGTTGCCAAGGCTAACCTTGATCTCGGCCATCCCACCTTCCTTCTCGCTAGGGAGTCCACGGCTTCTTCTAATTCTGAGAAAGCCCAGCTTCTAGAATCCTTCAAGGCCTCAGGTGCAAATATAGTCCATGGATCATTAGAGGATCATGCAAGCCTCGTGGAGGCAGTGAAGAAGGTAGACGTCGTGATCTCCACAGTTGGATCACTACAGATAGAGACGCAGGTCAATATTATCAAGGCTATTAAAGAAGTCGGAACGGTCAAGAGGTTTTTCCCATCTGAGTTCGGGAATGATGTTGATAACGTCAATGCAGTGGAGCCTGCAAAGAGTGTGTTTCAGGTGAAAGCCAAAATCCGTAGGGA…	887		Phenylcoumaran benzylic ether reductase PT1	AAF64173.2	Pinus taeda	1e-148	529 bits (1362)	280/295 (94%)	-1.36507	9.2973e-08	2.36832e-06
1.2		423	4-1JMB5	FN256442	ACTCATCGACAGTGGTATATTTCACATCTGGGTATAGCTGACTAGCCTCCACACCATTAGGTCCAATTTCAAAATTTGTTTGATCTCCTTTGACAAAGATAGAATGACCAATTGCTATGCCAATATTAGCTGGAAATGGTGTCTCTGCGATTAAGTTGAGAACCCCCTCCTCGGGGACATAGACCTTCTCGAGAGTCTTATCAACCTTCTTCTCCCAGAGAGCCACAAGCTCATTGAAGGACAGAGTGTTGGCAGGAAGCCTCAAGTATAAGGTCTTGTTcAAAGTTcTGGGATCGTCCACTGCCTTGATTGTAAAAGTTCCAATGTCTTCCTCCTTCACATACACCACTttAGCATtTacCATCTCCAAGAATGACAACTttATCCCTTGGAGGAGCT…	Contig17	ACTTATAATTGGCGCAACAGGCTACATTGGCCGACATGTTGCCAAGGCTAACCTTGATCTCGGCCATCCCACCTTCCTTCTCGCTAGGGAGTCCACGGCTTCTTCTAATTCTGAGAAAGCCCAGCTTCTAGAATCCTTCAAGGCCTCAGGTGCAAATATAGTCCATGGATCATTAGAGGATCATGCAAGCCTCGTGGAGGCAGTGAAGAAGGTAGACGTCGTGATCTCCACAGTTGGATCACTACAGATAGAGACGCAGGTCAATATTATCAAGGCTATTAAAGAAGTCGGAACGGTCAAGAGGTTTTTCCCATCTGAGTTCGGGAATGATGTTGATAACGTCAATGCAGTGGAGCCTGCAAAGAGTGTGTTTCAGGTGAAAGCCAAAATCCGTAGGGA…	887		Phenylcoumaran benzylic ether reductase PT1	AAF64173.2	Pinus taeda	1e-148	529 bits (1362)	280/295 (94%)	-0.869956	8.0187e-05	0.000483313
1.2		696	4-3JME7	FN256477	ACTTATAATTGGCGCAACAGGCTACATTGGCCGACATGTTGCCAAGGCTAACCTTGATCTCGGCCATCCCACCTTCCTTCTCGCTAGGGAGTCCACGGCTTCTTCTAATTCTGAGAAAGCCCAGCTTCTAGAATCCTTCAAGGCCTCAGGTGCAAATATAGTCCATGGATCATTAGAGGATCATGCAAGCCTCGTGGAGGCAGTGAAGAAGGTAGACGTCGTGATCTCCACAGTTGGATCACTACAGATAGAGACGCAGGTCAATATTATCAAGGCTATTAAAGAAGTCGGAACGGTCAAGAGGTTTTTCCCATCTGAGTTCGGGAATGATGTTGATAACGTCAATGCAGTGGAGCCTGCAAAGAGTGTGTTTCAGGTGAAAGCCAAAATCCGTAGGGA…	Contig17	ACTTATAATTGGCGCAACAGGCTACATTGGCCGACATGTTGCCAAGGCTAACCTTGATCTCGGCCATCCCACCTTCCTTCTCGCTAGGGAGTCCACGGCTTCTTCTAATTCTGAGAAAGCCCAGCTTCTAGAATCCTTCAAGGCCTCAGGTGCAAATATAGTCCATGGATCATTAGAGGATCATGCAAGCCTCGTGGAGGCAGTGAAGAAGGTAGACGTCGTGATCTCCACAGTTGGATCACTACAGATAGAGACGCAGGTCAATATTATCAAGGCTATTAAAGAAGTCGGAACGGTCAAGAGGTTTTTCCCATCTGAGTTCGGGAATGATGTTGATAACGTCAATGCAGTGGAGCCTGCAAAGAGTGTGTTTCAGGTGAAAGCCAAAATCCGTAGGGA…	887		Phenylcoumaran benzylic ether reductase PT1	AAF64173.2	Pinus taeda	1e-148	529 bits (1362)	280/295 (94%)	-0.967331	1.62635e-07	3.40607e-06
1.2		406	GEM-084-E03	BX253512	GATCTCCACAGTTGGATCACTACAGATAGAGACGCAGGTCAATATTATCAAGGCTATTAAAGAAGTCGGAACGGTCAAGAGGTTTTTCCCATCTGAGTTCGGGAATGATGTTGATAACGTCAATGCAGTGGAGCCTGCAAAGAGTGTGTTTCAGGTGAAAGCCAAAATCCGTAGGGAAATCGAGGCAGCGGGCATTCCTTATACATACGTCTCTAGCAATTGTTTTGCAGGGTATTTCCTTCCCGGCCTGGGACAGGCTGGCCTTACAGCTCCTCCCAGGGATAAAGTTATCATTCTTGGAGATGGAAATGCCAAAGTGGTGTATGTGAAGGAGGAAGACATTGGAACTTTTACAATCAAGGCAGTGGACGATCCCAGAACTTTGAACAAGACCTTATA…	Contig17	ACTTATAATTGGCGCAACAGGCTACATTGGCCGACATGTTGCCAAGGCTAACCTTGATCTCGGCCATCCCACCTTCCTTCTCGCTAGGGAGTCCACGGCTTCTTCTAATTCTGAGAAAGCCCAGCTTCTAGAATCCTTCAAGGCCTCAGGTGCAAATATAGTCCATGGATCATTAGAGGATCATGCAAGCCTCGTGGAGGCAGTGAAGAAGGTAGACGTCGTGATCTCCACAGTTGGATCACTACAGATAGAGACGCAGGTCAATATTATCAAGGCTATTAAAGAAGTCGGAACGGTCAAGAGGTTTTTCCCATCTGAGTTCGGGAATGATGTTGATAACGTCAATGCAGTGGAGCCTGCAAAGAGTGTGTTTCAGGTGAAAGCCAAAATCCGTAGGGA…	887		Phenylcoumaran benzylic ether reductase PT1	AAF64173.2	Pinus taeda	1e-148	529 bits (1362)	280/295 (94%)	-2.07006	1.51325e-11	6.57456e-09
1.2		246	4-11JMC5	FN256532	ACAGGCAGTTCATTCACAAAGATTACATTCTCTATCACCTCTCAAAGCCACTCAAAGGGAAACAACACCTTGCAGAGTTTGCCAAACTTGACATCAGCAACACCGGAACCTCACCATTGTGATTTCAACATTACTTAAAAGAGTGACCATTGCCTGTTTCAATAAATTGGGTGGTGCAGCAGTGTGATGTGTTGGTTGTGTTTTGTCTGCAGTTATGATCATGAATAATATTTGAACTATTGTTTA	Contig25	CGCGGGTGCTTGCCCTAGACCAGATCTTGTTCTCGGATTGAGTCCTCACGCAGATGGAGGGGGGCTAACATTGCTTCTGCAGGATGACGAAACAGTAGGCTTGCATGTCCGGAAGAACAATCAATGGATTCCTGTCGAGCCCATTCCTTATGCCTTTGTTATAAACATTGGAGACATAGTAGAGGTGATGACAAATGGGAAATACAAAAGCATAGAACATCGGGCAGTAACAAACAAGGAGAGAGCGAGACTTTCTATCGCTAATTTCTACAATGCAAGTCTGGATGCAGAGGTGGCTCCATCAGCAAAGCTAGTGGATGAACACCACCCATGCTTGTACAGGCAGTTCATTCACAAAGATTACATTCTCTATCACCTCTCAAAGCCACTCAAAGGGAA…	584		Ethylene-forming enzyme	AAA85365.1	Picea glauca	2e-41	172 bits (437)	116/138 (84%)	-2.96281	4.31554e-09	2.30324e-07
1.2		246	4-13JME9	FN256538	ACAGGCAGTTCATTCACAAAGATTACATTCTCTATCACCTCTCAAAGCCACTCAAAGGGAAACAACACCTTGCAGAGTTTGCCAAACTTGACATCAGCAACACCGGAACCTCACCATTGTGATTTCAACATTACTTAAAAGAGTGACCATTGCCTGTTTCAATAAATTGGGTGGTGCAGCAGTGTGATGTGTTGGTTGTGTTTTGTCTGCAGTTATGATCATGAATAATATTTGAACTATTGTTTA	Contig25	CGCGGGTGCTTGCCCTAGACCAGATCTTGTTCTCGGATTGAGTCCTCACGCAGATGGAGGGGGGCTAACATTGCTTCTGCAGGATGACGAAACAGTAGGCTTGCATGTCCGGAAGAACAATCAATGGATTCCTGTCGAGCCCATTCCTTATGCCTTTGTTATAAACATTGGAGACATAGTAGAGGTGATGACAAATGGGAAATACAAAAGCATAGAACATCGGGCAGTAACAAACAAGGAGAGAGCGAGACTTTCTATCGCTAATTTCTACAATGCAAGTCTGGATGCAGAGGTGGCTCCATCAGCAAAGCTAGTGGATGAACACCACCCATGCTTGTACAGGCAGTTCATTCACAAAGATTACATTCTCTATCACCTCTCAAAGCCACTCAAAGGGAA…	584		Ethylene-forming enzyme	AAA85365.1	Picea glauca	2e-41	172 bits (437)	116/138 (84%)	-2.7978	0.000140953	0.000778654
1.2		244	4-6JMG10	FN256559	AAACAATAGTTCAAATATTATTCATGATCATAACTGCAGACAAAACACAACCAACACATCACACTGCTGCACCACCCAATTTATTGAAACAGGCAATGGTCACTCTTTTAAGTAATGTTGAAATCACAATGGTGAGGTTCCGGTGTTGCTGATGTCAAGTTTGGCAAACTCTGCAAGGTGTTGTTTCCCTTTGAGTGGCTTTGAGAGGTGATAGAGAATGTAATCTTTGTGAATGAACTGCCTG	Contig25	CGCGGGTGCTTGCCCTAGACCAGATCTTGTTCTCGGATTGAGTCCTCACGCAGATGGAGGGGGGCTAACATTGCTTCTGCAGGATGACGAAACAGTAGGCTTGCATGTCCGGAAGAACAATCAATGGATTCCTGTCGAGCCCATTCCTTATGCCTTTGTTATAAACATTGGAGACATAGTAGAGGTGATGACAAATGGGAAATACAAAAGCATAGAACATCGGGCAGTAACAAACAAGGAGAGAGCGAGACTTTCTATCGCTAATTTCTACAATGCAAGTCTGGATGCAGAGGTGGCTCCATCAGCAAAGCTAGTGGATGAACACCACCCATGCTTGTACAGGCAGTTCATTCACAAAGATTACATTCTCTATCACCTCTCAAAGCCACTCAAAGGGAA…	584		Ethylene-forming enzyme	AAA85365.1	Picea glauca	2e-41	172 bits (437)	116/138 (84%)	-3.59737	2.01811e-12	2.22597e-09
1.2		338	4-8JME9	FN256562	ACAAGCATGGGTAGTGTTCATCCACTaGCTTTGACGATGGAGCAACCTCTGCATCCAGACTTGCACTGTAGAAATTAGCAATAGAAAGCCTCGCTCTCTCCTGGTTTGTTACTGCCCGATGTTCTATGCTTTTGTATTTCCCATTTGTCATCACCTCTACTATGTCTCCAATGTTTATAACAAAGGCATAAGGAATGGGCTCGACAGGAATCCATTGATTGTTCTTCCGGACATGCAAGCCTACTGTTTCGTCATCCTGCAGAAGCAATGTTAGCCCCCCTCCATCTGCGTGAGGACTCAATCCGAGAACAAGATCTGGTCTAGGGCAAGCACCCGCG	Contig25	CGCGGGTGCTTGCCCTAGACCAGATCTTGTTCTCGGATTGAGTCCTCACGCAGATGGAGGGGGGCTAACATTGCTTCTGCAGGATGACGAAACAGTAGGCTTGCATGTCCGGAAGAACAATCAATGGATTCCTGTCGAGCCCATTCCTTATGCCTTTGTTATAAACATTGGAGACATAGTAGAGGTGATGACAAATGGGAAATACAAAAGCATAGAACATCGGGCAGTAACAAACAAGGAGAGAGCGAGACTTTCTATCGCTAATTTCTACAATGCAAGTCTGGATGCAGAGGTGGCTCCATCAGCAAAGCTAGTGGATGAACACCACCCATGCTTGTACAGGCAGTTCATTCACAAAGATTACATTCTCTATCACCTCTCAAAGCCACTCAAAGGGAA…	584		Ethylene-forming enzyme	AAA85365.1	Picea glauca	2e-41	172 bits (437)	116/138 (84%)	-2.26552	1.43662e-07	3.14131e-06
1.2		411	GEM-038-G10	BX250582	GACAAATGGGAAGTACAAAAGCATAGAACATCGGGCAGTAACAAACAAGGAGAGAGCGAGACTTTCTATCGCTAATTTCTACAATGTAGGTGTGGATGCAGAGGTGGCTCCATCAGCAAAGCTAGTGGATGAACACCACCCATGCTTGTACAGGCAGTTCATTCACAAAGATTACATTCTCTATCACCTCTCAAAGCCACTCAAAGGGAAACAACACCTTGCAGAGTTTGCCAAACTTGACATCAGCAACACCGGAACCTCACCATTGTGATTTCAACATTACTTAAAAGAGTGACCATTGCCTGTTTCAATAAATTGGGTGGTGCAGCAGTGTGATGTGTTGGTTGTGTTTTGTCTGCAGTTATGATCATGAATAATATTTGAACTAGEM.38-G10-…	Contig25	CGCGGGTGCTTGCCCTAGACCAGATCTTGTTCTCGGATTGAGTCCTCACGCAGATGGAGGGGGGCTAACATTGCTTCTGCAGGATGACGAAACAGTAGGCTTGCATGTCCGGAAGAACAATCAATGGATTCCTGTCGAGCCCATTCCTTATGCCTTTGTTATAAACATTGGAGACATAGTAGAGGTGATGACAAATGGGAAATACAAAAGCATAGAACATCGGGCAGTAACAAACAAGGAGAGAGCGAGACTTTCTATCGCTAATTTCTACAATGCAAGTCTGGATGCAGAGGTGGCTCCATCAGCAAAGCTAGTGGATGAACACCACCCATGCTTGTACAGGCAGTTCATTCACAAAGATTACATTCTCTATCACCTCTCAAAGCCACTCAAAGGGAA…	584		Ethylene-forming enzyme	AAA85365.1	Picea glauca	2e-41	172 bits (437)	116/138 (84%)	-1.42783	2.04584e-07	5.97165e-06
1.2		616	GEM-002-C04	BX248886	GGAAATGTCTGTTCCTGAAATGGGTCCGTTTGGAGTTGTGGTGAGTGGTATTGTGGCCATTGCCATAGTTTACAAGTTGGTGCAATTGTGGAGATTCAAGCTGCCACCAGGTCCCAGACCATGGCCTGTGGTGGGGAATCTGCTGCAGATAGAACCTGTGAGATTTAGATGCTTCTGGGACTGGTCCAAGAAATATGGGCCAATCATGTCTGTGTGGTTTGGATCCACACTCAATGTAGTTGTGTCCAACACAGAGCTGGCTAAGGAGGTTCTCAAGGAGCACGATCAACAGCTTGCCGACAGGCCCAGATCCAGATCGGCTGAGAAATTTAGCAGAAATGGCCAAGACTTGATTTGGGCTGACTATGGTCCTCATTATGTGAAGGTTAGGAAGGTCTG…	Singleton				p-coumarate 3-hydroxylase	AAL47685.1	Pinus taeda	8e-106	387 bits (994)	202/204 (99%)	-1.3952	1.81275e-08	1.12972e-06
1.2		587	GEM-006-C11	BX255483	GTTCAAGAAGCAGCTCAACATGCTGTGAAGAACATACAACAAAGGTCATGCACTGGGACTGTGCGCCAGCCTAACCCTTCGGCATGCACTTGCTTGACGCCAAGGTCAGCCCTGGAAATATCGAATTTGCCTTTGTGTTCATGGGGGCCTCTGTCCGGGGCGCCATTGTGACCACGGCCAATCCTTTCTACAAGCCGGGCGAGATCGCCAAACAGGCCAAGGCCGCGGGCGCGCGCATCATAGTTACCCTGGCGGCTTATGTTGAGAAACTGGCCGATCTGCAGAGCCACGATGTGCTCATCATCACAATCGATGATGCTCCCAAGGAAGGTTGCCAACATATTTCCGTTCTGACCGAAGCCGACGAAACCCAATGCCCGGCCGTGAAAATCCACCCGG…	Singleton				4-coumarate:CoA ligase	ACO40513.1	Pinus massoniana	2e-82	309 bits (792)	156/159 (98%)	-0.81171	7.26492e-06	9.95686e-05
1.2		614	GEM-053-F06	BX251658	CGCCATGGCTGGAAACCACATTCGCAGTCACGCAATTCTTCAGCAGCTGAAGCTGGTGGAAGCCATTAAAGAAGCTCCCAACATCAAGGCAAAATCAGCTTGTAATTTAAGTTCTTAATATATATATGTGTGGGGGAATTATTTGCAATAATAATTATGTACTTGTGAGTAATGTGTGCAGAGATTTCTCCCATCTGAATTTGGCATAGATCCGGACAGAATGGAACATGCAATGGAACCAGGAAATGTCACTTTCATTGACAAACGAGAGGTCAGGCGCGCCATCGAAGCAGCGGAGATCCCGTACACTTACGTATCTGCAAACTGCTTTGCAGGGTATTTCGTAGGGGGGTTGGCACAGCTTGGTCGTGTAACACCCCCTGCAGATCGAGTTTGCAT…	Singleton				Pinoresinol-lariciresinol reductase TH2	AAF64185.1	Tsuga heterophylla	5e-65	250 bits (639)	148/204 (72%)	-0.825839	2.20501e-05	0.000255081
1.2		307	GEM-074-H02	BX252917	ATTGATCATTGGAGGAACCGGTTATTTTGGCAGAAGGTTAGTGAAGGCCAGCCTTGCCTTCGGCCATGAGACTTATGTCCAGTATCGTGCCCAGGCAGCCTCCGATATCAACAAAGTGGAGACGCTTATTTCCTTCAAATCTCAAGGAGCACACCTGGTGGATGCTTCCATTGACAATCACAGATGCCTTGTAAATACCGTGAAACGAGTGGAAGTTGTAATATCGGCGATGGGTGCCGAGGGTCTGAGAGAGGGGCAGATGAAAGTGATCGAGGCCATTAAAGAGGCAGGAACTGTCAAGCGCTTT	Singleton				Pinoresinol-lariciresinol reductase	AAF63508.1	Thuja plicata	5e-26	120 bits (301)	79/105 (75%)	-0.892529	3.80682e-07	8.91767e-06
1.2		554	GEM-081-A07	BX253310	GCACAATCAAGCCGGCGAAATCTGCATCCGCGGACCCGAAATAATGAAAGGATATATTAACGACCCGGAATCCACGGCCGCTACAATCGATGAAGAAGGTTGGCTCCACACAGGCGACGTCGGGTACATTGACGATGACGAAGAAATCTTCATAGTCGACAGAGTAAAGGAGATTATCAAATATAAGGGCTTCCAGGTGGCTCCTGCTGAGCTGGAAGCTTTACTTGTGGCTCATCCGTCAATCGCTGACGCAGCAGTCGTTCCTCAAAAGCACGAGGAGGCGGGCGAGGTTCCAGTGGCGTTCGTGGTGAAGTCGTCGGAAATCAGCGAGCAGGAAATCAAGGAGTTCGTGGCAAACCAGGTGATTTTCTACAAGAAAATACACAGAGTTTACTTTGT…	Singleton				4-coumarate-CoA ligase enzyme	AAA92669.1	Pinus taeda	2e-67	258 bits (658)	155/156 (99%)	-0.931621	0.00010574	0.000870972
1.2		592	GEM-081-C02	BX253316	ACAAGCTCTGGAACTTTTCTGAACCGAGGACAAGATAAAATTATACGAAATATTGAGAAAAGAATTGCAGATTTCACCTTCATCCCAGCAGAACATGGGGAAGGGCTCCAAGTTCTTCATTATGAGGTTGGGCAGAAATATGAACCTCACTTTGACTACTTCCTTGATGAGTTCAATACCAAGAATGGGGGGCAGCGGATAGCTACAGTTCTTATGTACCTTTCGGATGTGGAAAAAGGTGGTGAGACTGTGTTTCCTGCATCCAAAGTAAATAGTAGCTCCGTTCCTTGGTGGGATGAGTTATCAGAATGTGCCAAAGCTGGTATCTCTGTGAGACCAAGAATGGGAGATGCTTTACTCTTTTGGAGTATGAGACCTGATGCTGACTTGGATCCATCA…	Singleton				Oxidoreductase, 2OG-Fe(II) oxygenase family protein	NP_564109.1	Arabidopsis thaliana	8e-77	289 bits (739)	150/160 (93%)	-0.855549	9.04138e-08	3.35545e-06
1.2		462	GEM-085-D03	BX253572	GCTGGATGCAGCCAGGTCCCTGGATTACATAATTGACACGGTGGCTGCCGACCATCCCTTGGTGCCTCTCATCAGTTTATTGAAGGTGAATGGGAAATTGGTTTTGGTTGGCATCCCTGAAAAGCCTCTCTCTCTCCCTGCGGTGTCCCTCTTATCAGGTCGGAAATTTGTAGGGGGCAGCGCAATTGGAGGAATAAAGGAGACACAGGAGATGCTGGAGTTCTGTGGAAAACATAACATCACTTGCATGATAGAGAACATAACAATCGACTATGTGAACACAGCAATGGAACGATTAGTGAAGGGAGATGTGAAGTACCGGTTTGTAATCAACGTTGCTGAAAGCTTTTCTGGTCCAACAGCAAAGTGAGTGAGATTCAGagaATGCTTCCATATTCA…	Singleton				Cinnamyl alcohol dehydrogenase	ABZ01816.1	Gossypium hirsutum	3e-30	135 bits (340)	93/115 (80%)	-1.17062	7.17484e-08	2.85524e-06
1.2		657	GEM-101-H04	BX254642	AATCACTTCAATGAGATGGCTGGAAATTACCATAGTGACACACCTCATATTCTGGACTCAGCAAATATCCAGATTACGAAGAACGTCAGAGATTTGTGAAAGAATACTTGAGATCCTCAGGGTTTTGGATAGATGTTGATTGGGTGTGCTGTTAAGACACTCTTTAATGCGAAGTCAATGATTCAATTCCTATCTAAATCAGGTAAAATGGTGAGTGATGAAGAAGTTGAAAACTTTTTAAATGATATTGAGAAATATACACTTGTGAGCCATATACATTGGGGTTTATGGAGTATTATTTCGAAACAAGTGAATGATATGGATTTTGATTATATGGATTATGCTCGACAAAGATTTCAACAATATGGTATATTAAAACCTTTGATATTAAAGGTTGAA…	Singleton				Choline kinase like protein	BAF02205.1	Arabidopsis thaliana	2e-22	109 bits (272)	73/131 (55%)	-1.33054	1.86903e-06	3.20972e-05
1.2		487	GEM-113-F05	BX255256	CAAAAACCCACAACCATGAATAGTTGTCAGTGAAAGGAGCCTAATCTCATGCAGAGCAACGTGACTGCATGTGCCTTGTAAGAATCTATTACCATTCCCATCACTTTAAGAAACATGTCCTCATATTCATTCAGAATTTATTGCTGTGGCTTGACACAAATGGTTGCATGTGACTTCATGGATCCTGCTGATATGATCCTCTTCCGATCTCTTCAATGGAACATGCCTCTCATTCATTCAGAACTCACTGCGGTGGCCCGAGGTAAATGACAGGTTTACCAATATTCTCTCCAGTAAACATGGAGTTGAAAGCTTCCAAGAAGCTTTCCAACCCCACTTTAACATCTTCCTTGTATTTCATTTTCCCTTGCTTGATGTACCCTGTCATCTCCTCAAAGG…	Singleton				Phenylpropenal double-bond reductase	ABG91753.1	Pinus taeda	4e-20	101 bits (251)	49/49 (100%)	-2.85497	2.16947e-10	4.87372e-08
1.2		231	4-11JMH7	FN256534	ACAGGAAGTTCAAACACGAAGAATACATTCGCTATTACTTGAAGAGACAACTTAAAGGGAGACACCCGCTTGCAGACTTTGCCAAACTTGACATCAGCAATACTTAAGCTCAGCCGCTGTATTTTAAACAGATCAGGCTGTCCAATAATGTTGTCATATGCTGGTTTGCTTTTCAAAATACCAGCTCATTACATTAAACTAATTGAAGAGTAAAACAAAATAATTAAGTTG	Contig4S	ACAGGAAGTTCAAACACGAAGAATACATTCGCTATTACTTGAAGAGACAACTTAAAGGGAAACACCCGCTTGCAGACTTTGCCAAACTTGACATCAGCAATACTTAAGCTCAGCCGCTGTATTTTAAACAGATCAGGCTGTCCAATAATGTTGTCATATGCTGGTTTGCTTTTCAAAATACCAGCTCATTACATTAAACTAATTGAAGAGTAAAACAAAATAATTAAGTTTCAAGTTTCTTTGTAATAGAGTTATTTTAAAT	262	TC91101	Ethylene-forming enzyme	AAA85365.1	Picea sitchensis	1e-101	373 bits (957)	230/292 (78%)	-2.41112	7.50286e-07	1.08415e-05
1.2		253	4-1JMB9	FN256444	ACTTAATTATTTTGTTTTACTCTTAAATTAGTTTAATGTAATGAGCTGGTATTTTGAAAAGCAAACCAGCGTATGACAACATACACAAACCAGCATACGACAACATTATTGGACAGCCTGATCTGTTTAAAATACAGCGGCTGAGCTTAAGTATTGCTGATGTCCAGTTTGGCAAAGTCTGCAAGCGGGTGTTTCCCTTTAAGTTGTCTCTTCAAGTAATAGCGAATGTATTCTTCGTGTTTGAACTTCCTGT	Contig4S	ACAGGAAGTTCAAACACGAAGAATACATTCGCTATTACTTGAAGAGACAACTTAAAGGGAAACACCCGCTTGCAGACTTTGCCAAACTTGACATCAGCAATACTTAAGCTCAGCCGCTGTATTTTAAACAGATCAGGCTGTCCAATAATGTTGTCATATGCTGGTTTGCTTTTCAAAATACCAGCTCATTACATTAAACTAATTGAAGAGTAAAACAAAATAATTAAGTTTCAAGTTTCTTTGTAATAGAGTTATTTTAAAT	262	TC91101	Ethylene-forming enzyme	AAA85365.1	Picea sitchensis	1e-101	373 bits (957)	230/292 (78%)	-2.82338	1.09223e-09	8.60525e-08
1.2		292	4-2JMF9	FN256439	ACAAGCTCAGTGAAAATATGATTGATTAGGGGTGAAATATAATGCTGTGTTATGTAAATTATGAGATTTAATATCGAGATCTCATATTTATGTTGATATAGTTTTATACTATACTACGGGGTCATCGATAAATAACTCGACTACGTAACCCGATTACTGTAAACCAAACACATCCACATCGATGTTGTTTTATTAAGGTAATCTGGCCATGAATCGTTAATATTATTGATAGCTGATAAGCCTCAACCGCCGTTAAATCTCATACAGATATAATTTCACTATGTTTTTATCA	Contig4S	ACAGGAAGTTCAAACACGAAGAATACATTCGCTATTACTTGAAGAGACAACTTAAAGGGAAACACCCGCTTGCAGACTTTGCCAAACTTGACATCAGCAATACTTAAGCTCAGCCGCTGTATTTTAAACAGATCAGGCTGTCCAATAATGTTGTCATATGCTGGTTTGCTTTTCAAAATACCAGCTCATTACATTAAACTAATTGAAGAGTAAAACAAAATAATTAAGTTTCAAGTTTCTTTGTAATAGAGTTATTTTAAAT	262	TC91101	Ethylene-forming enzyme	AAA85365.1	Picea sitchensis	1e-101	373 bits (957)	230/292 (78%)	-2.64757	4.02577e-10	4.03675e-08
1.2		255	4-6JMD8	FN256503	ACAGGAAGTTCAAACACGAAGAATACATTCGCTACTACTTGAAGAGACAACTTAAAGGGAAACACTCGCTTGCAGACTTTGCCAAACTGGACATCAGCAATACTTAAGCTCAGCCGCCGTATTTTAAACAGATCAGGCTGTCCAATAATGTTGTCATATGCTGGTTTGTGTATGTTGTCATACGCTGGTTTGCTTTTCAAAATACCAGCTCATTACATTAAACTAATTTAAGAGTAAAACAAAATAATTAAGTTT	Contig4S	ACAGGAAGTTCAAACACGAAGAATACATTCGCTATTACTTGAAGAGACAACTTAAAGGGAAACACCCGCTTGCAGACTTTGCCAAACTTGACATCAGCAATACTTAAGCTCAGCCGCTGTATTTTAAACAGATCAGGCTGTCCAATAATGTTGTCATATGCTGGTTTGCTTTTCAAAATACCAGCTCATTACATTAAACTAATTGAAGAGTAAAACAAAATAATTAAGTTTCAAGTTTCTTTGTAATAGAGTTATTTTAAAT	262	TC91101	Ethylene-forming enzyme	AAA85365.1	Picea sitchensis	1e-101	373 bits (957)	230/292 (78%)	-4.39081	9.62049e-09	4.42142e-07
1.2		243	4-6JMH11	FN256517	ACAGGAAGTTCAAACACGAAGAATACATTCGCTATTACTTGAAGAGACAACTTAAAGGGAAACACCCGCTTGCAGACTTTGCCAAACTTGACATCAGCAATACTTAAGCTCAGCCGCTGTATTTTAAACAGATCAGGCTGTCCAATAATGTTGTCATATGCTGGTTTGCTTTTCAAAATACCAGCTCATTACATTAAACTAATTGAAGAGTAAAACAAAATAATTAAGTTTCAAGTTTCTTTG	Contig4S	ACAGGAAGTTCAAACACGAAGAATACATTCGCTATTACTTGAAGAGACAACTTAAAGGGAAACACCCGCTTGCAGACTTTGCCAAACTTGACATCAGCAATACTTAAGCTCAGCCGCTGTATTTTAAACAGATCAGGCTGTCCAATAATGTTGTCATATGCTGGTTTGCTTTTCAAAATACCAGCTCATTACATTAAACTAATTGAAGAGTAAAACAAAATAATTAAGTTTCAAGTTTCTTTGTAATAGAGTTATTTTAAAT	262	TC91101	Ethylene-forming enzyme	AAA85365.1	Picea sitchensis	1e-101	373 bits (957)	230/292 (78%)	-3.58738	1.27068e-08	5.32237e-07
1.2		376	4-4JMA12	FN256556	ACAGGAAGTTCATCCATGAAGAATACATTCGATATTACCTTTCAAGAGAACTCAAAGGAAAACATCCCCTTGCTGACTTTGCTAAACTTGACATTGATAATAATTGTTAAATGAAAGTAGGTTGTCCTCTGCAACAGACAGCTAGATGGTTGTGTTTCATGGCAGACAATAATCTTTTCAAACAAGGGTGGAGTAGATTTGTGACCACAAACACACTCTTCTTTTTCTTTGATCGATTGGGGGGTTTTATTCTCACAGGGAAACGTTGTTTTCTTAGTAAAATCAGGCCGTCTGGTAAAAGATTGTGAGAAACTAGATAGTTGTATTTTAAATGTTCGATAATAAAATGTTCGATAATAATGTATGTAATGTTTAG	Contig10S	ACAGGAAGTTCATCCATGAAGAATACATTCGATATTACCTTTCAAGAGAACTCAAAGGAAAACATCCCCTTGCTGACTTTGCTAAACTTGACATTGATAATAATTGTTAAATGAAAGTAGGTTGTCCTCTGCAACAGACAGCTAGATGGTTGTGTTTCATGGCAGACAATAATCTTTTCAAACAAGGGTGGAGTAGATTTGTGACCACAAACACACTCTTCTTTTTCTTTGATCGATTGGGGGGTTTTATTCTCACAGGGAAACGTTGTTTTCTTAGTAAAATCAGGCCGTCTGGTAAAAGATTGTGAGAAACTAGATAGTTGTATTTTAAATGTTCGATAATAAAACGTTCGATAATAATGTATGTAATGTTTAG	376		Ethylene-forming enzyme	AAA85365.1	Picea glauca	1e-34	148 bits (374)	95/111 (85%)	-3.98121	1.0714e-09	8.60525e-08
1.2		357	4-5JMA11	FN256494	ACAGGAAGTTCATCCATGAAGAATACATTCGATATTACCTTTCAAGAGAACTCAAAGGAAAACATCCCCTTGCTGACTTTGCTAAACTTGACATTGATAATAATTGTTAAATGAAAGTAGGTTGTCCTCTGCAACAGACAGCTAGATGGTTGTGCTTCATGGCAGACAATAATCTTTTCAAACAAGGGTGGAGTAGATTTGTGACCACAAACACACTCTTCTTTTTCTTTGATCGATTGGGGGGTTTTATTCTCACAGGGAAACGTTGTTTTCTTAGTAAAATCAGGCCGTCTGGTAAAAGATTGTGAGAAACTAGATAGTTGTATTTTAAATGTTCGATAATAAAATGTTCGATAA	Contig10S	ACAGGAAGTTCATCCATGAAGAATACATTCGATATTACCTTTCAAGAGAACTCAAAGGAAAACATCCCCTTGCTGACTTTGCTAAACTTGACATTGATAATAATTGTTAAATGAAAGTAGGTTGTCCTCTGCAACAGACAGCTAGATGGTTGTGTTTCATGGCAGACAATAATCTTTTCAAACAAGGGTGGAGTAGATTTGTGACCACAAACACACTCTTCTTTTTCTTTGATCGATTGGGGGGTTTTATTCTCACAGGGAAACGTTGTTTTCTTAGTAAAATCAGGCCGTCTGGTAAAAGATTGTGAGAAACTAGATAGTTGTATTTTAAATGTTCGATAATAAAACGTTCGATAATAATGTATGTAATGTTTAG	376		Ethylene-forming enzyme	AAA85365.1	Picea glauca	1e-34	148 bits (374)	95/111 (85%)	-3.59702	7.06301e-12	3.33878e-09
1.2		362	4-7JMA10	FN256518	ACAGGAAGTTCATCCATGAAGAATACATTCGATATTACCTTTCAAGAGAACTCAAAGGAAAACATCCCCTTGCTGACTTTGCTAAACTTGACATTGATAATAATTGTTAAATGAAAGTAGGTTGTCCTCTGCAACAGACAGCTAGATGGTTGTGTTTCATGGCAGACAATAATCTTTTCAAACAAGGGTGGAGTAGATTTGTGACCACAAACACACTCTTCTTTTTCTTTGATCGATTGGGGGGTTTTATTCTCACAGGGAAACGTTGTTTTCTTAGTAAAATCAGGCCGTCTGGTAAAAGATTGTGAGAAACTAGATAGTTGTATTTTAAATGTTCGATAATAAAACGTTCGATAATAATG	Contig10S	ACAGGAAGTTCATCCATGAAGAATACATTCGATATTACCTTTCAAGAGAACTCAAAGGAAAACATCCCCTTGCTGACTTTGCTAAACTTGACATTGATAATAATTGTTAAATGAAAGTAGGTTGTCCTCTGCAACAGACAGCTAGATGGTTGTGTTTCATGGCAGACAATAATCTTTTCAAACAAGGGTGGAGTAGATTTGTGACCACAAACACACTCTTCTTTTTCTTTGATCGATTGGGGGGTTTTATTCTCACAGGGAAACGTTGTTTTCTTAGTAAAATCAGGCCGTCTGGTAAAAGATTGTGAGAAACTAGATAGTTGTATTTTAAATGTTCGATAATAAAACGTTCGATAATAATGTATGTAATGTTTAG	376		Ethylene-forming enzyme	AAA85365.1	Picea glauca	1e-34	148 bits (374)	95/111 (85%)	-3.20948	3.10251e-07	5.64076e-06
1.2		362	4-7JMD7	FN256520	ACAGGAAGTTCATCCATGAAGAATACATTCGATATTACCTTTCAAGAGAACTCAAAGGAAAACATCCCCTTGCTGACTTTGCTAAACTTGACATTGATAATAATTGTTAAATGAAAGTAGGTTGTCCTCTGCAACAGACAGCTAGATGGTTGTGTTTCATGGCAGACAATAATCTTTTCAAACAAGGGTGGAGTAGATTTGTGACCACAAACACACTCTTCTTTTTCTTTGATCGATTGGGGGGTTTTATTCTCACAGGGAAACGTTGTTTTCTTAGTAAAATCAGGCCGTCTGGTAAAAGATTGTGAGAAACTAGATAGTTGTATTTTAAATGTTCGATAATAAAACGTTCGATAATAATG	Contig10S	ACAGGAAGTTCATCCATGAAGAATACATTCGATATTACCTTTCAAGAGAACTCAAAGGAAAACATCCCCTTGCTGACTTTGCTAAACTTGACATTGATAATAATTGTTAAATGAAAGTAGGTTGTCCTCTGCAACAGACAGCTAGATGGTTGTGTTTCATGGCAGACAATAATCTTTTCAAACAAGGGTGGAGTAGATTTGTGACCACAAACACACTCTTCTTTTTCTTTGATCGATTGGGGGGTTTTATTCTCACAGGGAAACGTTGTTTTCTTAGTAAAATCAGGCCGTCTGGTAAAAGATTGTGAGAAACTAGATAGTTGTATTTTAAATGTTCGATAATAAAACGTTCGATAATAATGTATGTAATGTTTAG	376		Ethylene-forming enzyme	AAA85365.1	Picea glauca	1e-34	148 bits (374)	95/111 (85%)	-4.36498	4.16605e-07	6.9977e-06
1.2		566	4-13JMB3	FN552556	GATTAAAAGGAATTATAATTGATAAGTGTAATTATTCTCACCAAACAAGAGCCAAACACACCTTACCATTGAAAAAGACAAACAACCCATCAAGATTTGACATCACAAGAGAGTCAGTCAGCCCATCAAGATTTGACATCGTTCCGTTCACTAACACCAACCTTACTCAATAGCCTTGTAAAGATGGATCTAAACACTATCACAAAATTATTCACTGAACAACTGTTGGCTGTAAACACCCTCTGGAGCAACCAGTTCACTTCAGCCATGGTTTTGGAACTCCCTTAGAACTCTGGACACTAGTATTTAGCATTCCACAGTAAGCGGTTTCCAAAGACATTATTGCCATACCAAAGTTCCAGAAAGAAAAAAAACAAACCACGGGTGAGTATTTGTTTC…	Contig17S	GATTAAAAGGAATTATAATTGATAAGTGTAATTATTCTCACCAAACAAGAGCCAAACACACCTTACCATTGAAAAAGACAAACAACCCATCAAGATTTGACATCACAAGAGAGTCAGTCAGCCCATCAAGATTTGACATCGTTCCGTTCACTAACACCAACCTTACTCAATAGCCTTGTAAAGATGGATCTAAACACTATCACAAAATTATTCACTGAACAACTGTTGGCTGTAAACACCCTCTGGAGCAACCAGTTCACTTCAGCCATGGTTTTGGAACTCCCTTAGAACTCTGGACACTAGTATTTAGCATTCCACAGTAAGCGGTTTCCAAAGACATTATTGCCATACCAAAGTTCCAGAAAGAAAAAAAACAAACCACGGGTGAGTATTTGTTTC…	566	TC108135	Phenylcoumaran benzylic ether reductase homolog TH1	AAF64176.1	Tsuga heterophylla	1e-152	543 bits (1400)	293/308 (95%)	-1.44959	3.55213e-06	3.71962e-05
1.2		566	4-13JME11	FN256540	GATTAAAAGGAATTATAATTGATAAGTGTAATTATTCTCACCAAACAAGAGCCAAACACACCTTACCATTGAAAAAGACAAACAACCCATCAAGATTTGACATCACAAGAGAGTCAGTCAGCCCATCAAGATTTGACATCGTTCCGTTCACTAACACCAACCTTACTCAATAGCCTTGTAAAGATGGATCTAAACACTATCACAAAATTATTCACTGAACAACTGTTGGCTGTAAACACCCTCTGGAGCAACCAGTTCACTTCAGCCATGGTTTTGGAACTCCCTTagaACTCTGGACACTAGTATTTAGCATTCCACAGTAAGCGGTTTCCAAAGACATTATTGCCATACCAAAGTTCCAGAAAGAAAAAAAACAAACCACGGGTGAGTATTTGTTTC…	Contig17S	GATTAAAAGGAATTATAATTGATAAGTGTAATTATTCTCACCAAACAAGAGCCAAACACACCTTACCATTGAAAAAGACAAACAACCCATCAAGATTTGACATCACAAGAGAGTCAGTCAGCCCATCAAGATTTGACATCGTTCCGTTCACTAACACCAACCTTACTCAATAGCCTTGTAAAGATGGATCTAAACACTATCACAAAATTATTCACTGAACAACTGTTGGCTGTAAACACCCTCTGGAGCAACCAGTTCACTTCAGCCATGGTTTTGGAACTCCCTTAGAACTCTGGACACTAGTATTTAGCATTCCACAGTAAGCGGTTTCCAAAGACATTATTGCCATACCAAAGTTCCAGAAAGAAAAAAAACAAACCACGGGTGAGTATTTGTTTC…	566	TC108135	Phenylcoumaran benzylic ether reductase homolog TH1	AAF64176.1	Tsuga heterophylla	1e-152	543 bits (1400)	293/308 (95%)	-1.94779	1.34067e-08	5.54535e-07
1.2		561	4-14JMA2	FN256590	GATTAAAAGGAATTATAATTGATAAGTGTAATTATTCTCACCAAACAAGAGCCAAACACACCTTACCATTGAAAAAGACAAACAACCCATCAAGATTTGACATCACAAGAGAGTCAGTCAGCCCATCAAGATTTGACATCGTTCCGTTCACTAACACCAACCTTACTCAATAGCCTTGTAAAGATGGATCTAAACACTATCACAAAATTATTCACTGAACAACTGTTGGCTGTAAACACCCTCTGGAGCAACCAGTTCACTTCAGCCATGGTTTTGGAACTCCCTTAGAACTCTGGACACTAGTATTTAGCATTCCACAGTAAGCGGTTTCCAAAGACATTATTGCCATACCAAAGTTCCAGAAAGAAAAAAAACAAACCACGGGTGAGTATTTGTTTC…	Contig17S	GATTAAAAGGAATTATAATTGATAAGTGTAATTATTCTCACCAAACAAGAGCCAAACACACCTTACCATTGAAAAAGACAAACAACCCATCAAGATTTGACATCACAAGAGAGTCAGTCAGCCCATCAAGATTTGACATCGTTCCGTTCACTAACACCAACCTTACTCAATAGCCTTGTAAAGATGGATCTAAACACTATCACAAAATTATTCACTGAACAACTGTTGGCTGTAAACACCCTCTGGAGCAACCAGTTCACTTCAGCCATGGTTTTGGAACTCCCTTAGAACTCTGGACACTAGTATTTAGCATTCCACAGTAAGCGGTTTCCAAAGACATTATTGCCATACCAAAGTTCCAGAAAGAAAAAAAACAAACCACGGGTGAGTATTTGTTTC…	566	TC108135	Phenylcoumaran benzylic ether reductase homolog TH1	AAF64176.1	Tsuga heterophylla	1e-152	543 bits (1400)	293/308 (95%)	-1.73306	2.73887e-08	9.15447e-07
1.2		344	3-4JME9	FN256910	ACAATCCAGGAGGCAAGGAGCGCACAAAGCAAGAATTTCGAGATTTGGCTAAAGAGGTGGGATTTGCAGGTGGCGTTAAACCTGTCTGTTGTGTCAATGGAATGTGGGTTATGGAATTCCATAAGTAACTCTGAGTTGATGTCACTGGATTGATCTTCATTGTATAATCCAATTGGAATACCCTAAAGCAGTGATTTCAATAAAATAACACATCAATCACACTGATAATTAACCTAGAGTCCCCACTACGATTCTGGTTAAGCAACGAGGGGCTGGTAATCCAGGTTGTTTGGATTGTAAAGTTGTTTTAGAGTTGCCTATGCAAAATAGTTGAAAATATAATT	Contig19P	ACAATCCAGGAGGCAAGGAGCGCACAAAGCAAGAATTTCGAGATTTGGCTAAAGAGGTGGGATTTGCAGGTGGCGTTAAACCTGTCTGTTGTGTCAATGGAATGTGGGTTATGGAATTCCATAAGTAACTCTGAGTTGATGTCACTGGATTGATCTTCATTGTATAATCCAATTGGAATACCCTAAAGCAGTGATTTCAATAAAATAACACATCAATCACACTGATAATTAACCTAGAGTCCCCACTACGATTCTGGTTAAGCAACGAGGGGCTGGTAATCCAGGTTGTTTGGATTGTAAAGTTGTTTTAGAGTTGCCTATGCAAAATAGTTGAAAATATAATT	344		Caffeate O-methyltransferase	AAV36305.1	Pinus taeda	2e-17	91.7 bits (226)	41/41 (100%)	-1.17724	0.000127269	0.000714997
1.2		344	3-7JMB5	FN256925	ACAATCCAGGAGGCAAGGAGCGCACAAAGCAAGAATTTCGAGATTTGGCTAAAGAGGTGGGATTTGCAGGTGGCGTTAAACCTGTCTGTTGTGTCAATGGAATGTGGGTTATGGAATTCCATAAGTAACTCTGAGTTGATGTCACTGGATTGATCTTCATTGTATAATCCAATTGGAATACCCTAAAGCAGTGATTTCAATAAAATAACACATCAATCACACTGATAATTAACCTAGAGTCCCCACTACGATTCTGGTTAAGCAACGAGGGGCTGGTAATCCAGGTTGTTTGGATTGTAAAGTTGTTTTAGAGTTGCCTATGCAAAATAGTTGAAAATATAATT	Contig19P	ACAATCCAGGAGGCAAGGAGCGCACAAAGCAAGAATTTCGAGATTTGGCTAAAGAGGTGGGATTTGCAGGTGGCGTTAAACCTGTCTGTTGTGTCAATGGAATGTGGGTTATGGAATTCCATAAGTAACTCTGAGTTGATGTCACTGGATTGATCTTCATTGTATAATCCAATTGGAATACCCTAAAGCAGTGATTTCAATAAAATAACACATCAATCACACTGATAATTAACCTAGAGTCCCCACTACGATTCTGGTTAAGCAACGAGGGGCTGGTAATCCAGGTTGTTTGGATTGTAAAGTTGTTTTAGAGTTGCCTATGCAAAATAGTTGAAAATATAATT	344		Caffeate O-methyltransferase	AAV36305.1	Pinus taeda	2e-17	91.7 bits (226)	41/41 (100%)	-1.54723	1.1409e-05	9.705e-05
1.2		692	GEM-020-C04	BX249120	GCAATACAGTACAAGAGCCAGACGATCGAATCCTGTGAAGTAGTTCTGAAGAGATGGGAAGCTTGGAATCTGAAAAAACTGTTACAGGATATGCAGCTCGGGACTCCAGTGGCCACTTGTCCCCTTACACTTACAATCTCAGAAAGAAAGGACCTGAGGATGTAATTGTAAAGGTCATTTACTGCGGAATCTGCCACTCTGATTTAGTTCAAATGCGTAATGAAATGGGCATGTCTCATTACCCAATGGTCCCTGGGCATGAAGTGGTGGGGATTGTAACAGAGATTGGTAGCGAGGTGAAGAAATTCAAAGTGGGAGAGCATGTAGGGGTTGGTTGCATTGTTGGGTCCTGTCGCAGTTGCGGTAACTGCAATCAGAGCATGGAACAATACTGCAGCA…	Contig2P	GCAATACAGTACAAGAGCCAGACGATCGAATCCTGTGAAGTAGTTCTGAAGAGATGGGAAGCTTGGAATCTGAAAAAACTGTTACAGGATATGCAGCTCGGGACTCCAGTGGCCACTTGTCCCCTTACACTTACAATCTCAGAAAGAAAGGACCTGAGGATGTAATTGTAAAGGTCATTTACTGCGGAATCTGCCACTCTGATTTAGTTCAAATGCGTAATGAAATGGGCATGTCTCATTACCCAATGGTCCCTGGGCATGAAGTGGTGGGGATTGTAACAGAGATTGGTAGCGAGGTGAAGAAATTCAAAGTGGGAGAGCATGTAGGGGTTGGTTGCATTGTTGGGTCCTGTCGCAGTTGCGGTAACTGCAATCAGAGCATGGAACAATACTGCAGCA…	692		Cinnamyl-alcohol dehydrogenase	AAN63984.1	Pinus taeda	7e-105	384 bits (986)	206/206 (100%)	-1.19499	2.35773e-08	1.31993e-06
1.2		310	GEM-095-C04	BX254228	AAAGGACCTGAGGATGTAATTGTAAAGGTCATTTACTGCGGAATCTGCCACTCTGATTTAGTTCAAATGCGTAATGAAATGGGCATGTCTCATTACCCAATGGTCCCTGGGCATGAAGTGGTGGGGATTGTAACAGAGATTGGTAGCGAGGTGAAGAAATTCAAAGTGGGAGAGCATGTAGGGGTTGGTTGCATTGTTGGGTCCTGTCGCAGTTGCGGTAACTGCAATCAGAGCATGGAACAATACTGCAGCAAGAGGATTTGGACCTACAATGATGTGAACCATGACGGCACCCCTACTCAGGGAGGAT	Contig2P	GCAATACAGTACAAGAGCCAGACGATCGAATCCTGTGAAGTAGTTCTGAAGAGATGGGAAGCTTGGAATCTGAAAAAACTGTTACAGGATATGCAGCTCGGGACTCCAGTGGCCACTTGTCCCCTTACACTTACAATCTCAGAAAGAAAGGACCTGAGGATGTAATTGTAAAGGTCATTTACTGCGGAATCTGCCACTCTGATTTAGTTCAAATGCGTAATGAAATGGGCATGTCTCATTACCCAATGGTCCCTGGGCATGAAGTGGTGGGGATTGTAACAGAGATTGGTAGCGAGGTGAAGAAATTCAAAGTGGGAGAGCATGTAGGGGTTGGTTGCATTGTTGGGTCCTGTCGCAGTTGCGGTAACTGCAATCAGAGCATGGAACAATACTGCAGCA…	692		Cinnamyl-alcohol dehydrogenase	AAN63984.1	Pinus taeda	7e-105	384 bits (986)	206/206 (100%)	-1.20392	2.29791e-07	6.24221e-06
1.2		312	14-3XLD8	FN257040	ACAGGGGTGAGCTCGCCAACTTTGAACCAAATCAATCCAGCCAACTGGAGGCTGCTACTCTCCATCCCGACGTCGAATACACATCCGTCGAGCGTTATTTGAGCCGTTTTGCGTAGATTTATTGCTCCTTTACTCATCTCTCCATTCTCTGCAACAAATAAATGGAGATCGCTCGCATCAGGATTGCTTCGCATTTAATCACACCACAGTTGTGATTAATAAAGATACGTCTGCTTCAATTCTTTTTTTGTTCAAGAGAACAATAAGCTTCAACTTAAAGTTAAAGTTGAACTATTTTACATACAAATTTTG	Contig44S	ACGCGGGTATATACGCCCACCTAAAAACATTTTATCTCAGAGAGAGGTGGTGGAGATTTGGGAGAAACTATGTGGAAAGGTTCTGCACAAGATGCCCATCTCAGAGGAGGACTGGTTAGCTCCAATGGAAGATGAATCAACAAGTGTTCAGAGGAAAGTGGAGATGGCGATATTTTACCATATATTTTACAGGGGTGAGCTCGCCAACTTTGAACTAAATCAATCCAACCAACTGGAGGCTGCTACTCTCTATCCCGACGTCGAATACACATCCGTCGAGCGTTATTTGAGCCGTTTTGCGTAGATTTATTGCTCCTTTACTCATCTCTCCATTCTCTGCAACAAATAAATGGAGATCGCTCGTATCAGGATTGCTTTGCATTTAATCACACCACAGTT…	501		Pinoresinol-lariciresinol reductase	AAF63508.1	Thuja plicata	3e-21	104 bits (259)	73/97 (75%)	-1.31771	2.16946e-07	4.21657e-06
1.2		502	3-A D7_3-1 F12	FN256911	ACAAAATTTGTATGTAAAATAGTTCAACTTTAACTTTAAGTTGAAGCTTATTGTTCTCTTGAACAAAAAAAAGAATTGAAGCAGACGTATCTTTATTAATCACAACTGTGGTGTGATTAAATGCAAAGCAATCCTGATACGTGCGATCTCCATTTATTTGTTGCAGAGAATGGAGAGATGAGTAAAGGAGCAATAAATCTACGCAAAACGGCTCAAATAACGCTCGACGGATGTGTATTCGACGTCGGGATAGAGAGTAGCAGCCTCCAGTTGGTTGGATTGATTTAGTTCAAAGTTGGCGAGCTCACCCCTGTAAAATATATGGTAAAATATCGCCATCTCCACTTTCCTCTGAACACTTGTTGATTCATCTTCCATTGGAGCTAACCAGTCCTCCTC…	Contig44S	ACGCGGGTATATACGCCCACCTAAAAACATTTTATCTCAGAGAGAGGTGGTGGAGATTTGGGAGAAACTATGTGGAAAGGTTCTGCACAAGATGCCCATCTCAGAGGAGGACTGGTTAGCTCCAATGGAAGATGAATCAACAAGTGTTCAGAGGAAAGTGGAGATGGCGATATTTTACCATATATTTTACAGGGGTGAGCTCGCCAACTTTGAACTAAATCAATCCAACCAACTGGAGGCTGCTACTCTCTATCCCGACGTCGAATACACATCCGTCGAGCGTTATTTGAGCCGTTTTGCGTAGATTTATTGCTCCTTTACTCATCTCTCCATTCTCTGCAACAAATAAATGGAGATCGCTCGTATCAGGATTGCTTTGCATTTAATCACACCACAGTT…	501		Pinoresinol-lariciresinol reductase	AAF63508.1	Thuja plicata	3e-21	104 bits (259)	73/97 (75%)	-1.68115	9.69079e-08	2.39305e-06
1.2		389	4-4JMC2	FN256603	ACGCGGGGCTCCAATGGAAGATGAATCAACAAGTGTTCAGAGGAAAGTGGAGATGGCGATATTTTACCATATATTTTACAGGGGTGAGCTCGCCAACGTTGAACTAAATCAATCCAACCAACTGGAGGCTGCTACTCTCTATCCCGACGTCGAATACACATCCGTCGAGCGTTATTTGAGCCGTTTTGCGTAGATTTATTGCTCCTTTACTCATCTCTCCATTCTCTGCAACAAATAAATGGAGATCGCTCGTATCAGGATTGCTTTGCATTTAATCACACCACAGTTGTGATTAATAAAGATACGTCTGCTTCAATTCTTTTTTTGTTCAAGAGAACAATAAGCTTCAACTTAAAGTTAAAGTTGAACTATTTTACATACAAATTTTG	Contig44S	ACGCGGGTATATACGCCCACCTAAAAACATTTTATCTCAGAGAGAGGTGGTGGAGATTTGGGAGAAACTATGTGGAAAGGTTCTGCACAAGATGCCCATCTCAGAGGAGGACTGGTTAGCTCCAATGGAAGATGAATCAACAAGTGTTCAGAGGAAAGTGGAGATGGCGATATTTTACCATATATTTTACAGGGGTGAGCTCGCCAACTTTGAACTAAATCAATCCAACCAACTGGAGGCTGCTACTCTCTATCCCGACGTCGAATACACATCCGTCGAGCGTTATTTGAGCCGTTTTGCGTAGATTTATTGCTCCTTTACTCATCTCTCCATTCTCTGCAACAAATAAATGGAGATCGCTCGTATCAGGATTGCTTTGCATTTAATCACACCACAGTT…	501		Pinoresinol-lariciresinol reductase	AAF63508.1	Thuja plicata	3e-21	104 bits (259)	73/97 (75%)	-2.03445	2.67005e-09	1.66702e-07
1.2		389	4-4JMG3	FN256492	ACGCGGGGCTCCAATGGAAGATGAATCAACAAGTGTTCAGAGGAAAGTGGAGATGGCGATATTTTACCATATATTTTACAGGGGTGAGCTCGCCAACGTTGAACTAAATCAATCCAACCAACTGGAGGCTGCTACTCTCTATCCCGACGTCGAATACACATCCGTCGAGCGTTATTTGAGCCGTTTTGCGTAGATTTATTGCTCCTTTACTCATCTCTCCATTCTCTGCAACAAATAAATGGAGATCGCTCGTATCAGGATTGCTTTGCATTTAATCACACCACAGTTGTGATTAATAAAGATACGTCTGCTTCAATTCTTTTTTTGTTCAAGAGAACAATAAGCTTCAACTTAAAGTTAAAGTTGAACTATTTTACATACAAATTTTG	Contig44S	ACGCGGGTATATACGCCCACCTAAAAACATTTTATCTCAGAGAGAGGTGGTGGAGATTTGGGAGAAACTATGTGGAAAGGTTCTGCACAAGATGCCCATCTCAGAGGAGGACTGGTTAGCTCCAATGGAAGATGAATCAACAAGTGTTCAGAGGAAAGTGGAGATGGCGATATTTTACCATATATTTTACAGGGGTGAGCTCGCCAACTTTGAACTAAATCAATCCAACCAACTGGAGGCTGCTACTCTCTATCCCGACGTCGAATACACATCCGTCGAGCGTTATTTGAGCCGTTTTGCGTAGATTTATTGCTCCTTTACTCATCTCTCCATTCTCTGCAACAAATAAATGGAGATCGCTCGTATCAGGATTGCTTTGCATTTAATCACACCACAGTT…	501		Pinoresinol-lariciresinol reductase	AAF63508.1	Thuja plicata	3e-21	104 bits (259)	73/97 (75%)	-1.48343	2.23452e-08	8.17139e-07
1.2		312	4-6JMH9	FN256693	ACAGGGGTGAGCTCGCCAACTTTGAACCAAATCAATCCAGCCAACTGGAGGCTGCTACTCTCCATCCCGACGTCGAATACACATCCGTCGAGCGTTATTTGAGCCGTTTTGCGTAGATTTATTGCTCCTTTACTCATCTCTCCATTCTCTGCAACAAATAAATGGAGATCGCTCGCATCAGGATTGCTTCGCATTTAATCACACCACAGTTGTGATTAATAAAGATACGTCTGCTTCAATTCTTTTTTTGTTCAAGAGAACAATAAGCTTCAACTTAAAGTTAAAGTTGAACTATTTTACATACAAATTTTG	Contig44S	ACGCGGGTATATACGCCCACCTAAAAACATTTTATCTCAGAGAGAGGTGGTGGAGATTTGGGAGAAACTATGTGGAAAGGTTCTGCACAAGATGCCCATCTCAGAGGAGGACTGGTTAGCTCCAATGGAAGATGAATCAACAAGTGTTCAGAGGAAAGTGGAGATGGCGATATTTTACCATATATTTTACAGGGGTGAGCTCGCCAACTTTGAACTAAATCAATCCAACCAACTGGAGGCTGCTACTCTCTATCCCGACGTCGAATACACATCCGTCGAGCGTTATTTGAGCCGTTTTGCGTAGATTTATTGCTCCTTTACTCATCTCTCCATTCTCTGCAACAAATAAATGGAGATCGCTCGTATCAGGATTGCTTTGCATTTAATCACACCACAGTT…	501		Pinoresinol-lariciresinol reductase	AAF63508.1	Thuja plicata	3e-21	104 bits (259)	73/97 (75%)	-2.20059	6.89306e-10	6.5169e-08
1.2		654	13-9XLC6	FN256729	ACGCGGGGATCGTCGCAATAATTTTAGCTTTATAACGACACTAGGAACTTGGAAGCAATACAGTTGATTTGAACGCGAACATGGGGAGCAGCAGCAGAATTCTGATAATTGGAGCAACAGGCTACATTGGTCGCCATGTAGCCAAAGCCAGCCTTGCTCTCGGCCATCCCACCTTTCTCCTTATCAGAGATTCCACGGCTTCTGCTAAGCCTGAGAAAGCCCAACTTCTGGACTCTTTCAAGACTGCGGGAGCTAACTTAATCGGCGGATCATTAGAGGATCATGCAAGCCTTGTGGAGGCAGTGAAGAAAGTGAATATAGTAATTTCCACAGTAGGAGGAGAACAAATAGCCAATCAGTTCAATATTATCAAGGCTATTAAAGAAGTCGGAACCATCA…	Singleton				Phenylcoumaran benzylic ether reductase homolog TH3	AAF64178.1	Tsuga heterophylla	2e-90	334 bits (856)	180/190 (94%)	-0.872665	1.94601e-06	2.24368e-05
1.2		346	3-11JME1	FN256887	ACAATGAGGGAGCAAGGACTTTTCTGGTGAGGGATGTGACGCCTCAAGGATGTGGTCCCTTCTGGCTCACTTTTTTCTCTCATACTTCTAATGACTTGGATGAGCATGGCTGCTCCGTTTCCTACAACGAGGCCGTTGTCCATTTCAACACAGTCCTACGATATCAGCTCTCCTCCATCCGCAAACAACTGATAGACGCCACCATCATCTACGTGAATACATACGACATTGTCTATGATTTCTTCGCCAATCCTTCTAAATATGGTTTCAAGGCCACAACGACAGCATGTTGCGGAATTGGAGGAAAGTATAACTACAACTACGCCATACAGTGTGGATCCACTGG	Singleton				Putative acetyltransferase	CAB80922.1	Arabidopsis thaliana	4e-24	114 bits (284)	76/113 (67%)	-1.04036	1.16108e-06	1.53068e-05
1.2		216	4-5JME12	FN564398	AGGGGGTATTACATTGCTCCTTCAGGATGACCAAACAGAAGGCCTGCATGTGCGGAAGAATGATCAATGGATTCCCGTGCGGCCCATTCCATACGCTCTTGTTGTAAACATTGGGGACTTGGTAGAGGTGATGACGAATGGGAGATACAGGAGCGTAGAGCATCGCGCAGTAACAAGTCAGGAAAGAACCAGATTTTCTGTTGCCCTGTTCAACAG	Singleton				Ethylene-forming enzyme	AAA85365.1	Picea glauca	3e-30	134 bits (337)	68/70 (97%)	-0.655016	7.55707e-05	0.000460522
1.2		266	4-8JMF9	FN256564	ACTTGAAGTCCTACTTTAACATTGGGCAGAGCTGCGACGTTAGATGGTGTGGTGTTTTCTGTTGGTGGGCTATTTCAGAGTGACTTTGTTTAAAATTAGTTAGACTGTCGTATTCGCTGTTTCTTCTCAAAATATTGGATGGCCTCTATCGGTGCAATGCATGCTTGTTCATATATGGTATCCAATGAATCGTTAAAATTTTCCAGTTCACCGTTTCAAGGGTTTCTGCTTCTACTTTGAAAATTTATATATTGATATATGTTCAA	Singleton			TC95099	Anthocyanidin synthase	ACC66092.1	Ginkgo biloba	3e-151	538 bits (1385)	301/346 (86%)	-1.43752	7.86769e-05	0.000476816
1.2		131	4-10JMG11	FN256577	ACAGCATATGCAAAGTTTGTATCAGAGTATTGACTATGTTTTCTTCGCCATTTCGATTTGGGGGCATCGAATTTTGTCCTCTGTATTTGGAAAACTGCAATTTACCACAGAAAAAAATTCACGACTTTCTA	Singleton			TC73846	Caffeoyl-CoA-O-methyltransferase	CAM58807.1	Pinus pinaster	5e-43	126 bits (316)	64/67 (95%)	-0.780042	0.000139092	0.000721409
1.2		685	4-11JMB10	FN256636	ACCAACAACCTCCACCATTGAAGGACACGAGTGGAATAATGAATGGTGAAAAAAAATGGTTTCTCAGTTGCTAATTTTAAACTCACAAAAGAACAATTGGAGATCCTCAAGGGCAAAGCCAGAGAGAATGGAAATAACATAGCATACAGCAGCTATGAAATGCTCTCAGGACACATTTGGAGATGTGCCTGTAAAGCTAGAAATCTTGCTGAAGATCAAGAAACCAAATTGTATATTGCTACGGATGGTCGTAACCGGCTCAGACCATCCATTCCCCCTGGTTATTTTGGGAATGTTATTTTTACAACTACTCCCATGGCCGTTGCAGGGGACATTATATCAAAGCCTACATATTATGCTGCGAGTGTAATTCATGAAGCTTTGGGCCGGATGGATGAT…	Singleton				Hydroxycinnamoyl-CoA:shikimate hydroxycinnamoyltransferase	ABO52899.1	Pinus radiata	1e-117	410 bits (1054)	203/212 (95%)	-0.863049	1.02331e-10	4.44502e-09
2	12	585	GEM-004-B06	BX255298	CACAAATCAATCTGGTCAGGGATAGTCAAGAATGGTGGGCAAGGGCTAAAACGTGGTCAGGTCGCATTTTTCAGACTTTGGAAGCCCACGTGATTCACCCAACCCAGGCATATTTAATACCCAGTGCTCGGTCTAAAAACACAGGCCATAAAATTTTTGCTGGTTTTTTCATATTTCTCTACCACTTTCTCTAGATAAACTGTGATATCGACAATGGCGAGGAAGAAGATTAGAGAATATGATTCCAAGAGGCTATTGAAAGAGCACCTTAAGAGGCTCACTGGATCGCAGGTCGACATCAAATCTGCCCAGGTAACGGAATCAACCGATTTCAATGAACTAGCAGACAGAGAACCATGGCTATCTTCAAGCAGACTTGTAGTTAAGCCTGACATGTTG…	Singleton				ATP-citrate synthase, putative	EEF37036.1	Ricinus communis	4e-53	212 bits (540)	116/124 (93%)	-1.13918	3.63661e-08	1.81996e-06
2		292	GEM-004-F06	BX255341	GAGCTGATCTAATTTCATGGACCACCAGAGGTGCATCGTGGATGAGTGACATTGGTTTTGGAACATTTTTCGAAAGTAGTGTACCCTTTGGGTGTACATGGNNNNNNNNNNNNNNNNNNNNNNNNNCCCGAGTCCATCTTTGTTCGAGATACATTCACCCTCTTTTTGGATTTCTCTAAAGAGCTGTAGAGGACAAATGTAATAGTGGTATATCAAGTGCCAGTAAGACTACCTTGTAAATGTTGGCTATCGTTCATGATTTGTCCAAATTTATAATGCAATTGGTTTTCGT	Singleton			TC97536	Cytochrome c oxidase-related	NP_195496.1	Arabidopsis thaliana	5e-14	81.6 bits (200)	70/102 (68%)	-0.845104	1.7179e-06	3.03434e-05
2		593	GEM-007-F11	BX255609	TGCAGGCCTGAGATGTTGAATCCAGGCATTGCAGCGGCGCCTTTGCTAAGGTATGGGGCAGCTCCTGGTATTGCAATGGCGCATCTGCGAAGATATGGGGCAGCTGCCGCTGCTCTGATAGATGATGACGATGATTACTGGGAGAATGATCGTGCGTCGTCGGTCATGGCTCCAGAATCCGATGGTCACACCATTGGCAGGGGTGTTCAGTGGGTTTTTATTGGGAGCCCCGGCGTGGGGAAGAGCGCCTATGCCAGTAAGGTTTCCAAGCTGCTGAATGTGCCTCATATATCCATGGGCAATCTCGTCAGGGCGGAGCTTAGAGTAGAGTCCTCTCTATCAAAGCAGCTGTCAACTGCTGTAAGTCAAGGGAAGCTCCTTCCAGACAACATAATCTTC…	Singleton				Adenylate kinase	NP_001147161.1	Zea mays	5e-39	167 bits (423)	101/131 (77%)	-0.943332	9.08829e-07	1.79752e-05
2		647	GEM-027-C02	BX249695	CCCAAAATCACAAAACTAATAAGACCCACCAAACTTCCGAGAAGAAGAGAGGAGAAGACAGGAGGACGAAACGGAGGAAGAACCAGAAGATGGCCTCTCTTACTCGTGCTATGCGTCGGCCGATATCGGCAGTAAGTGGGCAGGCACTGTTTGAAGGCAGATCAATGGGAGTGGTGCATTTTTCATCAAAAGCTCCAATGCCACCACTGAAAGGCGATGAGTTCTTGAAGAATGCATTTTTCGAAGTGAAGAAAAAGTTTGAAACAGCTTTAGGGATTTTACGGAAGGAAAAGATCACCATTGATCCTGATGATCCAAAAGCAGTGTCTCACTATGCACAGGTCATGAAGACTGTGAGAGAAAAGGCTGGTTTATATTCAGAATCACAACGCATCAGCA…	Singleton				Putative ATP synthase	BAD07747.1	Oryza sativa	1e-57	226 bits (576)	144/187 (77%)	-0.593101	4.67129e-05	0.000444647
2		611	GEM-029-G11	BX249881	GAGAGAGAACTAGTTCTCTCTCCATTACCGAGACGGACATATATAGCTCTTATGCGACGGTCTCAAACCCTTTGAAACACCTTTTTGCTTGAGTTGGTTACGAGATCGAATCTGCTAACAATGGCTTCAGCTGGCCTCAGGAGAGAAGCAAGGCGCCTGGGCAGTCTGACTGCGTCAGGAACGCTCAAGGCCCTAACAGGATCACCATGGCCGCAGCCTACGATCCACCAGGCACAGGAGTTGCCTGCTTTGGGATCACGAACAATTTCTACTCAAATTGTGAGAAATAGAATGAAAAGTGTAAAGAGTATTCAAAAGATCACAAAGGCAATGAAGATGGTTGCATCATCAAAGTTAAGGGCAATACAAACAAAGGCCGAGAACTCTCGAGGATTATGG…	Singleton				F1-ATPase gammma subunit, mitochondrial	BAA03526.1	Ipomoea batatas	5e-49	197 bits (502)	127/165 (76%)	-0.776172	7.95327e-06	0.000106355
2		661	GEM-068-D12	BX252650	ATTTGCTGTGTGGCTTGGTGCAGAGAGGGGTTTTGGAGGAATGGCGACAGCAAGTAATATGGATCTGGCGGATGTGCCCTCGCTCGATCTCATGAGCGAGTTGCTGCGCCGAATGAAGTGCTCCAACAAGCCTGAGAAACGACTCATTCTAGTGGGTCCGCCTGGATCAGGGAAAGGTACTCAATCTCCATTTATTAAGGATGAATACTGCTTATGCCACTTGGCCACAGGAGATATGCTAAGAGCTGCAGTGGCTGCCAAGACTCCTTTAGGCATCAAAGCTAAGGAGGCTATGGAGAAGGGGGAGCTCGTCTCTGATGATTTGGTGGTTGGAATTATTGACGAAGCCATAAAAAAACCTTCATGCCAGAAAGGCTTTATTCTTGATGGTTTTCCTCG…	Singleton				Adenylate kinase 1, putative	EEF51816.1	Ricinus communis	6e-101	369 bits (947)	194/200 (97%)	-0.925277	3.46913e-08	1.76285e-06
2		329	14-3XLF1	FN257072	ACGCGGGGGCATGATTTTATCTGATCTGAGCTTTCGGAGGCACTCAATGTGTTGGTTTTAAGATTTAGCTGTGCAAGGAGATTTTGATTCTGATTAATTTGAGTGTTCTTTGGTAAATCTAGGGTGAGCTTCGAGATGGGTTCTGATCCGAAGGTCTATTCTCTTGCCGAGGTCTCTGAGCACAATTACAGCAAGGACTGCTGGCTTGTTATTGGTGGAAAGGTGTATGATGTTACCAATTTTTTGGAAGAACACCCAGGAGGAGATGAAGTGCTGTTATCAGCAACTGGCAAAGATGCAACAGACGATTTTGAAGATGTTGGGCACAG	Contig18	ACGCGGGGGCATGATTTTATCTGATCTGAGCTTTCGGAGGCACTCAATGTGTTGGTTTTAAGATTTAGCTGTGCAAGGAGATTTTGATTCTGATTAATTTGAGTGTTCTTTGGTAAATCTAGGGTGAGCTTCGAGATGGGTTCTGATCCGAAGGTCTATTCTCTTGCCGAGGTCTCTGAGCACAATTACAGCAAGGACTGCTGGCTTGTTATTGGTGGAAAGGTGTATGATGTTACCAATTTTTTGGAAGAACACCCAGGAGGAGATGAAGTGCTGTTATCAGCAACTGGCAAAGATGCAACAGACGATTTTGAAGATGTTGGGCACAGTACCACGGCTAGGGAGATGATGGACCAATACTACATTGGAGAAATCGATCCTTCAACATTTCCTAAGAAG…	599		Cytochrome b5 isoform Cb5-B	AAT84459.1	Vernicia fordii	3e-57	225 bits (574)	117/130 (90%)	-1.9135	3.90284e-10	4.03578e-08
2		329	14-4XLG4	FN257104	ACGCGGGGGCATGATTTTATCTGATCTGAGCTTTCGGAGGCACTCAATGTGTTGGTTTTAAGATTTAGCTGTGCAAGGAGATTTTGATTCTGATTAATTTGAGTGTTCTTTGGTAAATCTAGGGTGAGCTTCGAGATGGGTTCTGATCCGAAGGTCTATTCTCTTGCCGAGGTCTCTGAGCACAATTACAGCAAGGACTGCTGGCTTGTTATTGGTGGAAAGGTGTATGATGTTACCAATTTTTTGGAAGAACACCCAGGAGGAGATGAAGTGCTGTTATCAGCAACTGGCAAAGATGCAACAGACGATTTTGAAGATGTTGGGCACAG	Contig18	ACGCGGGGGCATGATTTTATCTGATCTGAGCTTTCGGAGGCACTCAATGTGTTGGTTTTAAGATTTAGCTGTGCAAGGAGATTTTGATTCTGATTAATTTGAGTGTTCTTTGGTAAATCTAGGGTGAGCTTCGAGATGGGTTCTGATCCGAAGGTCTATTCTCTTGCCGAGGTCTCTGAGCACAATTACAGCAAGGACTGCTGGCTTGTTATTGGTGGAAAGGTGTATGATGTTACCAATTTTTTGGAAGAACACCCAGGAGGAGATGAAGTGCTGTTATCAGCAACTGGCAAAGATGCAACAGACGATTTTGAAGATGTTGGGCACAGTACCACGGCTAGGGAGATGATGGACCAATACTACATTGGAGAAATCGATCCTTCAACATTTCCTAAGAAG…	599		Cytochrome b5 isoform Cb5-B	AAT84459.1	Vernicia fordii	3e-57	225 bits (574)	117/130 (90%)	-1.60686	7.40061e-09	3.60127e-07
2		598	GEM-070-F12	BX252778	TTTAGCTGTGCAAGGAGATTTTGATTCTGATTAATTTGAGTGTTCTTTGGTAAATCTAGGGTGAGCTTCGAGATGGGTTCTGATCCGAAGGTCTATTCTCTTGCCGAGGTCTCTGAGCACAATTACAGCAAGGACTGCTGGCTTGTTATTGGTGGAAAGGTGTATGATGTTACCAATTTTTTGGAAGAACACCCAGGAGGAGATGAAGTGCTGTTATCAGCAACTGGCAAAGATGCAACAGATGATTTTGAAGATGTTGGGCACAGTACCACGGCTAGGGAGATGATGGACCAATACTACATTGGAGAAATCGATCCTTCAACATTTCCTAAGAAGGCAACATACAAACCTGCTAAGCAGGCACATTATGATCAGGACAAAACCTCCGAATTTATTATC…	Contig18	ACGCGGGGGCATGATTTTATCTGATCTGAGCTTTCGGAGGCACTCAATGTGTTGGTTTTAAGATTTAGCTGTGCAAGGAGATTTTGATTCTGATTAATTTGAGTGTTCTTTGGTAAATCTAGGGTGAGCTTCGAGATGGGTTCTGATCCGAAGGTCTATTCTCTTGCCGAGGTCTCTGAGCACAATTACAGCAAGGACTGCTGGCTTGTTATTGGTGGAAAGGTGTATGATGTTACCAATTTTTTGGAAGAACACCCAGGAGGAGATGAAGTGCTGTTATCAGCAACTGGCAAAGATGCAACAGACGATTTTGAAGATGTTGGGCACAGTACCACGGCTAGGGAGATGATGGACCAATACTACATTGGAGAAATCGATCCTTCAACATTTCCTAAGAAG…	599		Cytochrome b5 isoform Cb5-B	AAT84459.1	Vernicia fordii	3e-57	225 bits (574)	117/130 (90%)	-1.56957	6.19309e-09	4.5255e-07
2		273	14-2XLD6	FN552557	TTTAAGATTTAGCTGTGCAAGGAGATTTTGATTCTGATTAATTTGAGTGTTCTTTGGTAAATCTAGGGTGAGCTTCGAGATGGGTTCTGATCCGAAGGTCTATTCTCTTGCCGAGGTCTCTGAGCACAATTACAGCAAGGACTGCTGGCTTGTTATTGGTGGAAAGGTGTATGATGTTACCAATTTTTTGGAAGAACACCCAGGAGGAGATGAAGTGCTGTTATCAGCAACTGGCAAAGATGCAACAGACGATTTTGAAGATGTTGGGCACAG	Contig18	ACGCGGGGGCATGATTTTATCTGATCTGAGCTTTCGGAGGCACTCAATGTGTTGGTTTTAAGATTTAGCTGTGCAAGGAGATTTTGATTCTGATTAATTTGAGTGTTCTTTGGTAAATCTAGGGTGAGCTTCGAGATGGGTTCTGATCCGAAGGTCTATTCTCTTGCCGAGGTCTCTGAGCACAATTACAGCAAGGACTGCTGGCTTGTTATTGGTGGAAAGGTGTATGATGTTACCAATTTTTTGGAAGAACACCCAGGAGGAGATGAAGTGCTGTTATCAGCAACTGGCAAAGATGCAACAGACGATTTTGAAGATGTTGGGCACAGTACCACGGCTAGGGAGATGATGGACCAATACTACATTGGAGAAATCGATCCTTCAACATTTCCTAAGAAG…	599		Cytochrome b5 isoform Cb5-B	AAT84459.1	Vernicia fordii	3e-57	225 bits (574)	117/130 (90%)	-2.04102	4.23093e-10	4.11769e-08
2		247	14-2XLE6	FN552558	ACTATGAACTGAATAATGGCAATGTGAATCAAGCTAAATTGGCACCGAATTAGAAAATAGCTATTGAAGCAAGGTCTAATGCACAATTGTGCTGTGTGCATCAGGCTTCTCCCTTGAGTTTCTTAGCAATGCCGGCAAGATATTTTCCTTGATGAAAAGCTTGCTCCAATTCTAGCTTGCTTGGCTGGCGTGAACCATCACCAGCAAAAGCTCCAGAACCATATGGACTGCCCCCTTTCACTTGTTC	Contig24	ACGCGGGACAGCGAATCATCGTTCTCTCATTGAGAAATAGTGAAAGAGCATTGTTCGTTGATCCAACGAATTCAGCAGATTCAAAATGGCCGTCAAAATTTACATTGTGTACTATTCGATGTATGGACATGTAGAGAAACTTGCCGAGGAGATTAAAAAAGGCGCCGCCTCTGTGGAAGGAGTAGAACCCACATTGTGGCAGGTTCCAGAAACACTCCCAGAGGAAGTACTCACAAAAATGCATGCACCACCCAAGACTAAAGTGCCAACCATCGAGCCCCAGCAACTCGCAGATGCAGATGGCCTTTTATTTGGCTTTCCCACGAGATACGGAATGATGGCAGCTCAGTTTAAAGCCTTCTTGGATGCAACAGGTGGGCTACGGCGAACTCAACAATT…	797		Quinone reductase family protein	AAQ65137.1	Arabidopsis thaliana	5e-94	347 bits (891)	185/203 (91%)	-1.36002	1.35605e-06	1.73921e-05
2		508	3-9JMB9	FN257018	ACGCGGGACAGCGAATCATCGTTCTCTCATTGAGAAATAGTGAAAAGCATTGTTCGTTGATTCAACTAATTCAGCAGATTCAAAATGGCTGTCAAGATTTACATTGTGTTCTATTCGATGTATGGACATGTAGAGAAACTTGCCGAGGAGATTAAAAAAGGCGCTGCCTCTGTGGAAGGAGTAGAAGTCACATTGTGGCAGGTTCCTGAAATACTCCCAGAGGGAGTGCTCATAAAAATGCATGCACCACCCAAGTCTGAAGTGCCAATTATTGAGCCCCAGCAACTGGCCGATGCAGATGGCCTTTTATTTGGCTTTCCCACGAGATATGGAATGATGGCAGCTCAGTTTAAAGCTTTCTTGGATGCAACAGGTGGGCTACGGCGAACTCAACAATTA…	Contig24	ACGCGGGACAGCGAATCATCGTTCTCTCATTGAGAAATAGTGAAAGAGCATTGTTCGTTGATCCAACGAATTCAGCAGATTCAAAATGGCCGTCAAAATTTACATTGTGTACTATTCGATGTATGGACATGTAGAGAAACTTGCCGAGGAGATTAAAAAAGGCGCCGCCTCTGTGGAAGGAGTAGAACCCACATTGTGGCAGGTTCCAGAAACACTCCCAGAGGAAGTACTCACAAAAATGCATGCACCACCCAAGACTAAAGTGCCAACCATCGAGCCCCAGCAACTCGCAGATGCAGATGGCCTTTTATTTGGCTTTCCCACGAGATACGGAATGATGGCAGCTCAGTTTAAAGCCTTCTTGGATGCAACAGGTGGGCTACGGCGAACTCAACAATT…	797		Quinone reductase family protein	AAQ65137.1	Arabidopsis thaliana	5e-94	347 bits (891)	185/203 (91%)	-0.884543	6.0151e-05	0.000383506
2		198	4-10JMF5	FN256566	ACGCGGGTCCCACGAGATATGGAATGATGGCAGCTCAGTTTAAAGCCTTCTTGGATGCAACAGGTGGGCTATGGCGAACTCAACAATTAGCAGGGAAGCCAGCTGGTCTTTTCTATAGCACAGGATCACAGAATGGTGGACAGGAGACTACCGCATTGACGGCTGTAACACAGCTGGTTCACCATGGCATGCTCTATG	Contig24	ACGCGGGACAGCGAATCATCGTTCTCTCATTGAGAAATAGTGAAAGAGCATTGTTCGTTGATCCAACGAATTCAGCAGATTCAAAATGGCCGTCAAAATTTACATTGTGTACTATTCGATGTATGGACATGTAGAGAAACTTGCCGAGGAGATTAAAAAAGGCGCCGCCTCTGTGGAAGGAGTAGAACCCACATTGTGGCAGGTTCCAGAAACACTCCCAGAGGAAGTACTCACAAAAATGCATGCACCACCCAAGACTAAAGTGCCAACCATCGAGCCCCAGCAACTCGCAGATGCAGATGGCCTTTTATTTGGCTTTCCCACGAGATACGGAATGATGGCAGCTCAGTTTAAAGCCTTCTTGGATGCAACAGGTGGGCTACGGCGAACTCAACAATT…	797		Quinone reductase family protein	AAQ65137.1	Arabidopsis thaliana	5e-94	347 bits (891)	185/203 (91%)	-0.982874	1.25809e-06	1.63899e-05
2		286	4-14JMA1	FN256589	ACCAGTAGGATACACCTTTGGAGCTGGAATGTTTGAGATGGAACAAGTGAAAGGGGGCAGTCCATATGGTTCTGGAACTTTTGCTGGTGATGGTTCACGCCAGCCAAGCAAGCTAGAATTGGAGCAAGCTTTTCATCAAGGAAAATATCTTGCCGGCATTGCTAAGAAACTCAAGGGAGAAGCCTGATGCACACAGCACAATTGTGCATTAGACCTTGCTTCAATAGCTATTTTCTAATTCGGTGCCAATTTAGCTTGATTCACATTGCCATTATTCAGTTCATAG	Contig24	ACGCGGGACAGCGAATCATCGTTCTCTCATTGAGAAATAGTGAAAGAGCATTGTTCGTTGATCCAACGAATTCAGCAGATTCAAAATGGCCGTCAAAATTTACATTGTGTACTATTCGATGTATGGACATGTAGAGAAACTTGCCGAGGAGATTAAAAAAGGCGCCGCCTCTGTGGAAGGAGTAGAACCCACATTGTGGCAGGTTCCAGAAACACTCCCAGAGGAAGTACTCACAAAAATGCATGCACCACCCAAGACTAAAGTGCCAACCATCGAGCCCCAGCAACTCGCAGATGCAGATGGCCTTTTATTTGGCTTTCCCACGAGATACGGAATGATGGCAGCTCAGTTTAAAGCCTTCTTGGATGCAACAGGTGGGCTACGGCGAACTCAACAATT…	797		Quinone reductase family protein	AAQ65137.1	Arabidopsis thaliana	5e-94	347 bits (891)	185/203 (91%)	-1.62075	1.95742e-09	1.29542e-07
2		544	GEM-025-B03	BX249528	GTTCTTTCCGTGAGAAATAGTGAATGAGCATTGTTCGTTGATCCAACGCGTTCAGCAGATTCAAAATGGCCGTCAAAATTTACATTGTGTACTATTCTATGTATGGACATGTAGAGAAACTTGCTGAGGAGATTAAAAACGGTGCCGCCTCTGTGGAAGGAGTAGAACCCACGTTGTGGCAGGTTCCAGAAACACTCCCAGAGGAGGTACTCACAAAATTGTATGCACCGCCCAAGAGTAAAGTGCCAACCATCGAGCCTCAGCAACTCGCAGATGCAGATGGCCTTTTGTTTGGCTTTCCCACGAGATACGGAATGATGGCAGCTCAGTTTAAAGCTTTCTTGGATGCGACAGGTGGGCTATGGCGAACTCAACAATTAGCAGGGAAGCCAGCCGGAC…	Contig24	ACGCGGGACAGCGAATCATCGTTCTCTCATTGAGAAATAGTGAAAGAGCATTGTTCGTTGATCCAACGAATTCAGCAGATTCAAAATGGCCGTCAAAATTTACATTGTGTACTATTCGATGTATGGACATGTAGAGAAACTTGCCGAGGAGATTAAAAAAGGCGCCGCCTCTGTGGAAGGAGTAGAACCCACATTGTGGCAGGTTCCAGAAACACTCCCAGAGGAAGTACTCACAAAAATGCATGCACCACCCAAGACTAAAGTGCCAACCATCGAGCCCCAGCAACTCGCAGATGCAGATGGCCTTTTATTTGGCTTTCCCACGAGATACGGAATGATGGCAGCTCAGTTTAAAGCCTTCTTGGATGCAACAGGTGGGCTACGGCGAACTCAACAATT…	797		Quinone reductase family protein	AAQ65137.1	Arabidopsis thaliana	5e-94	347 bits (891)	185/203 (91%)	-1.99906	4.34192e-10	7.96742e-08
2		151	14-1XLF1	FN564399	TCAAGGAAAATATCTTGCCGGCATTGCTAAGAAACTCAAGGGAGAAGCCTGATGCACACAGCACAATTGTGCATTAGACCTTGCTTCAATAGCTATTTTCTAATTCGGTGCCAATTTAGCTTGATTCACATTGCCATTATTCAGTTCATAG	Contig24	ACGCGGGACAGCGAATCATCGTTCTCTCATTGAGAAATAGTGAAAGAGCATTGTTCGTTGATCCAACGAATTCAGCAGATTCAAAATGGCCGTCAAAATTTACATTGTGTACTATTCGATGTATGGACATGTAGAGAAACTTGCCGAGGAGATTAAAAAAGGCGCCGCCTCTGTGGAAGGAGTAGAACCCACATTGTGGCAGGTTCCAGAAACACTCCCAGAGGAAGTACTCACAAAAATGCATGCACCACCCAAGACTAAAGTGCCAACCATCGAGCCCCAGCAACTCGCAGATGCAGATGGCCTTTTATTTGGCTTTCCCACGAGATACGGAATGATGGCAGCTCAGTTTAAAGCCTTCTTGGATGCAACAGGTGGGCTACGGCGAACTCAACAATT…	797		Quinone reductase family protein	AAQ65137.1	Arabidopsis thaliana	5e-94	347 bits (891)	185/203 (91%)	-1.05958	6.83127e-06	6.40359e-05
2		624	GEM-031-A01	BX249977	GAAATAGGGTCTCTGCCGTTAGTGCTTCCACTGCGCCAACGCCATGCCTCCATTGTCATCGAAGGCCATGCCTCTCGGATCCCCAGCCCCTGATTTTGAGCTTCCAGAACCTCTCACTGGCAAGGTTTGGAAATTGGCTGACTTTGAAGGACATCCCGCACTGCTGGTGACGTTCATCTGCAATCACTGCCCATTTGTTGTGCATTTGAAGAAGGACATTGTCAAGCTTGCAAATGATTACATGCCAAGGGGGCTTGCAATTGCAGCAATCTCTTCTAATTCTGCTGTCACACACCCTGAGGATGGTCCAGATTTCATGGCTGAAGACGCTAGGACGTTTGAGTATACGTTCCCATATCTATATGATGAGACTCAAGAAGTTGCACGGGCTTATGGAGC…	Singleton				Thiol-disulfide isomerase and thioredoxins	ACG42721.1	Zea mays	2e-75	289 bits (739)	155/184 (84%)	-1.38919	1.43827e-07	4.75061e-06
2		515	13-2XLD12	FN552559	ACCCTTGGGAGCTGCCCGCGGAAGTCTGCGCTTTCTCAGTTTCTTCCACTGGTAATATATGTGTGCTCTAGAAGGCTCTAATGTTGGACGGCACCCTAGCATTTCAATGCCAGTCGTCCGTTGTGATCGCTGAGAAATTGTCGGAATGGATCAAAAGCGAAGAGTGCATAAATGCCTGCGGCTTGGAACGCATGGCCGTGGGAATGTCCACCGATTCTCTACTCGAACCACAATTTACTGGGAAGTTATGTTCTTCCGAGTGCCGCAACAATTGCCCCAATATCGTCGATCTCTATGTCAATCTCGCTGCAGGAGAAGGAATTTCGTTGCCTAGAATGTGTGAATATCATAAAACCTTATCTCGTATGCTGATCGCGGAATCTCTGTCAAGTTCTTCTA…	Singleton				Photoassimilate-responsive protein, putative	AAM67513.1	Arabidopsis thaliana	1e-31	139 bits (349)	89/123 (72%)	-0.607931	0.000144696	0.000796668
2		117	3-10JMB12	FN256896	ATCTCATTATTTGGGTGCATTCTATATTGTTTTtAGTTTCTTAGTTGCCTGGCATTGCTATTGTAATGATGATGCACTGAACAACTTTAAAAACTTTGAAATATCTGCTATTAATTT	Singleton			TC109144	Quinone reductase family protein	AAQ65137.1		8e-95	353 bits (905)	188/203 (92%)	-1.46344	2.94871e-08	9.75729e-07
2		204	13-8XLH11	FN564400	AATCTGCTGGCGCAGTCTTTAACATATCAATCTGAATGATTCGTCCCTCGACGCCCGCCATGCCGAAAATAGGAAAAATGTTTTCAGAGCAGAGAATGAAACCTGGTCGAAAGGTCCAATTGTTCTGGAATTAACCGATCCCCTACCTGTATATTCGCTTACCTCCTACTTTTACGTGATTCATAAATAGATCGATCCCCCGCG	Singleton			TC96513	Cytochrome C oxidase polypeptide vib, putative	EEF48541.1	Ricinus communis	3e-35	152 bits (385)	70/72 (97%)	-0.596157	7.21643e-05	0.000443719
2.01	3	674	GEM-055-G01	BX251805	GCACAATAGAAGCACAGGAAGGTGTAGCAATAGAAATAGCCGAGGCTGTTGCTGGAGCCCTGATGGGTGAGCTCTCTTCAACAGCTGTCAATGCTCCCATGGTCTCTGCTGAGGTTCTCTCTGAACTTTCCCCCTATGTAAGTTTGGCGGAAAGCTTGGGAAGGCTTGCTGTGCAGTTAGTGTCAGGAGTTCGTGGTGTGAAATCAGTGAAGGTGATCTATGCCTCCGCTAGAGCTGCCGATGATTTGGATACAAGGTTGCTTCGCGCTATGATTACTAAAGGGATTATTGAACCTATATCTGATACATTTGTGAACCTAGTCAATGCTGATTTTATTGCAAAGCAAAGAGGCTTCAGAATAATCGAGGAAAAAGTACCACATGATGGCTCGCCTCAAG…	Singleton				Phosphoglycerate dehydrogenase - like protein	BAD94241.1	Arabidopsis thaliana	6e-79	296 bits (759)	181/205 (88%)	-0.77077	8.31853e-06	0.000110346
2.01		487	GEM-087-D12	BX253719	AACAAATGCCCAATAACTCCCATCCGAACGGCGAGAAGGGAGAGGTCAAAACTGCTACAGAAGGGTTTCAAGGTTTTCACGCTCTGTAAGGTTTGATACAGAAGGGTTTGTAAGCCATCATCATCATGCTGGGCCGACGAGCGTTGTGTTCTCTTCTGAAGCCAGCGGTTTTCTCTGCAAGAGTAGGAGGGAGCGGAGCAGTAGCGGGCAGACGGGGATTTGCAGACAATGCCCCTGCTACTGCTACTGATGCCGCCCACCAAGGCTTCATAGATGCCTGGAAGAAGGTGGCGCCCAATATGGAGCCTCCAAAGACCCCATTGTCATTCATGAAGGCACGCCCTGCGGTTCCTGGATCGATTCCCACCAAGCTTACCGTTAACTTCGTTTTGCCCTACC…	Singleton				Putative ATP synthase delta chain, mitochondrial precursor	AAL07198.1	Arabidopsis thaliana	2e-27	125 bits (315)	66/72 (91%)	-0.668787	1.31243e-06	2.42176e-05
2.01		354	13-4JMH1	FN256792	ACGCGGGAGAAAGTGGATATATTAAGGTGGAAGGTAAGGTTAAGGATGGAATTCCCCATCTTTCTAAGGTCGGGGCCTTCAGTGTTGAGGTCAGTCTCGAGGGAAGTGTCATTCTTTGCAGACAAACTGATCAACCCGGCATGATTGGGACAGTTGGTAATATTCTAGGCGAGGAGAATGTCAATGTGAACTTTATGAGCGTTGGGAGGATCGCTCCCAGAAAGAAAGCTGTCATGGCAATAGGTGTAGACGAGGAACCGAGCAAGGTAGCACTCAAGAAAATTGGTGACGTTCCGGCCATCGAGGAGTTCGTCTTCCTCAAGTTATAGTTTGATACTTTCAGGATGATTCTCG	Singleton				d-3-phosphoglycerate dehydrogenase, putative	EEF43612.1	Ricinus communis	1e-44	182 bits (461)	100/106 (94%)	-1.00331	2.57472e-06	2.83048e-05
2.11	3	504	GEM-083-C01	BX253412	ATCTGGAGGAGTACCACATATTATGCCCTAAATTGCCTTCTTCCTACATCGCACAATTCACTTAGGTGGGCGATCCGGCTTTGGAGGTACAGGATCATTGGAAAGATGTTGCGAGCGGTGGGACGGAGATTGCCCGCCATTTCTGGGCTGACGAGGAATACATCTCCATCATCATCGCTGGCGTTGGTGAGCTCTGATGCACTCAGGGACGATACCGTTATTTCCTCTGCTAATCTCCCTCAGGGTTTACAGCTGTTGAATACATCGTGGAAATCTCACTTTCTCTTCCGCGGTTTTTCGGCCGATTCACTTGCTCCCAGGCATGAGCTAGGATTCTCGGATATACCTGCCACTATTGCAGCAGTTAAAAACCCAACATCGAAAATAGAGTATGATGAA…	Singleton				ubiquinol-cytochrome C reductase iron-sulfur subunit, putative	EEF50125.1	Ricinus communis	1e-26	123 bits (308)	66/75 (88%)	-0.763331	1.81612e-06	3.15718e-05
2.11		138	GEM-102-B04	BX254655	GATGCTGTTAGTAGTATTGGTTGGTTTTGTTGAACTCTGCACTATCTTATTTCAATCACCATGAAAGTGATTGAGGTCAATTATATTTATAGTGACTAGAATATAATTTCATAAGTTAACGACTATTATTACTAGTGC	Singleton			TC88028	Antioxidant/ electron carrier/ oxidoreductase	NP_973876.1	Arabidopsis thaliana	4e-77	291 bits (746)	156/186 (83%)	-1.20936	1.20801e-07	4.11346e-06
2.11		519	GEM-108-C11	BX254966	TTCTGGCAAAGGCCATTGCCAATGAGTGTCAGGCCAACTTTATCAGTGTGAAAGGCCCAGAGCTCCTAACAATGTGGTTTGGAGAAAGTGAAGCCAATGTGCGTGATATTTTTGATAAGGCTAGGCAGTCAGCACCTTGTGTCCTTTTTTTTGATGAGCTTGATTCGATTGCTACCCAGCGTGGTAGTAGTGCGGGAGATGCTGGGGGTGCGGCAGACAGAGTTTTGAATCAGTTGCTGACTGAGATGGATGGCATGTCTGCCAAGAAAACTGTTTTCATTATTGGAGCTACGAATCGCCCTGACATTATTGATTCGGCTTTATTACGACCTGGTCGCCTTGATCAATTAATATACATACCCTTGCCTGATGAAGCTTCCCGCTTTCAAATCTTTAAAG…	Singleton				Transitional endoplasmic reticulum ATPase	CAB83290.1	Arabidopsis thaliana	3e-79	297 bits (761)	167/172 (97%)	-0.631146	2.05795e-05	0.000241901
10.03	1	324	GEM-086-F07	BX253669	GTTTGTTTGTGGTCGCAATGGCTTAAATAATAAAGAGGAAACAAAAGGACAATCGGTGGTGCCAAGGTTCACCTATGGTGCTGTATAAGGAGCAGCTTTCTTGTAGTCAAGAATATCAGTGTTGGTTGAGGAGAAGCTGCCCTTGAGGAACTATTCTGATAACTTGCTACAAGGCTGTTTGTTTATTTCATCCAGCAGTTTAATCTTGACTGACCTTCCATGAATATGGGGTGAGGTAGCTTGCTTAGGCACTAAACTAAACTAGTATGAGTTTGAGCCTGGCATCTTTAGATCATGTCGGAGCATCATGTTCACAAGAGTTAT	Singleton			TC106513	Cyclin-dependent protein kinase, putative	EEF41704.1	Ricinus communis	9e-61	237 bits (605)	156/205 (76%)	-1.27487	4.49251e-08	2.15055e-06
11	3	599	GEM-042-C09	BX250866	CTTAAACCCTGCGAACGCTGCGTTTGGTTCTGGTCTGAATATTGAGGGGACGGTCACTCTGAGATTCAAACAGTACTTCGGACGCTTACCAGAAATTCTTACAACCGAGAGAAGAGAATAAATGGGCGTCGGGAACTCGTGACGAGGAAGGGACTGCGAATCTGCGATCTTTTTTGGATTGACGCGCTATTCCACTTAGACCCCGCTCGAACGCCTTTACGTTTTAGAGGCCGGTCAGTTCACTAGCCAGATTCGAATTCGCGACGAAACCGAAATTCGTACAGGTTAGAGAAGGGCATTTAGAATAACTTTGTGACGAAGAAGTTACTGCGAGCTTTCCTTGGACTCTCAAAGTACGCACGCCTCCACTTGCCACCGGGTGAACGCCTTTACATTTAA…	Singleton			TC80937	Suppressor of gene silencing 3 protein	ACA04884.1	Picea abies	4e-60	234 bits (597)	118/137 (86%)	-0.630743	3.33556e-05	0.000348651
11		379	13-1XLF7	FN256756	ACGCGGGGGTCAATAAAAATCTTACAGTAAAGAATTTACTTAAACTTCCTAGCCAATCAATGTGACAGTATTTATATGAGAGCAGTATTTGTTGATCCCTCACAATCTCAGTCGCAAGAAGAGAATTTTGCATCATAGCAAGTTGCCCCAGTGTTAACAATTGCCATTATGGAGGATTACACAGTGCAGGTCTGTAATTTATCTCCCAAAGCAACTGTGCAGGATGTGAAGCAGTTCTTCTCTTACTCTGGCACAGTTAAGAAAGCAAGATTACAAAGGGCTGGACAGTGGTCACAAGTTGCTTTTGTGACTTTCAAGGAGCCCTATGCTTCAGAAACTGCTATCCTTCTGAATGGAGCCACAATCATAGATCAGAGAG	Singleton				Putative RNA recognition motif (RRM)-containing protein	BAD67779.1	Oryza sativa	4e-15	84.0 bits (206)	52/64 (81%)	-0.861712	4.06474e-06	4.13853e-05
11		274	4-6JMC1	FN256649	ACCCAAACTCAATGAGCATCTTATTTATCTGTTTATGGAGATTATGGAGATCAATTAGGTATCACTATATCTATTGCCCATGAGCATGCAAATGCGTTTCAAGATGAAATCTTAGAGGTGTTGTGTTCATTTATTGAGACAGGAATATGTGCCAATAGAAATATCTTTTTATCATGTGAAAGGCGAGGGTAAGCAGCATTATGTGCATACAGGTTTGGGCACGAGAATTGCTCACCTCAACTGATATTTAAATCAATATGGTAGTTTCCACAAG	Singleton			TC83358	RNA-binding protein, putative	EEF30325.1	Ricinus communis	8e-109	397 bits (1020)	240/305 (78%)	-1.19938	1.89611e-07	3.88808e-06
11.02	2	598	GEM-107-H12	BX254947	CTCAAGTTTGCATCGCTGGCGATCGTACTGTGCTATATCTCAGATATTTTTGAATTTTCAATTGGTAAATCTGGTATTGTTCGATGGCTTCAACAGACGTAGATATGATCCCAGAGCCTACAGGGGAAGGCTCCAGTAGTCAAGCCGGACCAAGCAGTTCCACCAAGAAGGTCAAACGGTTCGAAATCAAGAAATGGAATGCGGTTGCCCTCTGGGCGTGGGATATTGTGGTTGACAATTGTGCAATTTGCAGAAACCACATTATGGACCTCTGCATTGAGTGCCAGGCAAATCAAGCAAGTGCTACCAGTGAAGAATGTACTGTTGCATGGGGTGTCTGCAATCATGCCTTCCACTTCCATTGCATAAGTCGTTGGCTTAAGACAAGACAAGTCTGCC…	Singleton				ring-box1-like protein (RBX1-like)	ABB77433.1	Petunia inflata	4e-53	211 bits (536)	102/119 (85%)	-1.71589	2.10657e-08	1.2425e-06
11.02		440	3-AB1_3-1_C9	FN256969	ACTTGGCTTTAATGAGAGCAGCAATTAGAGGATCAGACACCTTCCTCTTTTCACACATTGATCCATCCATTGAACAATCTTGTGCAAGACTTTGGTTTGCAAATTCCACCTCCTTTGATTGCACTAACTCCCAAGAAAAATCCCCTGCTCCGTCTTGTTGTGGAATGTAGCCCCCTGGAAGATAATTTGGGGGGTGCTCTTCCCGTTTTCGCTTACCACTAGACAAAGTGAAAAAATCCTTTGTGACAGGTGGTTGACTAATCCCAGATGCCATCTCATCCCTCTCTTCCTCATAAGCAATATTGACATCTACGCCAAGGGGTTTTTGACTCATCCAGTTCGCAGGTTGTTGCATGTAAGGAGCTGGCCTTCCTATCTTCACTTCTGGGTCAATCCCCG…	Singleton				Transcription factor/ transcription initiation factor	ACG31826.1	Zea mays	3e-23	111 bits (277)	74/118 (62%)	-0.65427	0.000151045	0.000824766
11.04	1	498	GEM-008-G05	BX255699	GTGAGTCCGAAGTCTGTAACCCTGGACGCGTCAAGGGGCATTGCGCTGTTGTGAGAGGGTTTGAAAGGAGAGCGCGAAACGTTGAGCCGTCGATGTGAGAGGGTAAGTATTACAGGAGAAAGCTATATACGTTGAGCCGCTCCGCTGAAATACAAAAAACAGCGGCCATTACCACAAATCAAAGGACCACCTTATATAAAAGGCATCTCTAGATATCAAGTTCGAGGGTGCCACCCTCTAGGCCGGTGTGTCTGTATCAAATTATCGTTGTACCAAAGTCAGAGGCCGCCACTTCTATATGCCCGCTTGACCTAACCCGAGTTTACAGCGACAGAGAGCAGAGGGATACCCTTAGTTGCCCATTGACAGAGAGACAGACCATCGACGGAGGCACGGGGA…	Singleton			TC82593	Small nuclear ribonucleoprotein, putative / snRNP, putative / Sm protein, putative	NP_178480.1	Arabidopsis thaliana	2e-42	176 bits (445)	92/98 (93%)	-0.701307	3.46415e-06	5.20095e-05
12	2	611	GEM-004-C05	BX255309	GCAAGAGGAGCCTGAGAACGATGAATGTTTGGGCAACGGTACTGCCATTCGTCCTCCTGCTACTCCTATGCTTCTCTTCCATGTCAACTTCAGTGGTTGCTAAGAAGAGTGATGTCTCAGAGCTACAAATTGGAGTGAAGCACAAACCAAAATCATGTGATATTCAAGCCCATAAAGGTGATAGAATCAAGGTGCACTATCGGGGATCTCTTACAGATGGGACAGTTTTTGACTCAAGCTTTGAGAGGGGTGATCCAATAGAATTTGAACTTGGTAGTGGCCAAGTTATTAAAGGATGGGACCAAGGACTTCTAGGAATGTGTGTTGGAGAAAAGCGCAAGTTGAGGATACCTTCCAAATTGGGTTATGGAGCCCAAGGCTCCCCTCCCAAGATTCCAG…	Contig28	CAGTCAACCTCAATTTCCCATTTCAAGAGAATGCTACAATAGATTATGTAACCTGTTAAAATTAAGTTGCTTCAAGTTCGCTTTCTAAAGTATGAACTCTGCCGTTTAAAGCAAATGGAGCAATCTTATTTACAGATCGCTATCACCATCGTTACTAATGCCTTTCCCATTAACAGCAACAAGTTCTGTATCAAATATAAGCGTTGCTCCACCTGGAATCTTGGGAGGGGAACCTTAGGCTCCATAACCCAATTTGGAAGGTATCCTCAACTTGCGCTTTTCTCCAACACACATTCCTAGAAGTCCTTGGTCCCATCCTTTAATAACTTGGCCACTACCAAGTTCAAATTCTATTGGATCACCCCTCTCAAAGCTTGAGTCAAAAACTGTCCCATCTGT…	611		FKBP-type peptidyl-prolyl cis-trans isomerase, putative	EEF28025.1	Ricinus communis	1e-57	227 bits (579)	119/129 (92%)	-0.688751	2.23524e-06	3.65496e-05
12		444	13-8XLA7	FN564401	GTTAAAATTAAGTTGCTTCAAGTTCGCTTTCTAAAGTATGAACTCTGCCGTTTAAAGCAAATGGAGCAATCTTATTTACAGATCGCTATCACCATCGTTACTAATGCCTTTCCCATTAACAGCAACAAGTTCTGTATCAAATATAAGCGTTGCTCCACCTGGAGTCTTGGGAGGGGAACCTTAGGCTCCATAACCCAATTTGGAAGGTATCCTCAACTTGCGCTTTTCTCCAACACACATTCCTAGAAGTCCTTGGTCCCATCCTTTAATAACTTGGCCACTACCAAGTTCAAATTCTATTGGATCACCCCTCTCAAAGCTTGAGTCAAAAACTGTCCCATCTGTAAGAGATCCCCGATAGTGCACCTTGATTCTATCACCTTTATGGGCTTGAATATC…	Contig28	CAGTCAACCTCAATTTCCCATTTCAAGAGAATGCTACAATAGATTATGTAACCTGTTAAAATTAAGTTGCTTCAAGTTCGCTTTCTAAAGTATGAACTCTGCCGTTTAAAGCAAATGGAGCAATCTTATTTACAGATCGCTATCACCATCGTTACTAATGCCTTTCCCATTAACAGCAACAAGTTCTGTATCAAATATAAGCGTTGCTCCACCTGGAATCTTGGGAGGGGAACCTTAGGCTCCATAACCCAATTTGGAAGGTATCCTCAACTTGCGCTTTTCTCCAACACACATTCCTAGAAGTCCTTGGTCCCATCCTTTAATAACTTGGCCACTACCAAGTTCAAATTCTATTGGATCACCCCTCTCAAAGCTTGAGTCAAAAACTGTCCCATCTGT…	611		FKBP-type peptidyl-prolyl cis-trans isomerase, putative	EEF28025.1	Ricinus communis	1e-57	227 bits (579)	119/129 (92%)	-0.851925	9.58106e-05	0.000564123
12		308	4-14JMC11	FN256461	ACACGCATCATTACTGTAAACATGGGAAATTTTCACATGGAATACGGATATGGACTTCTTTCTTCCAGCCTGTATATTATGAACACATTTGGCACAGTAAATGCATTTTCCATTGTATGCTTTTAGTTTTGGGATTAGCTTCCCAAATCTTTTTGGTGGCATAAACTATGCAATCTTGTGTTTGTGATGTATTAATTTGAATGATACGGATATTTTTATTCTTTTTATTTACTAACTCAAGTGGTAAGAGGGGTTACCCTGAGAAAAAATAATGTTGTTTCAGCCTAATTTTGAAAGGGTGATTCATG	Singleton			TC109775	Zinc finger (C3HC4-type RING finger) family protein	NP_179657.2	Arabidopsis thaliana	5e-36	155 bits (391)	89/114 (78%)	-2.59628	7.2277e-05	0.000443719
12.01	12	682	GEM-008-H01	BX255707	GGAACAAAGGGGAACCTGAACTTCTCATTGGTTTTGCTTGCACTTGTGGAGTTGAGAGAAGAAAGTAGCGGAAGCAAGAAGGCGAGGATGAAGGTTGTGGCGGCCTACTTGCTTGCTGTATTGGGTGGCAATACCAGTCCCAGTGCAGAAGACATCAAATCTATTCTCGGCTCAGTTGGAGCCGATGCCGATGACGATAAACTAGATTTTCTGTTAAGTCAGCTCGAAGGCAAAGACATAACAGAAGTGATCGCATCCGGAAGGGAGAAATTTGCTGCGGTGCCCTCAGGTGGAGGAGTGGCCGTAGCGGTTTCTGGCGGCGGTGGTGGCGGTGGCGGAGCTCCTGCCGCAGCAGCAGCCGAGCCAGAGGCCAAGAAAGAAGAAAAAGTCGAAGAAAAG…	Singleton				Putative 60S acidic ribosomal protein	AAU44278.1	Oryza sativa	3e-14	82.8 bits (203)	60/62 (96%)	-0.823286	5.21291e-05	0.000482303
12.01		612	GEM-020-B01	BX249105	ATTGGAGTGCTGAAGGTCACAGGGAAACCAGAGAGAGACGGACAGAGAGGAGTATCAGCAGCAACCATTCAACAATGGCGGCAGTGGATTCCGTTCAGTGCTTCGGTCGGAAGAAGACGGCCGTAGCCGTGACATACTGCAAGCGGGGCCGAGGTTTGATCAAGATCAATGGCTGCCCCATTGAGCTGATTGAACCTGAGATTCTCCGTTACAAGGCATTCGAGCCCATTCTTCTATTGGGACGCCATCGCTTCGCTGGCGTGGATATGAGAATCAGAGTGAAAGGAGGAGGGCACACTTCGCAGATCTACGCCATTAGGCAAAGCATTGCGAAAGCACTGGTTGCCTTTTACCAGAAGTACGTGGACGAGCAGTCGAAGAAGGAGATAAAGGATATTC…	Singleton				Ribosomal protein S9, putative	EEF43663.1	Ricinus communis	3e-72	275 bits (703)	142/145 (97%)	-0.67021	6.19635e-06	8.59939e-05
12.01		227	GEM-027-B06	BX249688	GGCGATTCCAGACAACCCAGGAAAAGGCCAAGATTTTTGGTAAATTGAAGGCTTAGGTAATTAATACTAGTTGTGGATGTTTCATTCATGCCTGCATATAGACTTTTTGCAGGTGAGGTTAACTTCAAGGATTAATTTTGAATGTTGATTTGCAATCCTTTGTTATGTATTGGATTTTTCAGATAATTTTATTGAGCACTGATTTTTGCGAGGCAACTTTCAGTATT	Singleton			TC80843	60S ribosomal protein L3, putative	EEF38042.1	Ricinus communis	0	681 bits (1758)	375/389 (96%)	-0.611677	0.0001198	0.000969854
12.01		576	GEM-045-D01	BX251101	GCTGAGGAAAGTGGGCGAGAGCTCCCTTCTATCAAGGACATTTGATCTGGAGGTCAAGGCTGCTCCTGATTCTGAGGAGATAGTGGAGAAGGGCAGAGTGTTGCCTCGCCTGATTCACATTAATAGAGCCACCGATGAAATTGTTAATGTCACATTCATTCGAGCCCCTCCACATGCTCTGCTGAAGGTTGATGTGCCACTTTTGTATAGAGGAGCAGATGCATGCCCAGGAATTAGGAAAGGTGGGTATCTCAACACGATAAGGAGAACTGTCAAATTTCTTTGCCCAGCTGATCTTATTCCACCATACATTGATGTGGACTTGAGTGAATTGGATATTGGACAGAAATTGTTAATGCGTGATCTTAAAGTCCACCCTTTGTTAAAGTTGTTGAAAGC…	Singleton				50S ribosomal protein L25, putative	EEF51267.1	Ricinus communis	6e-48	194 bits (492)	120/151 (79%)	-0.837723	9.74955e-07	1.91683e-05
12.01		435	GEM-057-E11	BX251945	ATCCCGGCTACTTTGGTAAGGTTGGTATGAGGCATTTCCACAAGCTGAGGAACCATTATCACTGTCCTATCGTTAATATTGACAAGCTGTGGGCTCTGGTACCCGAGGACGTCAAGGCCAAGGCCACCCCCGACAGTGCTCCTTTAATAGATGTCACTCAGTTTGGGTATTTTAAGGTATTGGGTAAGGGCGAGCTGCCCTCGCAACCCATCGTCGTGAAGGCCAAGCTTATTTCTAAGCTGGCTGAGAAGAAGATCAAGGAGGCAGGCGGGGCAGTCATGCTGACCGCCTGATTGGAGTTTTAGGGTTTTTTTGCATTTGATTTCAGAATTTTTACCTCTGTCGGTGTTTTGGGTATTATTAATGGACAAATTTGTTGAGGATATACTATTTATGTTT…	Singleton				Probable 60S ribosomal protein L27a	AAC32151.1	Picea mariana	1e-40	169 bits (428)	84/86 (97%)	-0.760317	4.41994e-05	0.000426873
12.01		592	GEM-083-A10	BX253399	GGACTGAAAAGCCCATGCTCAAGGCTGGAAATGCATACCATAAGTACAGAGTCAAGAGAAATAGCTGGCCTAAGGTTCGTGGTGTGGCTATGAACCCAGTTGAACATCCTCATGGTGGTGGTAACCATCAGCATATTGGTCATGCCAGTACTGTGCGCCGTGATGCACCACCTGGGCAGAAAGTTGGTCTTATTGCTGCAAGAAGAACTGGTCGTTTACGTGGACAAGCTGCATCAGCTGCTGCAAAGACCGACAAAACCAGTTAGTGTGTTCCTCGTCTGTTATTAGGTGGAAGAGGTGTTGTTTATGCCGTATGTGTATTTGGACATTTTGGTATGTTCACAAACAAGAGTAAGATTTATTGCCACTCAGATTTGTCCTTTGTGGGACTGAAATTCC…	Singleton				60S ribosomal protein L2	ACG36992.1	Zea mays	2e-38	162 bits (410)	75/75 (100%)	-0.632958	1.68357e-05	0.000202212
12.01		360	GEM-086-H08	BX253688	GTTAGTTGGAGCTTGAAGAGAACCTGTGGCAAGGAGCTTCCATGGCGACGGCTTGTACTGTTAAAGATGTTTCACCTCACGAATTCGTCAGGGCTTACGCTGCCCATCTCAAGCGTTCGGGAAAGATTGAGCTTCCCCATTGGACCGATCTTGTGAAGACCGCCACATTCAAGGAACTTGCTCCATATGATCCTGATTGGTATTATGTCAGAGCAGCTTCTATGGCACGCAAGATTTATCTGAGACATGGAATTGGAGTTGGTGCTTTCCGCAAGATCTATGGTGGGAGTCAGAGAAATGGGTCTCGCCCACCACATTTCTGTAAGAGCAGTGGTTCTATAGCACGCCATATACTGCAGC	Singleton				40S ribosomal protein S19	ACF06446.1	Elaeis guineensis	1e-49	199 bits (507)	99/106 (93%)	-0.587933	2.33914e-05	0.00026642
12.01		296	13-1XLB6	FN256739	ACACGACCTGGAGTAAGAACTCCTTGTTTCATGGGAAAACCCTGCTTATCACATCCTCCCATAATTTTGAAGACATATCCCTTGAACTCCTCTCCAAGGGCATCACCATTAACCTCCTGTGCAAGCCTCTTATCATAAAATGCACGCAGTTTCTGATCATCATCGATCTCTAGCTTCTTCTGGCATCCCGTGGTGGGATTTGCAATATTGAACTTCATTGCGGCTCGAAGAGGGTCACTGACAATGGGGATGCTGCCAGCACTCGCTTCGCTCAAACGCTCCTCACGCCCCCCGCG	Singleton				Ribosomal protein S6	AAP46142.1	Brassica napus	8e-35	149 bits (376)	72/72 (100%)	-1.61928	1.71861e-08	6.7701e-07
12.01		279	14-2XLH1	FN552560	ACGCGGGGATGTGCTCGGCTTCTCGACTCTCCAGTTGCTCCTTCATTCTTTAGCGAGTACGCGTTTGTGGTTCCCTTTTCGATTTTGCCGGCGAAGCCATGGCGGACGGGGGAGATGCTGATATTATTGAAGAGAAGCCAACTGCAGCAATTGGTGAGCCTATGGACATATTGACCGCCTTGCAGCTTGTATTAAAGAAATCATTGGCCCATGATGGTCTTGCTCGAGGTCTTCACGAAGGTGCTAAAGCCATTGAGAAACATGCAGCTCAGCTGTGCA	Contig52S	ACGCGGGGATGTGCTCGGCTTCTCGACTCTCCAGTTGCTCCTTCATTCTTTAGCGAGTACGCGTTTGTGGTTCCCTTTTCGATTTTGCCGGCGAAGCCATGGCGGACGGGGGAGATGCTGATATTATTGAAGAGAAGCCAACTGCAGCAATTGGTGAGCCTATGGACATATTGACCGCCTTGCAGCTTGTATTAAAGAAATCATTGGCCCATGATGGTCTTGCTCGAGGTCTTCACGAAGGTGCTAAAGCCATTGAGAAACATGCAGCTCAGCTGTGCATACTTGCAGAGGATTGCAACCAACCTGATTACACAAAATTAGTGCAATCTCTATGTGCTGAGCACAATGTGAATTTGATTCAAGTGCCCAGTGCAAAGAAATTGGGTGAATGGGCAGGAC…	801		40S ribosomal protein S12	ACG34751.1	Zea mays	6e-14	80.1 bits (196)	42/49 (85%)	-0.718658	1.53246e-05	0.000122485
12.01		690	13-2XLF6	FN564402	GAGATGCTGATATTATTGAAGAGAAGCCAACTGCAGCAATTGGTGAGCCTATGGACATATTGACTGCCTTGCAGCTTGTATTAAAGAAATCATTGGCCCATGATGGTCTTGCTCGAGGTCTTCACGAAGGTGCTAAAGCCATTGAGAAACATGCAGCTCAGCTGTGCATACTTGCAGAGGATTGCAACCAACCTGATTACACAAAATTAGTGCAATCTCTATGTGCTGAGCACAATGTGAATTTGATTCAAGTGCCCAGTGCAAAGAAATTGGGTGAATGGGCAGGACTTTGCAAGATTGACTCGGAGGGAAAAGCCCGCAAGGTTGTTGGGTGCTCTTGCCTTGTTGTTAAGGACTATGGTGAAGAAACTGAGGGTTTGAATGTTATTCAAGAATACG…	Contig52S	ACGCGGGGATGTGCTCGGCTTCTCGACTCTCCAGTTGCTCCTTCATTCTTTAGCGAGTACGCGTTTGTGGTTCCCTTTTCGATTTTGCCGGCGAAGCCATGGCGGACGGGGGAGATGCTGATATTATTGAAGAGAAGCCAACTGCAGCAATTGGTGAGCCTATGGACATATTGACCGCCTTGCAGCTTGTATTAAAGAAATCATTGGCCCATGATGGTCTTGCTCGAGGTCTTCACGAAGGTGCTAAAGCCATTGAGAAACATGCAGCTCAGCTGTGCATACTTGCAGAGGATTGCAACCAACCTGATTACACAAAATTAGTGCAATCTCTATGTGCTGAGCACAATGTGAATTTGATTCAAGTGCCCAGTGCAAAGAAATTGGGTGAATGGGCAGGAC…	801		40S ribosomal protein S12	ACG34751.1	Zea mays	6e-14	80.1 bits (196)	42/49 (85%)	-0.7464	0.000176512	0.000951269
12.01		659	14-3JMH9	FN257112	ACGCGGGGGTGCAGAGGAAGGCGCAAGGCCAGGGCAAAAATGAGTAAGCTTCAGAGTGATGCGTTGAGGGAGGCCATCTCTCAGATCATGGGAGATACTAAGGAGAAACAACGTAAATTCACAGAGACAATCGAGTTACAGATTGGCCTAAAAAATTATGATCCTCAAAAGGACAAGCGGTTCAGTGGTTCTGTTAAGTTACCTCACATTCCTCGCCCTAAGATGAAGGTTTGCATGCTTGGAGATGCTCAGCATGTGGAAGAGGCTGAAAAATTAGGCTTGGATTATATGGATGTTGAAGGACTAAAGAAAATGAACAAAAACAAGAAATTGGTTAAGAAACTTGCAAAGAAATATCATGCCTTTCTCGCTTCAGAAGCAATCATTAAACAGATACCT…	Singleton				Putative ribosomal protein L10a	BAD28853.1	Oryza sativa	9e-96	352 bits (902)	200/206 (97%)	-0.760382	6.10409e-05	0.000387686
12.01		357	13-3XLH11	FN564403	GGTTAGTTCCTCTGAAGTGGTGAAGCAGATAACATCAATCACCATTGAACCTGGAGTTGAGGTGGAGGTTACAATTGCGGATACATGAGCATACAAAAACAGAGACCATTTCTTGTAATTTCAAAGATGTTAAGAGTTGTAGCGTTTGGACAACTTCAAAATTAACTGAATTTTGGACCGGCTGGTTTATTTTTTCGGAGAATTGTATCTGGTGAAAATTTAGTTTCTTATTTAGATATTTAGTTAATTTGATTTTGATATCTTTAAACTATGCTTAAAGCCATTTTCATTGTGTTGCAATGCAGTGAAGGTTAGAAAGGCTTTAAATTCATTGTCATCTTATATTACGAGCAAGTG	Singleton			CX653235	40S ribosomal protein S20	EEF51524.1	Ricinus communis	1e-45	187 bits (474)	99/103 (96%)	-0.740892	2.83877e-05	0.000204651
12.01		265	14-2XLA1	FN564404	CATAGCAACCAGCTGCGGCCAAAGAAGAAAATCAAGTAAATGTGATGCCGCATTGAGATTTTATATCTCTAAAGTCATTCATGTTCTATGATTCCCCATCATTTTAGGTGGTTGTGCCTTGTCAAAAGTATCACTTTTAAACCATGCTTGGCTTATAAGCAAAGCCTTCACGTTTTTGATATCATATATTAAATTAAACTGGGAATCTGACTCATAACAATTTTGTTTTTCAGTTCATTATATCTCTGTCTGTGTTAAGGTTACG	Singleton			TC96947	Ubiquitin fusion protein	AAZ20285.1	Arachis hypogaea	3e-67	259 bits (661)	128/128 (100%)	-0.742441	0.000168562	0.000911394
12.04	3	648	GEM-008-D06	BX255671	GCTTGAGGTCCGGGAGCTGTTGAGTTCTTTTGAGTTTCCAGGGGATGATGTGCCGATTGTTTCAGGATCGGCGCTCCTGGCTCTGGAGGCCTTGATGGCGAATCCAAACATCAAGCGGGGTGAGGATAAATGGGTGGATAAAATTTATGAGCTCATGGATGCAGTGGATGAGTACATTCCAATTCCACAGAGGCAGACTGATCTCCCCTTCTTGATGGCGGTGGAGGATGTTTTTTCGATCACCGGTCGGGGGACTGTCGCAACAGGGCGCATTGAGAGAGGGTCTGTTAGGGTTGGAGAGACTGTAGAGATTGTTGGGTTGAGGGAAACGAGGGTGACTACAGTGACTGGGCTTGAGATGTTCCAGAAGGTGCTGGATGAGGCACTTGCAGGGGACAA…	Singleton				Similar to Elongation factor Tu, chloroplastic	XP_002271032.1	Vitis vinifera	3e-105	384 bits (987)	208/215 (96%)	-2.45147	2.21332e-10	4.87372e-08
12.04		526	GEM-049-E06	BX251435	GGAGAATTAGAGGAGGAGGACAACGAGGATCTGGATTTCCTGCTGCCGCCTCCCAAGGTGATCGGCCCTGACGAGAACGGCGTGAAGAAGATAATCGAGTACAGGTTCAACGATCAGGGCCAGAAGGTTCAGAAAACCACCACCACACGCATTCGCAAGGTGGCAAAGGCCAGGCTCAGCAAGCGAGCCCTCGAGCGGCGCGAGTGGCGCAAGTTCGGCGACGCCGTGAACGAGGACACAGGCAGCAGGCTTACCATGGTCTCTACTGAAGAGATCCTGCTCGAGCGGCCCAAGGCCCCTGGCGCCAAGGAGGATGACTCTAGGTCCGGTGGCGGCGATCCTCTCGCAGCCGCGCTTGCAGGGGCGGCCAAGGGCGGTGCCGTTCTCATGGTCTGTCGA…	Singleton				Eukaryotic translation initiation factor 3 RNA-binding subunit, putative	EEF38150.1	Ricinus communis	2e-46	189 bits (479)	120/157 (76%)	-1.60137	2.89365e-07	7.24071e-06
12.04		466	13-1XLD10	FN256717	GAAACAGAGAAAGTGGGGACAAGCATTGCACAGGTATAACTGTGAATGCCCTCACCCTTTTGGTCATACATAGAACTGTTAGATGAATACAATAAATTATAATGTGCAGTTACTGCATGGATCTTAAAAAACCTGGCAAATCATCTATACTTGCCCTCTAGTGAATATGTCACAAATCTCAATTTTCAATCAACGGTGTCAATTAAAGTTTAATTAACAAGGAATAGACAATATCTGCATCTTACAAACCCGGAGCCCAACTCTGGCAAACATATCAACCCGTCAATCTGGCTTGAACTTAGCAGAATTTCCAATGGTTGTTACAGTTTACACATGTGACAAATGTAGTCATAGGCTCATCTGCACTTCTTGTTTGCAATTGATAGTAGGTGCACATCC…	Singleton				Putative transcription elongation factor	BAC20918.1	Oryza sativa	5e-25	125 bits (315)	54/55 (98%)	-1.02993	1.41195e-06	1.77648e-05
12.07	2	165	14-4XLE4	FN257103	ACAACCAACATGACATTACGACACAAGAGTCTCATTCAAAGATAACGCTGCAAGCTGATCAGCGGGAGTTTGTGGAGCTTGTGCCACATTCCGTAGAACCTCCATCGCTTCTGCAACTTTAGCCTTCAAGGCTTCAGGAGACTCCAACAAATGAAGAACCCCGCG	Singleton				Poly(A)-binding protein	AAF66824.1	Nicotiana tabacum	5e-11	70.5 bits (171)	43/48 (89%)	-0.943965	1.26767e-06	1.64499e-05
12.07		249	4-5JMB9	FN256502	ACATAGGCATACTAGTTGCCACCGTGgATGTCATGCCAACTGGATTTCGCACAGCAAACTGAGCCTGCATTCTTGCTTTTCTTTCCTCTTTTCGTTCAGcCaGAGCAACATATAGGGGTTTGTTGACTATGATCTTATTACTGAGTCCTGAAGcTGCTCGGTTTGCTTCCTCTGGAGACGAAAAGGCCACAAATCCagaACCTCTACTCTGACCATGAGGATCACGCATTACCTTGCATGATGTTATTG	Singleton				Poly(A)-binding protein	AAF66824.1	Nicotiana tabacum	4e-25	117 bits (293)	70/82 (85%)	-1.80319	1.46596e-07	3.15514e-06
14	3	652	GEM-057-D06	BX251931	GAGGATTGTGGCGGAGGAATGGAGGAATGAGACCCATCAGTCTTTGAACAGAGATGGGCTTAAGTTTGAGGTGAACGGGGATGACAGAAAAGTAGATCTGGGGGCTGTGATTCATCCCAATGCTGTGGTGAAGCCAGATGGAGTCATTCATGGCATTGACAGAGTCCTTGTGCCCAAGTCAGTGCAGGATGATTTCAATGCGTGGAGGACTGGGGTTGTGTTGGCTGTGAAGCCTGAGGGGGCACCTGTCGTTGATGGCCCATATCAGAAAAAGTCAGTTTCAGGCGCAGGAGTCAAGCTTTATTCTAGTCCTCCTACTCCACCGCATTCCATATACTATGCCTTGGCCCCCGGGCCTTCGTTGGCACCTGCACCTGCACCAGGTCCTTCTTCTGGGCA…	Singleton				Fasciclin-like domain-containing protein	EEE89291.1	Populus trichocarpa	5e-53	210 bits (535)	154/207 (74%)	-0.602907	3.73035e-05	0.000381466
14		592	GEM-088-G10	BX253809	GAGAGAGAGAGAGAAATGCTCGTTTTTCATCCTCTGCTTGCCTGGTACTTGCTTTCTTTGGAGCAAGGCCCTGGGACCGCGCGTTGATTAAGACGTTTCGCTATCTTCTTCTCTACAGATCTCTCAGCAATTCATTTTCATCTGCAGGTCTCTCTGCAATTCATTTTCGTCCGCAGATCTCTCTGCAATTCATTTTCGTCCGCAGATCTCTCGGCAATTCGTTTTCGCTGGTGCTCTTGCTTTGCCATTGGAGTTTAATTTTATATTTCTCTGATCTGCGGAACTCATGGAGGTCAGGGGTGCCCCAGGAAACCAGACCAACACGCCTATAATGTCAAATACTAAGCAGACTCAATCTGTATCGAAAACTATGGATAGCCGTGCTGTATCTCGAAGGTT…	Singleton				Ubiquitin-conjugating enzyme E2 C, putative	EEF48939.1	Ricinus communis	9e-29	130 bits (327)	76/98 (77%)	-1.88027	3.36099e-10	6.5302e-08
14		194	GEM-090-B02	BX253893	ACAGAATATATCGACACAGGTCTCTGCAATAAGCTCAAATTCTGTTCTGGTTGCATTGCTGGATTCACATTACACTGAACTTGCAGAGCTGGTGGAGAAGGCCCTGTTGCTGCAGCCATTGGAAGAGGTGGTGGGAAGCAGCAACATTACAATTTTTGCTCCCAACAATGTATTCTTGGAGAAGAATTTGGATC	Singleton			TC102649	fasciclin-like arabinogalactan protein 16	ABV27487.1	Gossypium hirsutum	8e-25	118 bits (296)	91/132 (68%)	-0.643667	2.1261e-05	0.000248146
14.01	3	617	GEM-045-B12	BX251092	GACAGGGTAAGCAGCAATGTCGGCCGCATCACTTTCTGCAGACATGGCGATCCGTGGCACTATTCTGGGGAAGACAGCATTACATGTTTTGGGACCTCAGGTTGTATCCCAATGTCGCCAGTCAGTGATGTTCAAATGTCCACCCCATACTCTCAGGAAGATGAGGTTTTCTGCTCAAGATTTGCAAGCAAAAAATTTCTATTCAGGATTCACACCATTTAAATCAGTTTTTACTTCTACTTCAAAAAGGAGTTGGCAAGCAGGTTCTGCCAGAGCTATGTCACAGGATGCTGCATTTCAGTCAAAGGTGACAACTAAGTGCTTTTTGGACATTGAAATTGGAGGAGATCCTGCAGGAAGGATTGTGCTTGGACTTTTTGGTGAGGATGTACCAAAAAC…	Singleton				Isomerase peptidyl-prolyl cis-trans isomerase	EEE84131.1	Populus trichocarpa	2e-41	172 bits (436)	117/143 (81%)	-0.628786	1.20061e-05	0.000152524
14.01		355	13-9XLE1	FN256866	ACAGGTGAGAAGGGGGTTGGAAAAAGTGGAAAGCCACTCCATTACAAGGGAAGTTTTTTCCATAGGATCATTCCCAGCTTCATGATTCAAGGTGGTGATTTCACTCTTGGAGACGGCAGAGGGGGAGAGTCAATCTATGGAACTAAATTTGCTGATGAGAACTTCAAACTCAAGCACACAGGACCAGGATTCCTCTCCATGGCAAATGCTGGTCCTGACACGAATGGCTCTCAGTTTTTTATTACAACAGTAACAACCGACTGGTTGGACGGCAGACATGTTGTCTTTGGAAAAATTATTTCTGGAATGGATGTTGTATATAAAGTAGAAGCAGAAGGAAGACAGAGTGGTCAAC	Singleton				Cyclophilin, putative	EEF36765.1	Ricinus communis	8e-52	206 bits (523)	114/117 (97%)	-0.837549	0.000176377	0.000951269
14.01		701	4-12JMF4	FN256631	ACAAGTAAATTAATGATAACAATTTCGCAAATGAGTGGGGTTTTACAACACATCTAGAGGTCAGCTCATTTTCAATAAGCAAAATAAAAATAAAAAAAAGCTATGCTTCCAATGTCTAACAAACACCTAGAAACAGAACTCTGGAAAAAATGTTATCCAAATCCACCACGCATGATGGGGATGCAGATTCTCTGACCGTTCCTCCTATTTTATCTATGACTTACAACCAAAAACAGATGGATGAATTTTGAAAGATTTGTTCATTCCATACACTGAACTTTAATGTCCGAAATTTTTCCTCAGTGAACTACGATTTATGTCTCGCGCCTTACTCTCCTGCGGGGAGCTGCATCTTCTCCTTCTATTTCATTTTCATCTCCAGACTTTTCCTTCTCTGCT…	Singleton				Calnexin, putative	EEF51668.1	Ricinus communis	4e-17	90.9 bits (224)	79/102 (77%)	-0.695492	5.81218e-07	9.00312e-06
14.04	5	552	GEM-029-G12	BX249882	AATACAACAATTCAGGACGAAAAAGAGTTCCTAACCCATATTGTGAGCTCAACTAACATGAAGTGCCTTGCACCTCCGTCTGCATTGGATGGAGATTGTGGATTTCTAGCTGCAAACCTGTATGCCAAGAGCGTCTTTGGTGAAGATGCACTGGTAAATGTTAGTGTTGAGAAACAACCTGATGGCAAGCTGAGTGGTTATATCCGGATAAGAAGCAAAACCCAGGGCATTGCCTTGAGTTTGGGTGATAAAATCACACTCAAACAAAAGGGTTAAGCCTATGTGAAATATATGCTTTCCTGCGTACTTTGCCTGTGTGATGGTACATTGACTGTTGGGACACTTGTGTCTATTGTCTTCTCTTAGCCTGCTGATTATTTTTGATAAATGCCATTTAGG…	Singleton				Coatomer subunit beta-1	AAX93023.1	Oryza sativa	4e-40	168 bits (426)	86/91 (94%)	-0.767338	1.65858e-05	0.000199938
14.04		602	GEM-065-H02	BX252517	GACAGAAGGTAGGTTTAGTGAAGCACTGAGGCTATTTCTGAACATTCTGCATACAATTCCAGTTATTGTGGTAGACTCAAGAAAGGAAATTGATGAGGTAAAAGAATTGATTGGAATTGCTAAAGAGTATGTTCTTGGTCTTCGGATGGAGGTCAAGAGAAAAGAAATAAAGGACGATGCTGTTCGGCAGCAGGAGCTTGCCGCTTATTTTACTCATTGTAATCTGCAGAAAGCTCATTTGAAGCTGGCTTTGCTAAATGCAATGGGTATTTCTTATAGATGTAAGAACTATAATACAGCAGCAAACTTTGCTCGAAGGCTTCTGGAGACTGACCCTTCTTCAAACCATGCAACAAAGGCTCGACAAGTTCTTCAGGTCTGTGAGAGGAACTTGCAAGA…	Singleton				Coatomer protein complex, subunit alpha, putative	NP_176393.1	Arabidopsis thaliana	2e-80	301 bits (770)	171/197 (86%)	-0.843565	2.00429e-07	5.97165e-06
14.04		239	4-5JME9	FN256608	ACATTGCCAAGAGCTTCACGGCCTGTAAAGGGGTTGCTGCCGAGTCATTAATCTCGGAGATAACGAGCTGATAACTGCCGATGGCAATGTAGGATCTGTAAACGAGGCAATCCCTTTCGATGGACTCCTCTTCCGTGAGGCCATGGACATCGCTCTCGTTAATGGCTGCCTGGTAGGCTCCTAGGTAGAAATTGTTTCGGAGGGAGAATAAGGCATCTGGCCCGCTCATTTTCACACTG	Contig33S	ACATTGCCAAGAGCTTCACGGCCTGTAAAGGGGTTGCTGCCGAGTCATTAATCTCGGAGATAACGAGCTGATAACTGCCGATGGCAATGTAGGATCTGTAAACGAGGCAATCCCTTTCGATGGACTCCTCTTCCGTGAGGCCATGGACATCGCTCTCGTTAATGGCTGCCTGGTAGGCTCCTAGGTAGAAATTGTTTCGGAGGGAGAATAAGGCATCTGGCCCGCTCATTTTCACACTG	239		Putative coatomer epsilon subunit	AAC12824.1	Arabidopsis thaliana	9e-26	119 bits (298)	68/75 (90%)	-0.847794	1.8927e-05	0.000146673
14.04		235	4-5JMF9	FN256611	ACCAATACGCCTCaggCtACGGCGGACGATCGGAAAGGAATGGCGcTTAcCGttcAGGTTATGTTgatAACTGCCGATGGCAATGTAGGATCTGTAAACGAGGCAATCCCTTTCGATGGACTCCTCTTCCGTGAGGCCATGGACATCGCTCTCGTTAATGGCTGCCTGGTAGGCTCCTAGGTAGAAATTGTTTCGGAGGGAGAATAAGGCATCTGGCCCGCTCATTTTCACACTG	Contig33S	ACATTGCCAAGAGCTTCACGGCCTGTAAAGGGGTTGCTGCCGAGTCATTAATCTCGGAGATAACGAGCTGATAACTGCCGATGGCAATGTAGGATCTGTAAACGAGGCAATCCCTTTCGATGGACTCCTCTTCCGTGAGGCCATGGACATCGCTCTCGTTAATGGCTGCCTGGTAGGCTCCTAGGTAGAAATTGTTTCGGAGGGAGAATAAGGCATCTGGCCCGCTCATTTTCACACTG	239		Putative coatomer epsilon subunit	AAC12824.1	Arabidopsis thaliana	9e-26	119 bits (298)	68/75 (90%)	-1.98333	6.71811e-07	1.00766e-05
14.04		170	4-5JMH3	FN256612	GATAACTGCCGATGGCAATGTAGGATCTGTAAACGAGGCAATCCCTTTCGATGGACTCCTCTTCCGTGAGGCCATGGACATCGCTCTCGTTAATGGCTGCCTGGTAGGCTCCTAGGTAGAAATTGTTTCGGAGGGAGAATAAGGCATCTGGCCCGCTCATTTTCACACTG	Contig33S	ACATTGCCAAGAGCTTCACGGCCTGTAAAGGGGTTGCTGCCGAGTCATTAATCTCGGAGATAACGAGCTGATAACTGCCGATGGCAATGTAGGATCTGTAAACGAGGCAATCCCTTTCGATGGACTCCTCTTCCGTGAGGCCATGGACATCGCTCTCGTTAATGGCTGCCTGGTAGGCTCCTAGGTAGAAATTGTTTCGGAGGGAGAATAAGGCATCTGGCCCGCTCATTTTCACACTG	239		Putative coatomer epsilon subunit	AAC12824.1	Arabidopsis thaliana	9e-26	119 bits (298)	68/75 (90%)	-2.16306	3.00237e-09	1.81109e-07
14.04		285	13-2XLH10	FN256773	ACAGTGTTCAACACATTAGGACCCCTCGCAGATCCAAACAAAAGCTTGCCAATGAGATTCATGCTTTTGTCAACATGCATACGATGTGTCATCAAGTCCACCATCTGTCTCTGTGATTCCAACTTTTCAATGGAGCCCTCCTTAGATCTTTTATACTTTTGCCATAGATAGAGAAGATCTGCATCTCGTTGATTTACAGCCCTCACGTCCTTCTCATCGGGGAATTCTGGAAAACCGTTGTCATAGGTGAAAGTAGCATTGGCATTCGCTGGGTCAGATCCAATG	Singleton				Putative asparaginyl endopeptidase	AAL69377.1	Narcissus pseudonarcissus	3e-23	110 bits (276)	68/94 (72%)	-0.741622	1.39914e-05	0.000114254
14.04		232	3-5JME6	FN256902	CCGAATATGGTATACTTTCCGTTTTTCTTTGTTCAGAAAGGAACATTGCCTAGTCAATTACATAAAGTGTGAAAAGAATTTAGAAAAAAATAGACTTAACTCAAAGAAATTCTACCTATGCTAGCTACATATGTATTTAAACAAACTAATATGGTTGAATAGATGACTCGTCCTTCAACTTGCCATTTCTAGGACAAGAAATGGAGCAAACTGCATTGGCCTACACCCGCGT	Singleton			TC82514	Similar to coatomer protein epsilon subunit family protein / COPE family protein	XP_002270662.1	Vitis vinifera	6e-116	421 bits (1083)	254/289 (87%)	-0.860688	0.000138295	0.000767813
14.13	3	180	GEM-050-D01	BX251495	TTTTTTTTTTTTTTTTTTATTGACAAAGGAAGTTTCAAATTACAATAATAATTTCTAGGAATTTCATCCACATTTCACCACATAACTTGGAATTACATAACGGATAACAAAGTTTTTATATTAAACAAAATGGTCTTGCAGGGCCGGCCAGGACACCAGTTTTGGCTTCAACTGCCCGAC	Singleton			TC88077	Ubiquitin	ABH08753.1	Arabidopsis thaliana	8e-105	369 bits (947)	201/214 (93%)	-0.696894	3.29844e-05	0.000347989
14.13		253	3-AE10_3-1_H3	FN256912	ACTCTGGAACCGTATGTCCAGATCCCTTCATAGTTGCAAAGGTCAAGTTTTGATCATATCCTTGAGTATATCCAGCGACTTGAACATCCACTATCCAAGGGCGCCATTCATCAATTATAGCATAGCCCAAGGACTTTGTCCGAGCCTGCGTTCCAGTGAAAGGCACACACATATCATGGTCACCACTATAAATTAATGCACGATAGCCTTTACTGGTCAGATTTTTATGGTAGACGATCATGCTTCCCCGCGT	Singleton				Serine carboxypeptidase 1 precursor	ACG35088.1	Zea mays	1e-34	148 bits (374)	75/82 (91%)	-1.04585	2.06099e-06	2.36799e-05
14.13		274	4-1JMF7	FN256462	ACTAGATTTTGGCCAAGTTACAAGTGCTCTGACATTAATCTACCTTGGGAGATGGCTAAATGTGTTGAGGCGTTCAGAGATTTTTATTCTAGAGAAACTAAATATCGTCAGCTTACGTGGATTTATTCCTTGGGGACCTGTGATATAATGGGCATGTTTGTTCTACGAACAAAGATGTTAGTTGCAAGTTATCAGGCAGCTTTATTATTACTCTTCAATGACTCAGAAAAGTTGAGTTATTAAGAGATCAAATCTAAATTGAATTTGACAAATC	Singleton				Cullin-1, putative	EEF45513.1	Ricinus communis	3e-26	120 bits (302)	75/92 (81%)	-0.956309	4.47636e-06	4.47501e-05
16.19	1	638	GEM-029-C02	BX249833	CTTTGCTCACAATGCCTTTTTCTCGGGATTTCAGAGCAGAATTCCTACGTGACTAGAAGCTCCGGGGACAGATCCGTTGTGGGTTCTTCGTCTTTGGAGCGTGGCTATTTATTCTCAGGGTCTCTGCAATTCTGGACCCTGAGCTTTCTAGGGTCGTTTTCGGCTTTGAAATACTTAATTCCAGGTCTGGTATATCAGAAAGTTCATCGTTTTCTCGATTTCTTTGGACTTCGGCTTATTCGACACGGTGAAAAATCAATTGGGTTATTTGCAGATTATTGTTTTGGATCTGATTTCCCATTTGGGTATCCTTGTCTCTACGGAGTCATTCGCAGGTTCTGCTTAAGAAACTTTTGGAAGGCTCGAAGATGTTTCTGTTCGATTGGTTTTACAGCGTTC…	Singleton				Sar1-family small GTPase	EDQ82195.1	Physcomitrella patens subsp. patens	4e-45	185 bits (469)	88/89 (98%)	-0.590686	6.50183e-05	0.000572681
20.01	12	377	13-1JMA4	FN256738	ACCATTGTCAAAATCAGGCTGCATGCAACCGATACACTCGTGGGGAACTTGCCCCTTATTCAAGCAACTCCCTGAACTACACTGGTGGTTACTGCAGACTAAACCTGCTCAAATCACCCTACACAATGACCCTCTTACCCACTGGTAGCAATTTTAAATCTGTGGAACACTGCCAGTGTCTCTAATTCTCTATCACCCTTCATAAGACTATAGGTCTTCCCCGCATAACCTAAGTTGCAGCACTGAGGGCACGCTCAATCTCCTCCAGTGAGCGACCTTTAGTTTCCACTACATTATTCGCCACATAGATGACAGCAAGGAGGCAGACAGTAGCAAATCCTAAATAAACTTTGCTGATTCCAAACTTATTACCCGCG	Contig16	ACCATTGTCAAAATCAGGCTGCATGCAACCGATACACTCGTGGGGAACTTGCCCCTTATTCAAGCAACTCCCTGAACTACACTGGTGGTTACTGCAGACTAAACCTGCTCAAATCACCCTACACAATGACCCTCTTACCCACTGGTAGCAATTTTAAATCTGTGGAACACTGCCAGTGTCTCTAATTCTCTATCACCCTTCATAAGACTATAGGTCTTCCCCGCATAACCTAAGTTGCAGCACTGAGGGCACGCTCAATCTCCTCCAGTGAGCGACCTTTAGTTTCCACTACATTATTCGCCACATAGATGACAGCAAGGAGGCAGACAGTAGCAAATCCTAAATAAACTTTGCTGATTCCAAACTTATTACAAACACTGAGGAAATATAGACCAATAA…	739		Plastid hexose transporter	AAU07980.1	Vitis vinifera	2e-55	219 bits (558)	159/169 (94%)	-1.86344	2.66829e-08	9.00956e-07
20.01		225	4-2JME7	FN256553	ACCATTGTCAAAATCAGGCTGCATGCAACCGATACACTCGTGGGGAACTTGCCCCTTATTCAAGCAACTCCCTGAACTACACTGGTGGTTACTGCAGACTAAACCTGCTCAAATCACCCTACACAATGACCCTCTTACCCACTGGTAGCAATTTTAAATCTGTGGAACACTGCCAGTGTCTCTAATTCTCTATCACCCTTCATAAGACTATAGGTCTTCCCCGCG	Contig16	ACCATTGTCAAAATCAGGCTGCATGCAACCGATACACTCGTGGGGAACTTGCCCCTTATTCAAGCAACTCCCTGAACTACACTGGTGGTTACTGCAGACTAAACCTGCTCAAATCACCCTACACAATGACCCTCTTACCCACTGGTAGCAATTTTAAATCTGTGGAACACTGCCAGTGTCTCTAATTCTCTATCACCCTTCATAAGACTATAGGTCTTCCCCGCATAACCTAAGTTGCAGCACTGAGGGCACGCTCAATCTCCTCCAGTGAGCGACCTTTAGTTTCCACTACATTATTCGCCACATAGATGACAGCAAGGAGGCAGACAGTAGCAAATCCTAAATAAACTTTGCTGATTCCAAACTTATTACAAACACTGAGGAAATATAGACCAATAA…	739		Plastid hexose transporter	AAU07980.1	Vitis vinifera	2e-55	219 bits (558)	159/169 (94%)	-1.35869	2.41614e-06	2.70101e-05
20.01		225	4-2JME8	FN256470	ACCATTGTCAAAATCAGGCTGCATGCAACCGATACACTCGTGGGGAACTTGCCCCTTATTCAAGCAACTCCCTGAACTACACTGGTGGTTACTGCAGACTAAACCTGCTCAAATCACCCTACACAATGACCCTCTTACCCACTGGTAGCAATTTTAAATCTGTGGAACACTGCCAGTGTCTCTAATTCTCTATCACCCTTCATAAGACTATAGGTCTTCCCCGCG	Contig16	ACCATTGTCAAAATCAGGCTGCATGCAACCGATACACTCGTGGGGAACTTGCCCCTTATTCAAGCAACTCCCTGAACTACACTGGTGGTTACTGCAGACTAAACCTGCTCAAATCACCCTACACAATGACCCTCTTACCCACTGGTAGCAATTTTAAATCTGTGGAACACTGCCAGTGTCTCTAATTCTCTATCACCCTTCATAAGACTATAGGTCTTCCCCGCATAACCTAAGTTGCAGCACTGAGGGCACGCTCAATCTCCTCCAGTGAGCGACCTTTAGTTTCCACTACATTATTCGCCACATAGATGACAGCAAGGAGGCAGACAGTAGCAAATCCTAAATAAACTTTGCTGATTCCAAACTTATTACAAACACTGAGGAAATATAGACCAATAA…	739		Plastid hexose transporter	AAU07980.1	Vitis vinifera	2e-55	219 bits (558)	159/169 (94%)	-1.4865	5.63265e-07	8.79171e-06
20.01		225	4-3JMB11	FN256642	ACTATTGTCAAAATCAGGCTGCATGCAACCGATACACTCGTGGGGAACTTGCCCCTTATTCAAGCAACTCCCTGAACTACACTGGTGGTTACTGCAGACTAAACCTGCTCAAATCACCCTACACAATGACCCTCTTACCCACTGGTAGCAATTTTAAATCTGTGGAACACTGCCAGTGTCTCTAATTCTCTATCACCTTTCATAAGACTATAGGTCTTCCCCGCG	Contig16	ACCATTGTCAAAATCAGGCTGCATGCAACCGATACACTCGTGGGGAACTTGCCCCTTATTCAAGCAACTCCCTGAACTACACTGGTGGTTACTGCAGACTAAACCTGCTCAAATCACCCTACACAATGACCCTCTTACCCACTGGTAGCAATTTTAAATCTGTGGAACACTGCCAGTGTCTCTAATTCTCTATCACCCTTCATAAGACTATAGGTCTTCCCCGCATAACCTAAGTTGCAGCACTGAGGGCACGCTCAATCTCCTCCAGTGAGCGACCTTTAGTTTCCACTACATTATTCGCCACATAGATGACAGCAAGGAGGCAGACAGTAGCAAATCCTAAATAAACTTTGCTGATTCCAAACTTATTACAAACACTGAGGAAATATAGACCAATAA…	739		Plastid hexose transporter	AAU07980.1	Vitis vinifera	2e-55	219 bits (558)	159/169 (94%)	-0.887224	1.43838e-05	0.000116637
20.01		295	4-4JMC11	FN256653	ACGCGGGGTGGAAACTAAAGGTCGCTCACTGGAGGAGATTGAGCGTGCCCTCAGTGCTGCAACTTAGGTTATGCGGGGAAGACCTATAGTCTCATGAAGGGTGATAGAGAATTAGAGACACTGGCAGTGTTCCACAGATTTAAAATTGCTACCAGTGGGTAAGAGGGTCATTGTGTAGGGTGATTTGAGCAGGTTTAGTCTGCAGTAACCACCAGTGTAGTTCAGGGAGTTGCTTGAATAAGGGGCAAGTTCCCCACGAGTGTATCGGTTGCATGCAGCCTGATTTTGACAATGG	Contig16	ACCATTGTCAAAATCAGGCTGCATGCAACCGATACACTCGTGGGGAACTTGCCCCTTATTCAAGCAACTCCCTGAACTACACTGGTGGTTACTGCAGACTAAACCTGCTCAAATCACCCTACACAATGACCCTCTTACCCACTGGTAGCAATTTTAAATCTGTGGAACACTGCCAGTGTCTCTAATTCTCTATCACCCTTCATAAGACTATAGGTCTTCCCCGCATAACCTAAGTTGCAGCACTGAGGGCACGCTCAATCTCCTCCAGTGAGCGACCTTTAGTTTCCACTACATTATTCGCCACATAGATGACAGCAAGGAGGCAGACAGTAGCAAATCCTAAATAAACTTTGCTGATTCCAAACTTATTACAAACACTGAGGAAATATAGACCAATAA…	739		Plastid hexose transporter	AAU07980.1	Vitis vinifera	2e-55	219 bits (558)	159/169 (94%)	-1.04551	1.36799e-05	0.000112047
20.01		269	4-8JMH7	FN256659	ACGCGGGGGAGATTGAGCGTGCCCTCAGTGCTGCAACTTAGGTTATGCGGGGAAGACCTATAGTCTTATGAAGGGTGATAGAGAATTAGAGACACTGGCAGTGTTCCACAGATTTAAAATTGCTACCAGTGGGTAAGAGGGTCATTGTGTAGGGTGATTTGAGCAGGTTTAGTCTGCAGTAACCACCAGTGTAGTTCAGGGAGTTGCTTGAATAAGGGGCAAGTTCCCCACGAGTGTATCGGTTGCATGCAGCCTGATTTTGACAATGG	Contig16	ACCATTGTCAAAATCAGGCTGCATGCAACCGATACACTCGTGGGGAACTTGCCCCTTATTCAAGCAACTCCCTGAACTACACTGGTGGTTACTGCAGACTAAACCTGCTCAAATCACCCTACACAATGACCCTCTTACCCACTGGTAGCAATTTTAAATCTGTGGAACACTGCCAGTGTCTCTAATTCTCTATCACCCTTCATAAGACTATAGGTCTTCCCCGCATAACCTAAGTTGCAGCACTGAGGGCACGCTCAATCTCCTCCAGTGAGCGACCTTTAGTTTCCACTACATTATTCGCCACATAGATGACAGCAAGGAGGCAGACAGTAGCAAATCCTAAATAAACTTTGCTGATTCCAAACTTATTACAAACACTGAGGAAATATAGACCAATAA…	739		Plastid hexose transporter	AAU07980.1	Vitis vinifera	2e-55	219 bits (558)	159/169 (94%)	-1.45579	1.82537e-06	2.14952e-05
20.01		572	GEM-057-D01	BX251928	GCTTCTGATGTTGCAGCAAGTGCTCTTGTGGGGGCTTCAAATGTCATTGGTACAGCTGTGGCATCTTCTTTAATGGACAAGCAGGGAAGGAAGAGCTTGCTTATAACGAGTTTTTCGGGGATGGCTGCTTCTATGTTGCTGCTTTCTCTGTCCCTTTCCTGGAACGCATTGGCACGATACTCGGGCATTCTTGCTGTTCTCGGGACTGTCTTGTACGTCGTTTCATTTTCCTTGGGAGCTGGTCCTGTACCAGCTTTACTTCTACCTGAGATTTTTGCGTCACGCATCCGTGCCAAGGCTGTTTCTCTGTCTCTTGGAATGCACTGGGTTTCAAACTTCATTATTGGTCTATATTTCCTCAGTGTTTGTAATAAGTTTGGAATCAGCAAAGTTTATTTA…	Contig16	ACCATTGTCAAAATCAGGCTGCATGCAACCGATACACTCGTGGGGAACTTGCCCCTTATTCAAGCAACTCCCTGAACTACACTGGTGGTTACTGCAGACTAAACCTGCTCAAATCACCCTACACAATGACCCTCTTACCCACTGGTAGCAATTTTAAATCTGTGGAACACTGCCAGTGTCTCTAATTCTCTATCACCCTTCATAAGACTATAGGTCTTCCCCGCATAACCTAAGTTGCAGCACTGAGGGCACGCTCAATCTCCTCCAGTGAGCGACCTTTAGTTTCCACTACATTATTCGCCACATAGATGACAGCAAGGAGGCAGACAGTAGCAAATCCTAAATAAACTTTGCTGATTCCAAACTTATTACAAACACTGAGGAAATATAGACCAATAA…	739		Plastid hexose transporter	AAU07980.1	Vitis vinifera	2e-55	219 bits (558)	159/169 (94%)	-0.968468	1.52842e-06	2.74368e-05
20.01		524	4-10JMG2	FN256578	ACGCGGGTTCTATTTTAAACGCTGTGGGCATCGTGGCCTTTGCATTCAGAGGCCATAACCTGGTTCCCGAAATTCAGGCGACCATGCCATCAACTGTGGAACGACCTGCGCATGTTCCCATGTGGAGAGGGGCATTAACTGCAAATGTCATGGTGGGGTTATGCTATTTTCCCCTTGTAATTGGAGGATATTGGGCTTATGGAAACAAGATGCTCCCTGGGGGAATCTTGAACACAATATACGCTCTTCATGGAAAAGAAATCCCTGGTGCAGTTCTGGGATTGATATATCTCTTCGTTGCATTGAACTCAGTGAGTAGCTTTCAGATATACTCGATGCCTGTCTACGATTCCCTGGAGACCAGTTACACGAGCAGGAAAATGAGGCCATGTCCGAGGG…	Contig21	ACGCGGGTTCTATTTTAAACGCTGTGGGCATCGTGGCCTTTGCATTCAGAGGCCATAACCTGGTTCCCGAAATTCAGGCGACCATGCCATCAACTGTGGAACGACCTGCGCATGTTCCCATGTGGAGAGGGGCATTAACTGCAAATGTCATGGTGGGGTTATGCTATTTTCCCCTTGTAATTGGAGGATATTGGGCTTATGGAAACAAGATGCTCCCTGGGGGAATCTTGAACACAATATACGCTCTTCATGGAAAAGAAATCCCTGGTGCAGTTCTGGGATTGATATATCTCTTCGTTGCATTGAACTCAGTGAGTAGCTTTCAGATATACTCGATGCCTGTCTACGATTCCCTGGAGACCAGTTACACGAGCAGGAAAATGAGGCCATGTCCGAGGG…	864		Lysine/histidine transporter	EEE73851.1	Populus trichocarpa	2e-66	256 bits (653)	157/231 (67%)	-1.21722	1.18797e-07	2.72986e-06
20.01		259	4-12JMH2	FN256535	ACGCGGGGTTCTGGGATTGATATATCTCTTCGTTGCATTGAACTCAGTGAGTAGCTTTCAGATATACTCGATGCCTGTCTACGATTCCCTGGAGACCAGTTACACGAGCAGGAAAATGAGGCCATGTCCGAGGGGTGTCAGACTGGGATTTCGTCTATTCTTCGTGATGTTCAATCTATTTGCAGCGGTGGCTTTTCCCTTCGTTTCCACCTTTGCAGGGGTGATGGGAGCATTATCCAGTATCCCTCTTACTTTTGGG	Contig21	ACGCGGGTTCTATTTTAAACGCTGTGGGCATCGTGGCCTTTGCATTCAGAGGCCATAACCTGGTTCCCGAAATTCAGGCGACCATGCCATCAACTGTGGAACGACCTGCGCATGTTCCCATGTGGAGAGGGGCATTAACTGCAAATGTCATGGTGGGGTTATGCTATTTTCCCCTTGTAATTGGAGGATATTGGGCTTATGGAAACAAGATGCTCCCTGGGGGAATCTTGAACACAATATACGCTCTTCATGGAAAAGAAATCCCTGGTGCAGTTCTGGGATTGATATATCTCTTCGTTGCATTGAACTCAGTGAGTAGCTTTCAGATATACTCGATGCCTGTCTACGATTCCCTGGAGACCAGTTACACGAGCAGGAAAATGAGGCCATGTCCGAGGG…	864		Lysine/histidine transporter	EEE73851.1	Populus trichocarpa	2e-66	256 bits (653)	157/231 (67%)	-2.18575	1.3488e-09	9.70256e-08
20.01		503	GEM-038-D05	BX250549	GGCCATGTCCGAGGGGTGTCAGACTGGGATTTCGTCTATTCTTCGTGATGTTCAATCTATTTGCAGCGGTGGCTTTTCCCTTCGTTTCCACCTTTGCAGGGGTGATGGGAGCATTATCCAGTATCCCTCTTACTTTTGGGTACCCCTGCTTCATGTGGCTCTGCATCAAAGGTTCTAATGCCAAGAAGTTGGGATTTCTGTGGTATATCAACTGGTTTTTGGGTTGTGTGGGGATTGCTTTGGCTTTCTGTGTGACCGCTGCATGCCTTTCTACTATTATCCAAACCCATTCCTTTATCTTCAATTTCTTCAAACCTTGACTGCGAGATTCCAATCCTGTGAAGAAAAACTTGTAAATACTGGTTGAAGGGGTTAGTTCGATCAATGAAAGTCCAATGT…	Contig21	ACGCGGGTTCTATTTTAAACGCTGTGGGCATCGTGGCCTTTGCATTCAGAGGCCATAACCTGGTTCCCGAAATTCAGGCGACCATGCCATCAACTGTGGAACGACCTGCGCATGTTCCCATGTGGAGAGGGGCATTAACTGCAAATGTCATGGTGGGGTTATGCTATTTTCCCCTTGTAATTGGAGGATATTGGGCTTATGGAAACAAGATGCTCCCTGGGGGAATCTTGAACACAATATACGCTCTTCATGGAAAAGAAATCCCTGGTGCAGTTCTGGGATTGATATATCTCTTCGTTGCATTGAACTCAGTGAGTAGCTTTCAGATATACTCGATGCCTGTCTACGATTCCCTGGAGACCAGTTACACGAGCAGGAAAATGAGGCCATGTCCGAGGG…	864		Lysine/histidine transporter	EEE73851.1	Populus trichocarpa	2e-66	256 bits (653)	157/231 (67%)	-2.3148	2.6897e-10	5.55256e-08
20.01		583	GEM-054-E06	BX251727	AAGGGAGGGTGGAGATCATCGGATGATGGATGCATGGAGACTTTCAACCACCCACTCCGGATCTCGCCTCAATTAAAATCCAATTGATTCATGTCGCATTACAATCGAGAGTGTCCAAGAAGTGGCATTATTTTAGTGGCCTAACCTAAGGTTGGGAAGCACTAAAGGAGGAGGGAGTTGCACCAGAGTAGCTGTAAGATGGTGAGCGTTGAAGAACTCCTTCAGCCAGACAAGGCTCCTCTCTTGGGTGTGGCCTTGGCTGTTGTGGCTGTAGCTGTGGGAACTATATATTTTATTTCAACCAGAAAGCCCAAACCTTGCTTGGATCCAGAGAATTGGAAGAAATTTAAATTGGTTCAGCGCACTCAATTGAGCCATAATGTGGCTAAATTTCGCTTT…	Singleton				NADH:cytochrome b5 reductase	AAV69019.1	Vernicia fordii	2e-43	179 bits (453)	92/99 (92%)	-0.811368	5.70311e-07	1.24751e-05
20.01		621	GEM-065-C10	BX252480	AGTGTCTATACCTTCAGTTGCAGAGGATAACTTAAAGGATATGGAACAACATGCCAGAACGGGAATTTTGGTGGCCTTTGATAGAAGACTAGTGGGAATGTTGGCCATTTCTGATCCACTTAAAAGGGAGGCAGCTGTTGTCATAAAAGGTCTAAAGAAAATGGGTATACGCCCAATCATGCTTACAGGAGATAACTGGACAACAGCTCAAGCTGTTGCGCAAGAGTTGGGTATTGAAGATGTCAAGGCTGAGGTCGTTCCTGCTGGCAAAGCTGAAACAATTCGTTCTCTTCAGAAGGATGGTACTATGGTTGCAATGGTTGGAGATGGAATTAATGATTCACCTGCACTAGCAGCTGCAGATGTTGGCATGGCAATTGGAGCTGGAACAGATATTGC…	Singleton				Heavy metal ATPase	XP_002303349.1	Populus trichocarpa	1e-85	318 bits (815)	188/206 (91%)	-1.08414	2.71348e-07	6.94776e-06
20.01		596	GEM-090-H05	BX253934	ATACGAGGAGTTAGGGCTTCTTAGGGCAAAGACGAAGGAGAGGAGCAGCGGTGCGTAATATCTTAAGATCGTGCAGCGGCAGGGCTCCTTCCGTCGGGAGCTCGGCCTCTTTTGGATGCGCCTTGTCTCGTTTGCCAGATATTGAACGGTAAATCTTGACAGGTTAAAATGGCAGAGCGGCCCAAGTATCCTTCTGTTGTACAGAAGATGTCTTATCATCAAACCTATCTTGGTTCGAGGATTACACCAAGCTGGCAAGCTCACCAGAATGGTGCTCTTCAGCCCTTTAAGTATGATGGAGCATTGTCGGCCCCTGTCCAGAGTTACGGTGGCTTCCAGAGTGCATTTTTGCATGCTTCTCGTGCAAGCAATGTAGCTTTGGCTCCCGCCCATTCATCT…	Singleton				Putative ADP ATP carrier protein	BAE71194.1	Trifolium pratense	9e-34	147 bits (370)	98/142 (69%)	-1.04928	3.09901e-08	1.65097e-06
20.01		615	13-2XLE5	FN256770	ACAAACACTTTGATAAAAATGTTGCTTATCGTAAGGTGGGAATCTAAATCATATCAGTATTATTGGTGTGGTAACAAGAAAGAGCAAACAAGCAGAAGAGACAACTTGCAAGACGTTAACTACAACAGATGGGCAGTATTTGTCAGAATCCGTAAGTCTCAAAATTGGAACTGCATCTCTTTAGTGTATCCAAGTCCGTCAATATGGCTTGCCATTGCTTTATTCATTGGTGGTGGACCACATCTCAAGATTTGAATGTCTGATGCAGGTGCAGGGAAATGAGTCTCAATCATCTCCTTGGTAATGAAGCCTACTCCACCTGTCCATCCTTCAGGTGGCTGATTAAGAACGTGGTAAACTTGGAAGCGGCCTGGATAAGTCTTCACTAAGTTATCAAGT…	Contig24S	ACGCGGGGGAGGGAGAATACTTGGCCGTAAGAGGTCCCAAGGGACGTTTCAAGTATCAGCCAGGTCAAGTAAGAGCATTTGGAATGCTTGCAGGAGGTTCTGGTATAACTCCAATGTTTCAGGTGACCAGAGCCATACTAGAAAACCCAAAGGACAAGACAAATGTATATCTCATCTATGGGAATGTGACTTATGATGTTATTCTTCTCAAGGATGAACTTGATAACTTAGTGAAGACTTATCCAGGCCGCTTCCAAGTTTACCACGTTCTTAATCAGCCACCTGAAGGATGGACAGGTGGAGTAGGCTTCATTACCAAGGAGATGATTGAGACTCATTTCCCTGCACCTGCATCAGACATTCAAATCTTGAGATGTGGTCCACCACCAATGAATAAAG…	616		Putative NADH-cytochrome b5 reductase	AAT77284.1	Oryza sativa	2e-68	261 bits (666)	136/148 (91%)	-1.41611	3.61523e-08	1.13931e-06
20.01		615	13-6XLH3	FN256812	ACGCGGGGGGGGGAGAATACTTGGCCGTAAGAGGTCCCAAGGGACGTTTCAAGTATCAGCCAGGTCAAGTAAGAGCATTTGGAATGCTTGCAGGAGGTTCTGGTATAACTCCAATGTTTCAGGTGACCAGAGCCATACTAGAAAACCCAAAGGACAAGACAAATGTATATCTCATCTATGGGAATGTGACTTATGATGTTATTCTTCTCAAGGATGAACTTGATAACTTAGTGAAGACTTATCCAGGCCGCTTCCAAGTTTACCACGTTCTTAATCAGCCACCTGAAGGATGGACAGGTGGAGTAGGCTTCATTACCAAGGAGATGATTGAGACTCATTTCCCTGCACCTGCATCAGACATTCAAATCTTGAGATGTGGTCCACCACCAATGAATAAAG…	Contig24S	ACGCGGGGGAGGGAGAATACTTGGCCGTAAGAGGTCCCAAGGGACGTTTCAAGTATCAGCCAGGTCAAGTAAGAGCATTTGGAATGCTTGCAGGAGGTTCTGGTATAACTCCAATGTTTCAGGTGACCAGAGCCATACTAGAAAACCCAAAGGACAAGACAAATGTATATCTCATCTATGGGAATGTGACTTATGATGTTATTCTTCTCAAGGATGAACTTGATAACTTAGTGAAGACTTATCCAGGCCGCTTCCAAGTTTACCACGTTCTTAATCAGCCACCTGAAGGATGGACAGGTGGAGTAGGCTTCATTACCAAGGAGATGATTGAGACTCATTTCCCTGCACCTGCATCAGACATTCAAATCTTGAGATGTGGTCCACCACCAATGAATAAAG…	616		Putative NADH-cytochrome b5 reductase	AAT77284.1	Oryza sativa	2e-68	261 bits (666)	136/148 (91%)	-1.03101	6.88073e-06	6.41362e-05
20.01		624	13-3JMB9	FN256860	ACAGTATCTATAGGATACGATGCAAGACCAGCACCAATTGTAATACCCCAACCAAGAAGAAAACTTGCAAGGAAGTTATTCTGAAGATCACCAGTCAAAACAACAGGCTTCAGAGAATCATACATTCCAAAGTATAAACCACGATAGACTATAATTCCCACACAAGAAATGTTGAACCCACGATAGAGACCAGCAATTCCATCAGATTTCAATGTTTTCTTGTAGACATCAATAAGCCCATTAAATTGCCTCTCCCCTCCCTTCTTTGCAGCCTTGTTATCATTGGCCAGCCGAGTTCGAGCATAGTCCAAAGAATAAACAAAAAGGAGAGAAGGTGCACCAGCTGCACCACCAGAGGCCAGGTTTCCAGCAAACCATTTCCAGTAACCATCCCTGTCT…	Singleton				Putative ADP,ATP carrier-like protein	BAE71236.1	Trifolium pratense	1e-102	374 bits (961)	201/207 (97%)	-0.864987	3.29545e-05	0.000230542
20.01		461	13-7XLC6	FN256825	AATATATTATTCCATCTTATGTCCTCACCACACAATCACTCTCAAATGTTCAAATCAATTTAGGAAGTCAACCCAATACAAAACTCAAACTGGACATGCTTGGAGGGACACTGAATGTAGGAATTCAGCACTTTGTCTCCCATAAATTTAAATATCGTATAATCCCTGTAAATTCGTTCTACTTCACCGAATTCGTTAATAAATGGTCTTTGCTCAAAACTGAAACAAAATATAGGTTACAAGACCTGATTGCCATGTATTCATTAAAGATGGGCTATAATGAATTTCGATCATTGTAAACGCAGACTAAAATTAGATGCATGCATATCTGGAAAACAAAATCCGTCCATTGGCTGCAAATCTAATTGCATCTCATTCGACTTTTAATTTATATTGGTT…	Singleton			TC82272	Cation-transporting ATPase plant, putative	EEF37097.1	Ricinus communis	1e-136	489 bits (1259)	274/300 (91%)	-0.608551	2.99454e-05	0.000213554
20.01		597	14-3XLG1	FN257121	ACTGGTTTCGGCCATTCGGAAGTGGAAGGTAGCTGTTCCGGCAGATCCTTCTCAGCTGTATGAATTGGATGATAGTAAAGAGTATCAGGCTTCTGGGAAACGCCGGATTCCTCATACTCCAGCTTTAAGGTTCTTGGACAAGGCTGCTACCCCAGTTCAACATGGGGGAACAGAGGAATTAGGAAGAACCGGTCATGGACCGCGGTTGTGCACGGTAACACAGGTGGAAGAAACAAAGCTCATGATGGGAATGCTCCCGGTTTGGCTTGCAACCCTCATACCCAGCACTGTCTTGGCGCAAGTGAACATTATGTTTGTGAAGCAGGGCGCAACCATGGACAGGCACGTGGGTTCGCACGGATTCGAGATCCCCGCAGCCAGTTTGGGCGCATTCATAAC…	Singleton				Oligopeptide transporter, putative	EEF41543.1	Ricinus communis	2e-51	204 bits (519)	142/191 (74%)	-0.848262	5.84322e-05	0.000373989
20.01		586	4-5JMC4	FN552561	ACAGCATCCTTTGGATGCCATGCTTTACCAACAACTATTGCTCCACCCCGACCTGAATCACCACTGTGCTTGGATGATTATTCTGATGATCACCGACCTGAACATCTGGCTTCATATTCTCTTTCCTTCCCAAGTATAAACCACTATTGAACTATATTCCCTCTCCACATATGTTTAACCCACGGTGCAGACCCCCTCTTCCGTCGTATTCCATCGTTTGCCTGTAAACTTCAATCTGCCCATTAAATTGCCTCTCCCCTCCCTTCTTTGCTCCCTTGTTATCATTGGCCATGCGAGTCCGAACCTTGCCCCGACAGTCCCCATTCACGCTATAATATGCCCCATCTGCACCCCCTGAGGCCCGGTTTCCAGCAACCCGTTTCCAATAACCCTCCCTGT…	Singleton				ADP, ATP carrier protein precursor	CAC27140.1	Picea abies	5e-43	176 bits (447)	118/175 (67%)	-0.936957	4.58223e-05	0.00030386
20.01		411	4-9JMG6	FN256490	ACATAGTTGTGACGCCGCCACCAGTCTTTCTTGTATCTGTAGAGCACGAAGTTGAAAATGAATCCCATGAGTATCCAGCTTGTATAATTCACTGCTGAGGCAGGGGGCATCGTCCCTGTGGCTCCAATGAGAATAGGCATATTTATCAACCTGATCCATTCTTTCTCAGGGTGTGCCTTGTGAAACAGCCATACTATAACGGGAGCTATTGCACCCACTAAGAAAAACCAGTTGCTTGCTGCATATTCACCAAGATTTCCAAAAATCCTTCTGGGTCCAACTAATCCCCATATTACAGAAGCGTCAAAGAAGACGGCATCCATTGGACAAGTCCAAGGGCTGTTAGGGGGCAATAGAGCAGTGTCGCAAATATGGGGAATGGAATGCATGAGCCACCAT…	Singleton				Oligopeptide transporter 9	ACG28837.1	Zea mays	3e-58	227 bits (578)	116/136 (85%)	-0.652306	5.49716e-05	0.000353206
20.01		408	14-2XLF7	FN564405	CAATTATGCAAAGGAGTTTCTTGGCCATCCGCAATTTCATGCTGGACATAAATGTGCTCATGCTCATTGCAGTTGTGGGAACTATTGCGCTGGGGGATTATTTGGAAGGAGGCACCATTGTTTTCCTGTTTACATTGGCCGAATGGCTTGAAGCAGATCTAGTGACAAGGCTCGAGCAGAGATTTCGTCTGTTATGAATTTAGCTTCACAAACAGCCGTTATTGAAGAAAGTGGAGAGAAATTATCTGTGAAGGATGTGGCCATCAACACGGTGCTGTCTGTCAAAGCAGGCGAGGTGATACCTCTAGATGGTATTGTCGTGTCTGGAGGCAGTTCAGTAGATGAAAGTAGCTTGACAGGAGAGTCCTTACCGATTGAGAAAGAAGTGGGAGCAAGCGT…	Singleton				Heavy metal cation transport ATPase, putative	EEF30145.1	Ricinus communis	2e-26	74.3 bits (181)	63/85 (74%)	-0.822103	2.8826e-05	0.000206909
20.03	7	228	4-3JMG5	FN256601	ACGGACCATTTATGCTTCAGTGAAGATTGACTGAAGTTACATGCTGTAGCCAAATTTTCCTCAAGGCTCAAATCTGCATTTGAGCAGAATCAGGTGGTAGAATGCTAGATGTGCGTTCTTTGCTCTAGTGTTTAGGAGAATAGAATAGGAATTTAATTGTGCTAGCAAGAGGAGATATCTGAGAGGATATCATGAATATCACGTATTAGTTGGGTAGGAGGTAGGAGG	Contig1	GTTTGCTTTGGTATTTTTATGGTTTGGGATATCTGTGCCTTTGGTCTTTGTTGGTAGTTACTTTGGTTACAAGAAACCTGCAATTGAAGATCCTGTTAAGACAAATAAAATTCCCAGGCAGATTCCAGAGCAGGCATGGTACATGCAGCCAGTTTTCTCAGTACTCATTGGAGGCATATTACCATTTGGCGCGGTTTTCATTGAATTATTCTTCATCTTAACATCGATCTGGCTGCATCAATTTTATTACATTTTTGGGTTTCTGTTCATTGTCTTTGTTATCCTTATTGTTACTTGTGCGGAGATCACTATTGTCCTCTGCTACTTTCAGTTGTGTAGTGAGGACTACCACTGGTGGTGGAGAGCTTATCTAACTTCAGGCTCATCTGCACTTTACTT…	777		Endosomal P24A protein precursor, putative	EEF34973.1	Ricinus communis	5e-83	311 bits (796)	188/193 (97%)	-1.4697	2.02808e-05	0.000155649
20.03		616	GEM-020-G01	BX249162	GTTTGCTTTGGTATTTTTATGGTTTGGGATATCTGTGCCTTTGGTCTTTGTTGGTAGTTACTTTGGTTACAAGAAACCTGCAATTGAAGATCCTGTTAAGACAAATAAAATTCCCAGGCAGATTCCAGAGCAGGCATGGTACATGCAGCCAGTTTTCTCAGTACTCATTGGAGGCATATTACCATTTGGCGCGGTTTTCATTGAATTATTCTTCATCTTAACATCGATCTGGCTGCATCAATTTTATTACATTTTTGGGTTTCTGTTCATTGTCTTTGTTATCCTTATTGTTACTTGTGCGGAGATCACTATTGTCCTCTGCTACTTTCAGTTGTGTAGTGAGGACTACCACTGGTGGTGGAGAGCTTATCTAACTTCAGGCTCATCTGCACTTTACTT…	Contig1	GTTTGCTTTGGTATTTTTATGGTTTGGGATATCTGTGCCTTTGGTCTTTGTTGGTAGTTACTTTGGTTACAAGAAACCTGCAATTGAAGATCCTGTTAAGACAAATAAAATTCCCAGGCAGATTCCAGAGCAGGCATGGTACATGCAGCCAGTTTTCTCAGTACTCATTGGAGGCATATTACCATTTGGCGCGGTTTTCATTGAATTATTCTTCATCTTAACATCGATCTGGCTGCATCAATTTTATTACATTTTTGGGTTTCTGTTCATTGTCTTTGTTATCCTTATTGTTACTTGTGCGGAGATCACTATTGTCCTCTGCTACTTTCAGTTGTGTAGTGAGGACTACCACTGGTGGTGGAGAGCTTATCTAACTTCAGGCTCATCTGCACTTTACTT…	777		Endosomal P24A protein precursor, putative	EEF34973.1	Ricinus communis	5e-83	311 bits (796)	188/193 (97%)	-0.710449	2.67071e-05	0.000298019
20.03		428	GEM-004-F02	BX255339	TGCACTGGTTTTCTATCTTGAATTCCCTCATGGTGATCTCATTTTTGGCTGGAATAGTGTTTGTTATCTTTTTGAGAACTGTGAGAAGAGATCTGACCAAGTATGAAGAATTGGACAAGGAAGCACAAGCACAGATGGCCGAGGAGCTCTCTGGATGGAAGCTTGTAGTTGGCGATGTGTTTAGAGCTCCTAATCATTCAAAGCTTCTTTGTGTCATGGTGGGCGATGGTGTGCAAATTACAGGAATGGCAGTTGTTACAATACTCTTTGCAGCTCTTGGGTTCATGTCTCCTGCTTCAAGAGGAATGCTTCTGACAGGAATGATTTTGCTGTATCTTTTCCTTGGAATTGCAGCTGGTTACGTTGCTGTTAGAATGTGGAGGACCATACAGGGAGATT…	Singleton				Endosomal P24A protein precursor, putative	EEF37772.1	Ricinus communis	6e-66	254 bits (650)	135/142 (95%)	-0.619346	5.39604e-06	7.68631e-05
20.03		488	GEM-079-H11	BX253222	GTTGTCCAAAGCAAACCAAAACGACCAGAATCATATAGGTAGATTAATACTTTGAGTTGCCATACGGGTTGTCATGGCGCCCATAATTACAAAGATTAGCCAAAATATTTATTCAATAACATTTTTGGTGCCATCTGGGGGCTAGTTCAGTAAGAGTTTTGGTGAGTGTAGACAGTTCTGGCATCATATTTGAGTATATTGCAGAAAATACTTATAAACATTTTTTCTTAATACTATTTTATTAATTTTGAAAATCTGCTAAATTCTACCTTGTTGTAGAGTGGTATTAATATGTTTGTCTTTTGTTAAAAACATTTACCATCATTGCGAGTTGCGTGTATATGAAGGTGATCTATCTTTATGGAATGCAAAGGCAAGAGTTCATGCAAAGCATGTTTT…	Singleton			TC104992	Potassium channel beta, putative	EEF44275.1	Ricinus communis	3e-167	591 bits (1523)	309/328 (94%)	-0.978303	1.01926e-07	3.62002e-06
20.03		675	13-1XLB3	FN256746	ACGCGGGGACATATATATAACATAAAGGGCCTTAGAAGGTCACAGTAGTGGGCAGTGTTGCTTTGAGAAGTTTTGTTCTGGTGTATTTTGCGTTTTAGGGCTGAAGTGTGGGAGCGCAGACAATGGATTCTCCCTCAATGAGTTCGGATTTGCAGAGCTTTCTCGAGCGGTGTTAGGGTTAATACAAGGAGTAGTGTTCAAGGTATCCATTATTTGTCTTCAGTATCGATTCCCCTGGGCGTTTTCTCAACCAAACCTTCGCCCGAATCAAGCGGGCAAGAAAAGCAAAAAGCGATGATGAATGAACTCGTAGGAAAACTGACAGATGTTTGCTGGGATAAATGCATTACAAGTGCTCCTGGGAGCAAGTTCAGCTCCAGCGAGACGGCCTGTCTCACC…	Singleton				Translocase of inner mitochondrial membrane, putative	EEF51725.1	Ricinus communis	2e-22	108 bits (269)	56/62 (90%)	-0.752954	1.32078e-05	0.000108989
20.03		279	13-4XLA9	FN256793	ACAGATTTAAGCGAAGGTCTGTGCTAAATTTTGATTGGAATTTTTGAGTTTTTCCTTTCAGAATAATTATTTCAATGCCTGTGCTTTCTGTTGAGGCACAGAGCAGCTCAGCACCTTGACTTAATTAGCTATGTAATTTTGTGAGTCAGATGCTGTTAATTTTTTAAGGCACATGCTCTTGAAAATGGGTGTTGCCAAACATGGTTGGCTGGAGCTTCAATCTGGTTGAAAAGTTGTGAAACATTTTTGGTTTTAGGCAATGGTAAGAGTATTTGATGG	Singleton			TC84278	Voltage-dependent anion-selective channel, putative	EEF42190.1	Ricinus communis	9e-113	410 bits (1053)	232/276 (84%)	-0.844184	1.65551e-06	1.99202e-05
20.03		301	4-1JMC12	FN256571	GGAGGCCAACAAATTGTATAACTATATTCAAACCACGATTCTTGTATTATTATGAAATGAATATCCCGAATGAGCGAATTCTCGATGTTTATTATTCCTGTGCACTTGCGCAGTAACAAAGGTGTTCAAAATTCTTTAGAGGCCGTAAACATATTGCCGTCGAACAGTATTTTGAAAAAACAGGGAGAAAAAAATAGGTATTTGGTGCTTCCTGTCAAGAAGCATAACAGACTAAGCTTTTGGAATGGTTACAATCTCACGGCTCATATGCTAAAGCCAAACCAATCTTGGGGGCCCGCGT	Singleton			TC89395	Porin/voltage-dependent anion-selective channel protein	EEE93503.1	Populus trichocarpa	5e-87	328 bits (842)	210/276 (76%)	-0.902587	1.08018e-07	2.57145e-06
20.03		434	4-7JMD2	FN564406	TTATTGATGCTTGAACAAAAATTCAGAATTTACATATTCAGCAATGAAGATGTTTACTAGTAGGTTCTGCATACTAGAAGTTTCATGATAATACCCAATAGAACATATGTAACACACCAAGGCAGCTAAAAATTGCTTAAGCAGTTTGCTACCATGATACAGCTGCTTGACAAGTTAAAATACAAGAAAATCATAGAATCATTAGGGTAAGGCATATTTGATTTGATGGCTCAGCATATAGCCATCTGCTCTGAAGACTGCCTAGAATATGAAAACAATACTGTCATGAACTCTGGCCTTCTGGTTCTGAGCAACACATTCAGAAACCCACATTAGGTTCCTGATTTCCTGCTCCCGCAGCCTCACATATGTAAAGAAGACACCATAGTGAAACTGTTG…	Singleton				Vacuolar ATP synthase subunit ac39, putative	EEF40830.1	Ricinus communis	2e-22	108 bits (269)	52/55 (94%)	-0.731084	4.72445e-05	0.00031204
20.09	6	484	GEM-106-H02	BX254888	TTGAAGCGGTGGAGAAATGGTCTGTAGGCAAACTAACCTTTTCTGAAGAGCAGGCATTAGAATTGTAGGGTAATTTGCAGGGGACAAAATGGCTTACAGAGCAGATGATGACTATGATTATCTCTTCAAGGTGGTACTGATTGGGGACTCTGGTGTGGGCAAGTCCAATCTGCTGTCGAGATTTACTAGGAACGAGTTCAGTTTGGAGTCCAAATCCACCATCGGAGTCGAGTTCGCGACTCGGAGTATAACAGTCGATGATAAGGTCATAAAAGCTCAGATTTGGGACACAGCTGGTCAAGAAAGATACCGGGCCATAACAAGTGCATATTATCGAGGAGCAGTTGGTGCACTGTTAGTTTATGATGTAACCAGACATGTAACATTTGAGAACGTGGA…	Singleton				Putative GTP-binding protein	BAD23597.1	Oryza sativa	2e-67	258 bits (659)	131/132 (99%)	-0.837567	5.48386e-08	2.48126e-06
20.09		151	GEM-111-F03	BX255136	TATTCTACAAGGGGCTAACTTCATAGTCTGTTACGGGATTGAACGAAGATATTTTAGTACTTTTGTTTCTTCTGTATGTAAAGGAGATGAAAATAATCTACTAATTTTTTATCTATGATAACACTCCTGGTAGGAGGTCATTTCTTTTCTG	Singleton			TC109151	ADP-ribosylation factor	ACF06579.1	Elaeis guineensis	2e-98	363 bits (932)	180/181 (99%)	-0.661942	3.65569e-05	0.000377335
20.09		583	GEM-047-F02	BX251275	AGATCTGCTGTCTGATTTAAAAGATATCCCTAGAAAGGCCTGTGACCGTCGTATAAATGAATTTGTAAAACGTGCTCGAGCAGCTAAGATTCATGCATACATCATCGGTCATCTGAAGAAAGAGATGCCTACCATGATGGGAAAGGCTAAGGTTCAACAGCGCCTCATTGATAAATTAGATGAGGAATTTGGAAAGGTTCAAAGGGAGTACCATTTACCTGCTGGTGACTTTCCAAACGTTGAACATTTCAAGGAAGTATTGAGTGGTTATAACTTCGATAAATTTGAGAAGATTAAACTAAAAATGATTCAGACAGTAGATGACATGCTAGGATATGACATTCCTGACTTACTGCGCAAGTTCCGCAACCCATACGACTGAATTGTTTGTAAATTTTT…	Singleton				Calcium-binding EF hand family protein	NP_566657.1	Arabidopsis thaliana	2e-57	225 bits (574)	118/126 (93%)	-0.671286	4.3951e-05	0.000425974
20.09		624	GEM-063-D06	BX252360	AATAATCTGGCGAGAGGGTCAGCAGGAGAATGAATGGTCGCAGGTTCAAGTCTTCAAAGAGCACGAGGCCTCTGTGAATTCGATCTCATGGGCACCCAATGAATTGGGACTCTGCCTGGCCTGTGGTTCCTCTGACGGGTCCATAACCGTCTTTACATGCCGCGAGGATGGGTCCTGGGACAAAACGAAGATAGATCAAGCCCACCAGGTGGGCGTGACGGCAGTTTCATGGGCGCCCGCTTCCGCTCCCGGTTCCCTTGTGGGTCAGCCCTCAGATCCCATTCGGAAGCTCGTTTCTGGTGGGTGTGATAATACAGCTAAGGTTTGGAAATTTTACAATGGTTCTTGGAAGCTAGATTGTTTTCCTCCTCTTCAAATGCATACGGATTGGGTTCGGGA…	Singleton				SEC13-related protein	NP_001150249.1	Zea mays	4e-91	345 bits (886)	185/208 (88%)	-1.38215	7.60938e-10	1.04724e-07
20.09		128	4-6JMD7	FN564407	AAATTATTGCCACTAAATATGCCACAAGTTCTGTAAAATATGAAAAATTCATACCAGaGTCTTACAGATCTAGAGCTCTTTTTATGTGCCATATCAAGAGTCTTACATCTCTAGCTCTTTGAATGATG	Singleton			TC83858	Coatomer subunit gamma	ACG28715.1	Zea mays	7e-110	400 bits (1029)	251/286 (87%)	-1.10156	2.23379e-07	4.29744e-06
20.09		610	3-11JMB3	FN564408	CTGGATGAAAATGGCAGGTAGAGCAATTACAGGGTAGGTGGATTTTGGCTTCAGGGTGTGGTCTAATGGAGGTGAAGGAGGAAGGCGGTCACGAGAGGAGGATGTTTGTGGAGGCGGAGAATGTTGAGCCCATCATTGCCAGAATCGAACACAAGTCTCGTCAGGTGGAACGCTTGCTAAGACTATCTCGGTATACAGAGGCTCTGAAAACTGCATTGGAGGATGCTCCGACAAAAACGAAGGACGAGAGATGCAAGTCAGCAAATTGGATAGTGGTGCATCGTGTTCTAATGGCAAATaatgATGTGGATGCGGTGTTTATTTCTTTGGATCCAGAGTATTATGACATCCTTATGAAATACCTATACAGGGGCCTTTCAACCGGAGATCGACCAACAT…	Singleton				Actin polymerization factor, putative, expressed	ABA94289.1	Oryza sativa	2e-46	187 bits (476)	101/115 (87%)	-1.66315	2.24013e-06	2.52129e-05
30	1	241	GEM-007-D05	BX255579	TCCTGTACTGATCCCCTTATTAAGAGAGTGAGGCCCATACACCTACACATGTCTTGTTAGTATAAGATGCATAACAACCAGTTAAGTGTGTTTATGATGAATATTGTTGATTTGAAAAACTTAAGTGAGATTGCAGCAATGCATCTATTCTCACTTCATTCTGTATGGTTGATCAGAAATTAGATTTTGTAAGCATGTCATAATTCTATGGAAAAACAGAAGTGATTGCATTTGAGTAAGA	Singleton			TC95760	Serine/threonine-protein kinase PBS1, putative	EEF41283.1	Ricinus communis	5e-90	333 bits (855)	227/282 (80%)	-0.950347	5.80653e-08	2.52436e-06
30.01	7	521	GEM-008-H09	BX255714	GTTTTCGTAGAGCTTGTGCTATTTTTGTGCTGTGAAACCGAGAGCGATTAGGAGATCAGAGGCTTGAGGTAGGAGAAGCGTGTGTTGTGTTTGCTTGCGTGCAGCCTGCATTGAAGTGGAAAACTTGAAGCCGTGGACGTGAAAATGTCACGGGCTGGTTACCTGCATTTTCTGTTTTTCTGTTTTGTTCTGACAATAAGAAGCTGCTTCGCTATTCGCGGTTTGCTGGACGGGCTTATTTTGCAAGAATTGAAGCGCGGATTCGATGATCCGTCAGGAGCGTTCAGAAACTGGAATGAGAATGATAATTCTCCGTGTAATTGGACGGGAATTACGTGCGATGCCGGCGAAAAGTTTGTAGAAGAAGTCGACCTTTCGAGCAAGAACATCATAGGACCG…	Singleton				Clavata-like receptor	ABF73316.1	Picea glauca	7e-55	217 bits (553)	110/125 (88%)	-0.768378	8.64654e-05	0.000739884
30.01		680	GEM-058-H06	BX252041	GACGAAGACGACGATGAGACCGTGTTGAATACCACTTCCCCTCTTATCACACACGACCGGAGAATAAGGGACCAGCGGCTGACTCAGAGAGTGGACCAGAACAGAGCTCAGTTATCTGCTGTTGCTCTCGTCCTAGCAGCCCTGAGAAAGTCCGTTGTGGCTTGCAGAGCAACCAGAGAGGATTCCTGTTCTATGGAGATCAGCTGGCCGACAAATGCCAGGCATGTTGTTCATGTCACGTTTGATCGGTTCCATGGCTTCCTGGGATTACCTGTGGAGTTTGAGCTTGAAGTTCCTAGAAGGGTTCCCAGTGCCAGTGTAAGTGTCTTTGGAGTTTCTGCAGAATCAATGCAGTGTTCATATGATTCAAGGGGCAACAGTGTGCCCACAATTCTTCTG…	Singleton				GTPase activating protein, putative	EEF38547.1	Ricinus communis	9e-67	256 bits (654)	151/172 (87%)	-0.671676	7.69268e-06	0.00010371
30.01		622	GEM-064-A06	BX252402	GCAGGTGAAAGTAGCAGTCAGTTTGATGATCCAGGTCATCCACCTCAAAGTGTTGACGAGATTATGCGTATCATTGCTGAGGCCAGAATACCTGCCCCAGGGTTTGGTGGGATAGGTAATTATTTTGGAGGAAGCCTGGATTTTGATGACATGGACCTAGAGAATGATGATGCAGACCTTGATATTGAGAGCAGCGGGGAGTTTGTAATTGCTATGTAACTGTCTTCTTATTGGAATTTCTTTGAATTTGCAACTGGGTCTCTAGCCTGCAGATTGCTTTTCTTAGTTTATATCTTCTAAGCCAGACCGAAATTTCCTTTCGCAAGGCTTGGCAGCACGAACTGCAGTTCATTGCAAGCTGGTTAGTGCTATGAGTGTAGTTATAAAACAGGTTAACGG…	Singleton			TC97986	Serine/threonine-protein kinase SAPK10, putative	EEF40473.1	Ricinus communis	3e-90	335 bits (860)	182/210 (86%)	-1.02499	1.03153e-05	0.000132574
30.01		518	GEM-077-A07	BX253039	AGATTCAGAGCCTCAAATCAATAGATTTGAGATGTAAAATAGTAGACTTGGGAAATGCCTGCTGGATTCATAAGCAGTTTACACCTGATATTCAGACACGGCAATATCGATCCCCAGAGGTTATTTTGGGTTCAAAGTATTCTACACCAGTTGACATGTGGTCATTTGCTTGCATAATTTTTGAACTGGCTACAGGTGATATGTTATTTGATCCTCAGAGTGCAGAAGGTTATGACCGCGATGAGGACCACCTTGCCCTGATGATGGAGCTTCTTGGAAAAATACCTCGTAAGATCGCCTTAGGTGGGAGCTATTCACGGGAACTATTTGACAGGCATGGGGATTTAAAGCACATTAGACGGCTTCGGTATTGGCCCTTGGATCGTATACTAGTAGAGA…	Singleton				Serine-Arginine-rich protein kinase (srpk), putative	EEF33736.1	Ricinus communis	1e-74	282 bits (721)	149/168 (88%)	-0.853753	3.42926e-05	0.000357314
30.01		141	4-7JMD8	FN256662	CCCAACCTCTGCAGCAAGGTTGATCGGGATTACAGTAAAATTATGCTGACTAGCTTAGCATATCATATGCCCTTAGTAATGCACATTATGCATTCTAGGAAGGATTTGTCAGAGTCATTTTTTCAATTCCTAACAATAGTG	Singleton			TC95946	Putative protein kinase	CAH39852.1	Zea mays	2e-121	439 bits (1128)	238/256 (92%)	-1.34946	4.02117e-07	6.82362e-06
30.01		434	14-3XLG2	FN552562	GAGACTATTTTCAAGGCTTTGGAAGAAGTCGGTCATTGAAAAGACAGTATCATCCTCAAGATTATTTGAACTTCTTTTGTCTAGGGAATCGTGAAGTAAGAGATAATAACGAAGCACCTTCTAAGAGTGCAGTTCCGGAAAATACACCTCATGCTCGAGCTCTGAAAAATCGCCGTTTCATGATTTATGTCCATTCAAAGGGTATGAGTGTAGATGATGAGTATGTCATTCTAGGATCAGCTAATATTAACCAACGTTCAATGGAAGGTTCAAGAGATACAGAGATAGCTATGGGTGCATATCAACCACAATATACATGGTCTAAAAAACAAGAACATCCACATGGCCAGGTATATGGGTATAGAATTTCTCTCTGGGCAGAACATCTTGCGGTTATGG…	Singleton				Phospholipase D beta 2	NP_567160.1	Arabidopsis thaliana	1e-51	205 bits (522)	113/134 (84%)	-1.93382	1.83939e-10	2.64633e-08
30.01		245	14-2JMB8	FN257087	GAAAAGCTTTGAGAGGTGCACTTCATATTTCAAAACTAAGGAGCCATTCTTATCATAATTGATAAAATAACAGTAACATTCCCCATCGCTATCTACAGATGCAGCTCTTGAGACTTGAATTCATTGCAAAAGAATAATGACTTTAAAACAAATGGAAGTCCATCAACCTTACTGAATATAGGCAAAATTGTTGGCAAACAATCAAATGCCCACTAATGTCATCTCATCGTGAAATTAACCTTGGT	Singleton			TC108632	Calcineurin B subunit-related	NP_566051.1	Arabidopsis thaliana	4e-51	205 bits (522)	152/225 (67%)	-1.13908	3.32252e-08	1.06894e-06
32	1	195	GEM-045-F11	BX251132	AAACGATGCTTTTGTTATGAGGGCCTGGGGTCAGAATCTGAATGTAGGTGATAAGGTCCTCCTGCTGGCCGATGGAAATCAAGAATTCACCAAAGCATTGGGTGTTACTCTTGATTTGAGCGATAAACCTGTGGGTTTAGGGGTTCGATCGAGGCGCTATGCGCTGTTGGCCGAGGACGGTGTCGTCAAGGTCTT	Singleton				Peroxiredoxin	AAS21026.1	Hyacinthus orientalis	7e-22	107 bits (267)	60/64 (93%)	-0.687667	2.63102e-06	4.09e-05
32.01	10	574	GEM-023-H03	BX249422	ACATGGTCTGAACTCTAATAAGTAATAAGTAATTACAGAAGGTGTAGAGCTTCTTAAAAACCCTTTACAGAGAAACAAACCAGGAGCATTGTGTCTCAAAAACTATTAGTTTTGCTGTCAAAGAAAAGCTACCCAAGACCTCCGCAGCTAATCTCGATCATCGTTTGAACATCCCTATGACTGAGTCTCGTCGTCGATCTCAGGAACGGGTTTTACTGTGAACTCTTTGTCGGGAACTTGGTCAAGATCGTCGGCTCCTCCTCCGTCTTTATCGTCCGGATATCTGACGACTACAACGGGGCAGACGCAGTGGTGTACACAGTAATCGCTGACGCTGCCAAGGCGACCCTTGTAGGTGCGCCTGGAGGCCCCAAAACCCCGACTTCCCATGATAACGGC…	Singleton				USP family protein	NP_001149193.1	Zea mays	3e-34	149 bits (375)	92/99 (92%)	-0.601103	5.28822e-05	0.000486545
32.01		556	GEM-036-B10	BX250376	ATGCCCCTCGTGGTTTTGACATGACCTCGCATCCCAGCTTTAATAGAAAGTCCGACTTTAAACTTCAACCAGACGATTCAAAAGAGTGTTGGCCTGGTCAGAGTTAGCAAAGCAACTAGTTTTCGTGCAAGTTCAGGACTCTTGGTAGTGCGATGCCAACATATATTATCCAGGGGCAATTAGCTTAGCATACCCGATCTAGAAGAGGCAGACACATAAAACTCGAAATAAAGTTTTAGTGCAATGGCGACCGAGGGAGAAAAGGGGCAGGTAAAGCTGTTAGGTATGACTCTGAGTCCCTTCATTGTGCGGGTTCGGATAGCACTTGCTCTTAAAGGTATCGATTACGAGTTCGTGGAAGAGAATCTCAGAGCTAAGAGTGAGCTGCTGCTGAAATCA…	Singleton				Tau class glutathione S-transferase	AAY64044.1	Pinus tabuliformis	1e-46	189 bits (481)	99/104 (95%)	-1.82632	8.76318e-08	3.32174e-06
32.01		515	GEM-042-F03	BX250896	GTTTTTTTTTTTTTTTAATACAGAGTATCAAATTTAATTAATCAGGGGGAAACCACATACATTCGTCCCAACTATCAAGTGCAAATCCTCTAAACAAGGAGCTAATCATTATTTTGATTCAGCTTAAGAAAAAGAGCAGATGAAAGCCTTAAAGTCATCTTAATAAATATAAATAAGGAAACAAACCCAAGCACTTCCTTCAACGTGAGTAACAAAACATTTCTGTTCCATAAAATCACCCTAATGTATCACAGTGACATTCAATTTCAGTACAGCAGTAGTTGAATCCAGTGAATGAGTCATGATCCCTGCATAGCCTCTTGCAAACCTGAATCTGCCGGTGCCTCCAACGACCGACACCTCCCGCAGTGGGAGATCAATCCTGTCAGCCCCCTGAAT…	Singleton				Dirigent-like protein pDIR12	ABD52123.1	Picea glauca	4e-18	95.1 bits (235)	68/89 (76%)	-0.865301	2.97257e-06	4.54555e-05
32.01		657	GEM-045-A10	BX251080	CCAATGCCCACTGATTTGCTGTATTTCTTGCTGTATTTATGTTCAGGGATAGAGTCAACAGAGAAAACTGAAAGCATGGGGGATATTTCTGAAGCAACTACCCTGTCATTCGAGCTAAACACAGGAGCTAAGATACCCGCCGTGGGACTGGGAACATGGCAAGCTCCACCAGGTGTAGTTGGGGATGCCATAAAAACAGCTATAAAGGTTGGATACAGACATATTGATTGTGCTCGTGCATATGCTAATGAAAAAGAGATTGGTTGTGCGCTGACAGAAGTGTTTCATTTGAATGTGGTGAAACGTCAGGATCTATGGATTACATCCAAAATTAGGATCAGTGATTGTGCCCCAGAAGATGTACCAAAAGCCTTGGATTGTACTTTGCAGGATCTGCAG…	Singleton				Aldo-keto reductase, putative	EEF32522.1	Ricinus communis	1e-62	243 bits (619)	153/199 (76%)	-0.658053	4.46116e-05	0.000429598
32.01		355	4-13JMG8	FN256544	ACTTTGGAGGAGATCAGATTGGCTTGGTTGACATCGCATTGGGTGGTTTGTCGGCCTTTATCAAAGGCCTCGAGAAGGCTACCGATAGCGTTTTAATAGATCCAGAGAAAATGCCATTGTTAAGCGCGTGGATGGATCGATTCTGTAAATCCGATGGAGTGAGAGAAGTGATGCCTGATTTTGCCAAGCAGGCGGAATTTATGTCCACTAGGAGAGCCAGTATGATATCACCGCCTACAGCTAAATAGGGCAAACCATGCCGGCCTTATAAATTTAGCACAGACAAAGGTTATATTTGTTAAAATAAGTTAAATTTAGGTAGGCGATTCAAGTTAAATTTAGGGATTGTAGTGTG	Contig9S	ACGCGGGTAGAGGAAGCTCTGCGAACCAACGAGTGCTTTGCAGGAAAGCCATATTTTGGAGGAGATCAGATTGGCTTGGTTGACATCGCATTGGGTGGTTTGTCGGCCTTTATCAAAGGCCTCGAGAAGGCTACCGATAGCGTTTTAATAGATCCAGAGAAAATGCCATTGTTAAGCGCGTGGATGGATCGATTCTGTAAATCCGATGGAGTGAGAGAAGTGATGCCAGATCCGGCGGAATATATATCTGTTAGGAGAGCCATGATGATTTCACCAGCTACTGCTAATTAGGGGAAACCATGCCGACCTTATAAACTGAGGACAGACAGAGAAATTATATTTAAGGGGAGTGCTATTCGTAGTCTTTGTCATTTTAAACTGGTCTTGAAGTATAGCTGC…	586		Tau class glutathione S-transferase	ABK24855.1	Pinus densata	2e-38	162 bits (409)	86/97 (88%)	-2.85654	3.142e-07	5.68135e-06
32.01		586	4-4JMG6	FN256493	ACGCGGGTAGAGGAAGCTCTGCGAACCAACGAGTGCTTTGCAGGAAAGCCATATTTTGGAGGGGATGAGATGGGCTTGATTGACATCGCTTTGGGTGGTTTGTCGGCGTTTATCAAAGGCGTCGAGAAGGCTACCGATAGCGTTTTAATAGATCCAGAGAAAATGCCGTTGTTGAGCGGATGGATGGATCGATTCTGTGAATCCGATGTAGTGAAGGAAGTGATGCCAGATCCGGCGGAATATATATCTGTTAGGAGAGCCATGATGATTTCACCAGCTACTGCTAATTAGGGGAAACCATGCCGACCTTATAAACTGAGGACAGACAGAGAAATTATATTTAAGGGGAGTGCTATTCGTAGTCTTTGTCATTTTAAACTGGTCTTGAAGTATAGCTGC…	Contig9S	ACGCGGGTAGAGGAAGCTCTGCGAACCAACGAGTGCTTTGCAGGAAAGCCATATTTTGGAGGAGATCAGATTGGCTTGGTTGACATCGCATTGGGTGGTTTGTCGGCCTTTATCAAAGGCCTCGAGAAGGCTACCGATAGCGTTTTAATAGATCCAGAGAAAATGCCATTGTTAAGCGCGTGGATGGATCGATTCTGTAAATCCGATGGAGTGAGAGAAGTGATGCCAGATCCGGCGGAATATATATCTGTTAGGAGAGCCATGATGATTTCACCAGCTACTGCTAATTAGGGGAAACCATGCCGACCTTATAAACTGAGGACAGACAGAGAAATTATATTTAAGGGGAGTGCTATTCGTAGTCTTTGTCATTTTAAACTGGTCTTGAAGTATAGCTGC…	586		Tau class glutathione S-transferase	ABK24855.1	Pinus densata	2e-38	162 bits (409)	86/97 (88%)	-3.51135	3.85083e-11	1.03179e-08
32.01		355	4-6JME12	FN256512	ACTTTGGAGGAGATTAGATTGGCTTGGTTGACATCGCATTGGGTGGTTTGTCGGCCTTTATCAAAGGCCTCGAGAAGGCTACCGATAGCGTTTTAATAGATCCAGAGAAAATGCCATTGTTAAGCGCGTGGATGGATCGATTCTGTAAATCCGATGGAGTGAGAGAAGTGATGCCTGATTTTGCCAAGCAGGCGGAATTTATGTCCACTAGGAGAGCCAGTATGATATCACCGCCTACAGTTAAATAGGGCAAACCATGCCGGCCTTATAAATTTAGCACAGACAAAGGTTATATTTGTTAAAATAAGTTAAATTTAGGTAGGCGATTCAAGTTAAATTTAGGGATTGTAGTGTG	Contig9S	ACGCGGGTAGAGGAAGCTCTGCGAACCAACGAGTGCTTTGCAGGAAAGCCATATTTTGGAGGAGATCAGATTGGCTTGGTTGACATCGCATTGGGTGGTTTGTCGGCCTTTATCAAAGGCCTCGAGAAGGCTACCGATAGCGTTTTAATAGATCCAGAGAAAATGCCATTGTTAAGCGCGTGGATGGATCGATTCTGTAAATCCGATGGAGTGAGAGAAGTGATGCCAGATCCGGCGGAATATATATCTGTTAGGAGAGCCATGATGATTTCACCAGCTACTGCTAATTAGGGGAAACCATGCCGACCTTATAAACTGAGGACAGACAGAGAAATTATATTTAAGGGGAGTGCTATTCGTAGTCTTTGTCATTTTAAACTGGTCTTGAAGTATAGCTGC…	586		Tau class glutathione S-transferase	ABK24855.1	Pinus densata	2e-38	162 bits (409)	86/97 (88%)	-2.61598	2.31196e-08	8.23007e-07
32.01		335	4-10JMD10	FN256576	ACCCTCCTTGCCCTACACCAGAGCTTGTTCTGGGTTTGAGTCCTCACTCTGATGGAGGGGGGCTAACATTGCTCCTGCAGGATGACGAAACAGTAGGCTTGCATGTCCGGAAAGGTAATCAATGGATTCCTGTGCAACCCATTCCATATGGCCTTGTTGTAAACATTGGAGACTTACTAGAGGTAATGACAAACGGGAGATATAAAAGTGTGGAGCATCGCGCAGTCACAAATGTAGAGAGAGCCAGACTTTCTATTGCGCTGTTTTACAATGCAGGTATGGATGCAAAGGTGGCTCCAGCATcgaAACTAGTggatGAACAGCACCCGTGCTTG	Contig11S	ACCCTCCTTGCCCTACACCAGAGCTTGTTCTGGGTTTGAGTCCTCACTCTGATGGAGGGGGGCTAACATTGCTCCTGCAGGATGACGAAACAGTAGGCTTGCATGTCCGGAAAGATAATCAATGGATTCCTGTGCAACCCATTCCATATGGCCTTGTTGTAAACATTGGAGACTTACTAGAGGTAATGACAAACGGGAGATATAAAAGTGTGGAGCATCGCGCAGTCACAAATGTAGAGAGAGCCAGACTTTCTATTGCGCTGTTTTACAATGCAGGTATGGATGCAGAGGTGGCTCCAGCATCGAAACTAGTGGATGAACAGCACCCGTGCTTGT	336		Germin-like protein 3	AAQ63185.2	Vitis vinifera	1e-13	68.2 bits (165)	33/34 (97%)	-1.74861	6.98818e-07	1.02773e-05
32.01		336	4-11JMA10	FN256524	ACCCTCCTTGCCCTACACCAGAGCTTGTTCTGGGTTTGAGTCCTCACTCTGATGGAGGGGGGCTAACATTGCTCCTGCAGGATGACGAAACAGTAGGCTTGCATGTCCGGAAAGATAATCAATGGATTCCTGTGCAACCCATTCCATATGGCCTTGTTGTAAACATTGGAGACTTACTAGAGGTAATGACAAACGGGAGATATAAAAGTGTGGAGCATCGCGCAGTCACAAATGTAGAGAGAGCCAGACTTTCTATTGCGCTGTTTTACAATGCAGGTATGGATGCAGAGGTGGCTCCAGCATCGAAACTAGTGGATGAACAGCACCCGTGCTTGT	Contig11S	ACCCTCCTTGCCCTACACCAGAGCTTGTTCTGGGTTTGAGTCCTCACTCTGATGGAGGGGGGCTAACATTGCTCCTGCAGGATGACGAAACAGTAGGCTTGCATGTCCGGAAAGATAATCAATGGATTCCTGTGCAACCCATTCCATATGGCCTTGTTGTAAACATTGGAGACTTACTAGAGGTAATGACAAACGGGAGATATAAAAGTGTGGAGCATCGCGCAGTCACAAATGTAGAGAGAGCCAGACTTTCTATTGCGCTGTTTTACAATGCAGGTATGGATGCAGAGGTGGCTCCAGCATCGAAACTAGTGGATGAACAGCACCCGTGCTTGT	336		Germin-like protein 3	AAQ63185.2	Vitis vinifera	1e-13	68.2 bits (165)	33/34 (97%)	-1.2101	1.65744e-05	0.000130894
32.01		335	4-13JMD3	FN256537	ACCCTCCTTGCCCTACACCAGAGCTTGTTCTGGGTTTAAGTCCTCACTCTGATGGAGGGGGGCTAACATTGCTCCTGCAGGATGACGAAACAGTAGGCTTGCATGTCCGGAAAGATAATCAATGGATTCCTGTGCAACCCATTCCATATGGCCTTGTTGTAAACATTGGAGACTTGCTAGAGGTAATGACAAACGGGAGATATAAAAGTGTGGAGCATCGCGCAGTCACAAATGCAGAGAGAGCCAGACTTTCTATTGCGCTGTTTTACAATGCAGGTATGGATGCAGAGGTGGCTCCAGCATCGAAACTAGTGGATGAACAGCACCCTTGTTTG	Contig11S	ACCCTCCTTGCCCTACACCAGAGCTTGTTCTGGGTTTGAGTCCTCACTCTGATGGAGGGGGGCTAACATTGCTCCTGCAGGATGACGAAACAGTAGGCTTGCATGTCCGGAAAGATAATCAATGGATTCCTGTGCAACCCATTCCATATGGCCTTGTTGTAAACATTGGAGACTTACTAGAGGTAATGACAAACGGGAGATATAAAAGTGTGGAGCATCGCGCAGTCACAAATGTAGAGAGAGCCAGACTTTCTATTGCGCTGTTTTACAATGCAGGTATGGATGCAGAGGTGGCTCCAGCATCGAAACTAGTGGATGAACAGCACCCGTGCTTGT	336		Germin-like protein 3	AAQ63185.2	Vitis vinifera	1e-13	68.2 bits (165)	33/34 (97%)	-2.86268	3.41501e-10	3.83179e-08
32.01		335	4-4JMC3	FN256499	ACCCTCCTTGCCCTACACCAGAGCTTGTTCTGGGTTTGAGTCCTCACTCTGATGGAGGGGGGCTAACATTGCTCCTGCAGGATGACGAAACAGTAGGCTTGCATGTCCGGAAAGATAATCAATGGATTCCTGTGCAACCCATTCCATATGGCCTTGTTGTAAACATTGGAGACTTACTAGAGGTAATGACAAACGGGAGATATAAAAGTGTGGAGCATCGCGCAGTCACAAATGTAGAGAGAGCCAGACTTTCTATTGCGCTGTTTTACAATGCAGGTATGGATGCAGAGGTGGCTCCAGCATCGAAACTAGTGGATGAACGGCACCCGTGCTTG	Contig11S	ACCCTCCTTGCCCTACACCAGAGCTTGTTCTGGGTTTGAGTCCTCACTCTGATGGAGGGGGGCTAACATTGCTCCTGCAGGATGACGAAACAGTAGGCTTGCATGTCCGGAAAGATAATCAATGGATTCCTGTGCAACCCATTCCATATGGCCTTGTTGTAAACATTGGAGACTTACTAGAGGTAATGACAAACGGGAGATATAAAAGTGTGGAGCATCGCGCAGTCACAAATGTAGAGAGAGCCAGACTTTCTATTGCGCTGTTTTACAATGCAGGTATGGATGCAGAGGTGGCTCCAGCATCGAAACTAGTGGATGAACAGCACCCGTGCTTGT	336		Germin-like protein 3	AAQ63185.2	Vitis vinifera	1e-13	68.2 bits (165)	33/34 (97%)	-1.30506	2.17901e-07	4.21657e-06
32.01		257	4-6JME1	FN256504	ACGCGGGCGAAACAGTAGGCTTGCATGTCCGGAAAGATAATCAATGGATTCCTGTGTAACCCATTCCATATGGCCTTGTTGTAAACATTGGAGACTTACTAGAGGTAATGACAAACGGGAGATATAAAAGTGTGGAGCATCGCGCAGTCACAAATGTAGAGAGAGCCAGACTTTCTATTGCGCTGTTTTACAATGCAGGTATGGATGCAGAGGTGGCTCCAGCATCGAAACTAGTGGATGAACAGCACCCGTGCTTG	Contig11S	ACCCTCCTTGCCCTACACCAGAGCTTGTTCTGGGTTTGAGTCCTCACTCTGATGGAGGGGGGCTAACATTGCTCCTGCAGGATGACGAAACAGTAGGCTTGCATGTCCGGAAAGATAATCAATGGATTCCTGTGCAACCCATTCCATATGGCCTTGTTGTAAACATTGGAGACTTACTAGAGGTAATGACAAACGGGAGATATAAAAGTGTGGAGCATCGCGCAGTCACAAATGTAGAGAGAGCCAGACTTTCTATTGCGCTGTTTTACAATGCAGGTATGGATGCAGAGGTGGCTCCAGCATCGAAACTAGTGGATGAACAGCACCCGTGCTTGT	336		Germin-like protein 3	AAQ63185.2	Vitis vinifera	1e-13	68.2 bits (165)	33/34 (97%)	-2.69277	1.14221e-10	1.92945e-08
32.01		335	4-6JMF2	FN256618	ACCCTCCTTGCCCTACACCAGAGCTTGTTCTGGGTTTAAGTCCTCACTCTGATGGAGGGGGGCTAACATTGCTCCTGCAGGATGACGAAACAGTAGGCTTGCATGTCCGGAAAGATAATCAATGGATTCCTGTGCAACCCATTCCATATGGCCTTGTTGTAAACATTGGAGACTTGCTAGAGGTAATGACAAACGGGAGATATAAAAGTGTGGAGCATCGCGCAGTCACAAATGCAGAGAGAGCCAGACTTTCTATTGCGCTGTTTTACAATGCAGGTATGGATGCAGAGGTGGCTCCAGCATCGAAACTAGTGGATGAACAGCACCCTTGTTTG	Contig11S	ACCCTCCTTGCCCTACACCAGAGCTTGTTCTGGGTTTGAGTCCTCACTCTGATGGAGGGGGGCTAACATTGCTCCTGCAGGATGACGAAACAGTAGGCTTGCATGTCCGGAAAGATAATCAATGGATTCCTGTGCAACCCATTCCATATGGCCTTGTTGTAAACATTGGAGACTTACTAGAGGTAATGACAAACGGGAGATATAAAAGTGTGGAGCATCGCGCAGTCACAAATGTAGAGAGAGCCAGACTTTCTATTGCGCTGTTTTACAATGCAGGTATGGATGCAGAGGTGGCTCCAGCATCGAAACTAGTGGATGAACAGCACCCGTGCTTGT	336		Germin-like protein 3	AAQ63185.2	Vitis vinifera	1e-13	68.2 bits (165)	33/34 (97%)	-2.40639	3.87147e-09	2.19271e-07
32.01		335	4-8JMD11	FN256514	ACAAGCACGGGTGCTGTTCATCCACTAGTTTCGATGCTGGAGCCACCTCTGCATCCATACCTGCATTGTATAACAGCGCAATAGAAAGTCTGGCTCTCTCTACATTTGTGACTGCGCGATGCTCCACACTTTTATATCTCCCGTTTGTCATTACCTCTAGTAAGTCTCCAATGGTTACAACAAGGCCATATGGAATGGGTTGCACAGGAATCCATTGATTATCTTTCCGGACACGCAAGCCTACTGTTTCGTCATCCTGCAGGAGCAATGTTAGCCCCCCTCCATCAGAGTGAGGACTCAAACCCAGAACAAGCTCTGGTGTAGGGCAAGGAGGG	Contig11S	ACCCTCCTTGCCCTACACCAGAGCTTGTTCTGGGTTTGAGTCCTCACTCTGATGGAGGGGGGCTAACATTGCTCCTGCAGGATGACGAAACAGTAGGCTTGCATGTCCGGAAAGATAATCAATGGATTCCTGTGCAACCCATTCCATATGGCCTTGTTGTAAACATTGGAGACTTACTAGAGGTAATGACAAACGGGAGATATAAAAGTGTGGAGCATCGCGCAGTCACAAATGTAGAGAGAGCCAGACTTTCTATTGCGCTGTTTTACAATGCAGGTATGGATGCAGAGGTGGCTCCAGCATCGAAACTAGTGGATGAACAGCACCCGTGCTTGT	336		Germin-like protein 3	AAQ63185.2	Vitis vinifera	1e-13	68.2 bits (165)	33/34 (97%)	-3.55167	2.31307e-08	8.23007e-07
32.01		335	4-9JME2	FN256526	ACCCTCCTTGCCCTACACCAGAGCTTGTTCTGGGTTTGAGTCCTCACTCTGATGGAGGGGGGCTAACATTGCTCCTGCAGGATGACGAAACAGTAGGCTTGCATGTCCGGAAAGGTAATCAATGGATTCCTGTGCAACCCATTCCATATGGCCTTGTTGTAAACATTGGAGACTTACTAGAGGTAATGACAAACGGGAGATATAAAAGTGTGGAGCATCGCGCAGTCACAAATGTAGAGAGAGCCAGACTTTCTATTGCGCTGTTTTACAATGCAGGTATGGATGCAGAGGTGGCTCCAGCATCGAAACTAGTGGATGAACAGCACCCGTGCTTG	Contig11S	ACCCTCCTTGCCCTACACCAGAGCTTGTTCTGGGTTTGAGTCCTCACTCTGATGGAGGGGGGCTAACATTGCTCCTGCAGGATGACGAAACAGTAGGCTTGCATGTCCGGAAAGATAATCAATGGATTCCTGTGCAACCCATTCCATATGGCCTTGTTGTAAACATTGGAGACTTACTAGAGGTAATGACAAACGGGAGATATAAAAGTGTGGAGCATCGCGCAGTCACAAATGTAGAGAGAGCCAGACTTTCTATTGCGCTGTTTTACAATGCAGGTATGGATGCAGAGGTGGCTCCAGCATCGAAACTAGTGGATGAACAGCACCCGTGCTTGT	336		Germin-like protein 3	AAQ63185.2	Vitis vinifera	1e-13	68.2 bits (165)	33/34 (97%)	-1.56907	3.76823e-05	0.000258694
32.01		191	4-12JMA6	FN256640	ACTATTTATCTATCCTGATCAACCTGAAAACTTAGACAGTTCCTACACAACTCTGCTCTTAATCGATGGGCGAAACGACAATCTTTCCTTTGGCTCGTCCGCTCTCCTGATGTTTGAAAGCCCCTATAACATCAGAGAATGAAAAAGGGCTCTTTGGATCGATCACTGGTTTCAACTTCTCACTTTCTATG	Singleton			TC100199	alcohol dehydrogenase, putative	EEF50413.1	Ricinus communis	3e-18	96.7 bits (239)	65/90 (72%)	-1.57614	1.27701e-07	2.86516e-06
32.01		304	4-10JMC7	FN256528	ACGTTCACTCTACGCAACATTTTCCAGAATGCAGATGTTAGTAACGATACGGGCGGGATTCGAGCAGCAACCAATTCTCAGAACTTTCCTGCACTGCGAACAcgagGGCTATCTGTAGTAAGGTTTAAAGTGGTTCCCTGTGGATGCAACCTTCCCCATACACATCCAAGAGCTACAGAAGTTCTTTCTCTTTTATCTGGTGGACCTCTTCAAGTTGGTTTGGCTGATACCAATGGCGTGTCACACGTCGATATTCTTTACCCGGGGGACGTTACTGTATTTCCCAGAGGTGTGCTCCATTTTG	Contig12S	ACAAAATGGAGCACACCTCTGGGAAATACAGTAACGTCCCCCGGGTAAAGAATATCGACGTGTGACACGCCATTGGTATCAACCAAACCAACTTGAAGAGGTCCACCAGATAAAAGAGAAAGAACTTCTGTAGCTCTTGGATGTGTATGGGGAAGGTTGCATCCACAGGGAACCATTTTAAACCTTACTACAGATAGCCCTTGTGTTCGCAGTGCAGGAAAGTTCTGAGAATTGGTTGCTGCTCGAATCCCGCCCGTATCGTTACTAACATCTGCATTCTGGAAAATGTTGCGTAGAGTGAACGTA	306		Germin-like protein 3	AAQ63185.2	Vitis vinifera	1e-13	79.0 bits (193)	56/92 (60%)	-0.686546	6.08297e-06	5.73463e-05
32.01		304	4-11JMF12	FN256533	ACAAAATGGAGCACACCTCTGGGAAATACAGTAACGTCCCCCGGGTAAAGAATATCGACGTGTGACACGCCATTGGTATCAACCAAACCAACTTGAAGAGGTCCACCAGATAAAAGAGAAAGAACTTCTGTAGCTCTTGGATGTGTATGGGGAAGGTTGCATCCACAGGGAACCATTTTAAACCTTACTACAGATAGCCCTTGTGTTCGCAGTGCAGGAAAGTTCTGAGAATTGGTTGCTGCTCGAATCCCGCCTGTATCGTTACTAACATCTGCATTCTGGAAAATGTTGCGTAGAGTGAACG	Contig12S	ACAAAATGGAGCACACCTCTGGGAAATACAGTAACGTCCCCCGGGTAAAGAATATCGACGTGTGACACGCCATTGGTATCAACCAAACCAACTTGAAGAGGTCCACCAGATAAAAGAGAAAGAACTTCTGTAGCTCTTGGATGTGTATGGGGAAGGTTGCATCCACAGGGAACCATTTTAAACCTTACTACAGATAGCCCTTGTGTTCGCAGTGCAGGAAAGTTCTGAGAATTGGTTGCTGCTCGAATCCCGCCCGTATCGTTACTAACATCTGCATTCTGGAAAATGTTGCGTAGAGTGAACGTA	306		Germin-like protein 3	AAQ63185.2	Vitis vinifera	1e-13	79.0 bits (193)	56/92 (60%)	-1.14587	1.46011e-06	1.80955e-05
32.01		304	4-13JMD6	FN256530	ACGTTCACTCTACGCAACATTTTCCAGAATGCAGATGTTAATAACGATATGGGCGGGATTCGAGCAGCAACCAATTCTCAGAACTTTCCTGCACTGCGAACACAAGGGCTATCTGTAGTAAGGTTTagaATGGTTCCCTGTGGATGCAACCTTCCCCATACACATCCAAGAGCTACAGAAGTTCTTTCTCTTTTATCTGGTGGACCTCTTCAAGTTGGTTTGGTTGACACCCATGGCGTGTCACACGTCGATATTCTTTACCCGGGGGACGTTACTGTATTTCCCAGAGGTGTGCTCCATTTTG	Contig12S	ACAAAATGGAGCACACCTCTGGGAAATACAGTAACGTCCCCCGGGTAAAGAATATCGACGTGTGACACGCCATTGGTATCAACCAAACCAACTTGAAGAGGTCCACCAGATAAAAGAGAAAGAACTTCTGTAGCTCTTGGATGTGTATGGGGAAGGTTGCATCCACAGGGAACCATTTTAAACCTTACTACAGATAGCCCTTGTGTTCGCAGTGCAGGAAAGTTCTGAGAATTGGTTGCTGCTCGAATCCCGCCCGTATCGTTACTAACATCTGCATTCTGGAAAATGTTGCGTAGAGTGAACGTA	306		Germin-like protein 3	AAQ63185.2	Vitis vinifera	1e-13	79.0 bits (193)	56/92 (60%)	-1.32252	2.89055e-06	3.14633e-05
32.01		304	4-13JMG11	FN256545	ACAAAATGGAGCACACCACTGGGAAATACAGTAACGTCCCCCGGGTAAAGAATATCGACGTGTGACACGCCATTGGTGTCAACCAAACCAACTTGAAGAGGTCCACCAGATAAAAGAGAAAGAACTTCTGTAGCTCTTGGATGTGTATGGGGAAGGTTGCATCCACAGGGAACCACTTTAAACCTTACTACAGATAGCCCTTGTGTTCGCAGTGCAGGAAAGTTCTGAGAATTGGTTGCTGCTCGAATCCCGCCCGTATCGTTACTAACATCTGCATTCTGGAAAATGTTGCGTAGAGTGAACG	Contig12S	ACAAAATGGAGCACACCTCTGGGAAATACAGTAACGTCCCCCGGGTAAAGAATATCGACGTGTGACACGCCATTGGTATCAACCAAACCAACTTGAAGAGGTCCACCAGATAAAAGAGAAAGAACTTCTGTAGCTCTTGGATGTGTATGGGGAAGGTTGCATCCACAGGGAACCATTTTAAACCTTACTACAGATAGCCCTTGTGTTCGCAGTGCAGGAAAGTTCTGAGAATTGGTTGCTGCTCGAATCCCGCCCGTATCGTTACTAACATCTGCATTCTGGAAAATGTTGCGTAGAGTGAACGTA	306		Germin-like protein 3	AAQ63185.2	Vitis vinifera	1e-13	79.0 bits (193)	56/92 (60%)	-1.05433	1.5629e-05	0.000124318
32.01		306	4-14JMF12	FN256548	ACAAAATGGAGCACACCACTGGGAAATACAGTAACGTCCCCCGGGTAAAGAATATCGACGTGTGACACGCCATTGGTGTCAACCAAACCAACTTGAAGAGGTCCACCAGATAAAAGAGAAAGAACTTCTGTAGCTCTTGGATGTGTATGGGGAAGGTTGCATCCACAGGGAACCACTTTAAACCTTACTACAGATAGCCCTTGTGTTCGCAGTGCAGGAAAGTTCTGAGAATTGGTTGCTGCTCGAATCCCGCCCGTATCGTTACTAACATCTGCATTCTGGAAAATGTTGCGTAGAGTGAACGTA	Contig12S	ACAAAATGGAGCACACCTCTGGGAAATACAGTAACGTCCCCCGGGTAAAGAATATCGACGTGTGACACGCCATTGGTATCAACCAAACCAACTTGAAGAGGTCCACCAGATAAAAGAGAAAGAACTTCTGTAGCTCTTGGATGTGTATGGGGAAGGTTGCATCCACAGGGAACCATTTTAAACCTTACTACAGATAGCCCTTGTGTTCGCAGTGCAGGAAAGTTCTGAGAATTGGTTGCTGCTCGAATCCCGCCCGTATCGTTACTAACATCTGCATTCTGGAAAATGTTGCGTAGAGTGAACGTA	306		Germin-like protein 3	AAQ63185.2	Vitis vinifera	1e-13	79.0 bits (193)	56/92 (60%)	-1.36245	3.96703e-07	6.82362e-06
32.01		304	4-14JMG10	FN256551	ACGTTCACTCTACGCAACATTTTCCAGAATGCAGATGTTAGTAACGATACGGGCGGGATTCGAGCAGCAACCAATTCTCAGAACTTTCCTGCACTGCGAACACAAGGGCTGTCTGTAGTAAGGTTTAAAGTGGTTCCCTGTGGATGCAACCTTCCCCATACACATCCAAGAGCTACAGAAGTTCTTTCTCTTTTATCTGGTGGACCTCTTCAAGTTGGTTTGGTTGACACCAATGGCGTGTCACACGTCGATATTCTTTACCCGGGGGACGTTACTGTATTTCCCAGTGGTGTGCTCCATTTTG	Contig12S	ACAAAATGGAGCACACCTCTGGGAAATACAGTAACGTCCCCCGGGTAAAGAATATCGACGTGTGACACGCCATTGGTATCAACCAAACCAACTTGAAGAGGTCCACCAGATAAAAGAGAAAGAACTTCTGTAGCTCTTGGATGTGTATGGGGAAGGTTGCATCCACAGGGAACCATTTTAAACCTTACTACAGATAGCCCTTGTGTTCGCAGTGCAGGAAAGTTCTGAGAATTGGTTGCTGCTCGAATCCCGCCCGTATCGTTACTAACATCTGCATTCTGGAAAATGTTGCGTAGAGTGAACGTA	306		Germin-like protein 3	AAQ63185.2	Vitis vinifera	1e-13	79.0 bits (193)	56/92 (60%)	-1.41321	4.85491e-06	4.7955e-05
32.01		298	4-2JMD8	FN256451	ACTCTACACAACATTTTCCAGAATGCAGATGTTAGTAACGATACAGGCGGGATTCGAGCAGCAACCAATTCTCAGAACTTTCCTGCACTGCGAACACAAGGGCTATCTGTAGTAAGGTTTAAAATGGTTCCCTGTGGATGCAACCTTCCCCATACACATCCAAGAGCTACAGAAGTTCTTTCTCTTTTATCTGGTGGACCTCTTCAAGTTGGTTTGGTTGATACCAATGGCGTGTCACACGTCGATATTCTTTACCCGGGGGACGTTACTGTATTTCCCAGAGGTGTGCTCCATTTTG	Contig12S	ACAAAATGGAGCACACCTCTGGGAAATACAGTAACGTCCCCCGGGTAAAGAATATCGACGTGTGACACGCCATTGGTATCAACCAAACCAACTTGAAGAGGTCCACCAGATAAAAGAGAAAGAACTTCTGTAGCTCTTGGATGTGTATGGGGAAGGTTGCATCCACAGGGAACCATTTTAAACCTTACTACAGATAGCCCTTGTGTTCGCAGTGCAGGAAAGTTCTGAGAATTGGTTGCTGCTCGAATCCCGCCCGTATCGTTACTAACATCTGCATTCTGGAAAATGTTGCGTAGAGTGAACGTA	306		Germin-like protein 3	AAQ63185.2	Vitis vinifera	1e-13	79.0 bits (193)	56/92 (60%)	-1.59776	6.72474e-08	1.79453e-06
32.01		304	4-4JME2	FN256500	ACAAAATGGAGCACACCTCTGGGAAATACAGTAACGTCCCCCGGGTAAAGAATATCGACGTGTGACACGCCATTGGTATCAACCAAACCAACTTGAAGAGGTCCACCAGATAAAAGAGAAAGAACTTCTGTAGCTCTTGGATGTGTATGGGGAAGGTTGCATCCACAGGGAACCATTTTAAACCTTACTACAGATAGCCCTTGTGTTCGCAGTGCAGGAAAGTTCTGAGAATTGGTTGCTGCTCGAATCCCGCCTGTATCGTTACTAACATCTGCATTCTGGAAAATGTTGCGTAGAGTGAACG	Contig12S	ACAAAATGGAGCACACCTCTGGGAAATACAGTAACGTCCCCCGGGTAAAGAATATCGACGTGTGACACGCCATTGGTATCAACCAAACCAACTTGAAGAGGTCCACCAGATAAAAGAGAAAGAACTTCTGTAGCTCTTGGATGTGTATGGGGAAGGTTGCATCCACAGGGAACCATTTTAAACCTTACTACAGATAGCCCTTGTGTTCGCAGTGCAGGAAAGTTCTGAGAATTGGTTGCTGCTCGAATCCCGCCCGTATCGTTACTAACATCTGCATTCTGGAAAATGTTGCGTAGAGTGAACGTA	306		Germin-like protein 3	AAQ63185.2	Vitis vinifera	1e-13	79.0 bits (193)	56/92 (60%)	-0.993306	2.36864e-05	0.000177327
32.01		304	4-5JMG3	FN256507	ACAAAATGGAGCACACCACTGGGAAATACAGTAACGTCCCCCGGGTAAAGAATATCGACGTGTGACACGCCATTGGTGTCAACCAAACCAACTTGAAGAGGTCCACCAGATAAAAGAGAAAGAACTTCTGTAGCTCTTGGATGTGTATGGGGAAGGTTGCATCCACAGGGAACCACTTTAAACCTTACTACAGATAGCCCTTGTGTTCGCAGTGCAGGAAAGTTCTGAGAATTGGTTGCTGCTCGAATCCCGCCCGTATCGTTACTAACATCTGCATTCTGGAAAATGTTGCGTAGAGTGAACG	Contig12S	ACAAAATGGAGCACACCTCTGGGAAATACAGTAACGTCCCCCGGGTAAAGAATATCGACGTGTGACACGCCATTGGTATCAACCAAACCAACTTGAAGAGGTCCACCAGATAAAAGAGAAAGAACTTCTGTAGCTCTTGGATGTGTATGGGGAAGGTTGCATCCACAGGGAACCATTTTAAACCTTACTACAGATAGCCCTTGTGTTCGCAGTGCAGGAAAGTTCTGAGAATTGGTTGCTGCTCGAATCCCGCCCGTATCGTTACTAACATCTGCATTCTGGAAAATGTTGCGTAGAGTGAACGTA	306		Germin-like protein 3	AAQ63185.2	Vitis vinifera	1e-13	79.0 bits (193)	56/92 (60%)	-1.62431	5.20982e-08	1.49907e-06
32.01		304	4-6JMA4	FN256509	ACAAAATGGAGCACACCTCTGGGAAATACAGTAACGTCCCCCGGGTAAAGAATATCGACGTGTGGCACGCCATTGGTATCAACCAAACCAACTTGAAGAGGTCCACCAGATAAAAGAGAAAGAACTTCTGTAGCTCTTGGATGTGTATGGGGAAGGTTGCATCCACAGGGAACCATTTTAAACCTTACTACAGATAGCCCTTGTGTTCGCGGTGCGGGAAAGTTCTGAGAATTGGTTGCTGCTCGAATCCCGCCTGTATCGTTACTAACATCTGCATTCTGGAACATGTTGCGTAGAGTGAACG	Contig12S	ACAAAATGGAGCACACCTCTGGGAAATACAGTAACGTCCCCCGGGTAAAGAATATCGACGTGTGACACGCCATTGGTATCAACCAAACCAACTTGAAGAGGTCCACCAGATAAAAGAGAAAGAACTTCTGTAGCTCTTGGATGTGTATGGGGAAGGTTGCATCCACAGGGAACCATTTTAAACCTTACTACAGATAGCCCTTGTGTTCGCAGTGCAGGAAAGTTCTGAGAATTGGTTGCTGCTCGAATCCCGCCCGTATCGTTACTAACATCTGCATTCTGGAAAATGTTGCGTAGAGTGAACGTA	306		Germin-like protein 3	AAQ63185.2	Vitis vinifera	1e-13	79.0 bits (193)	56/92 (60%)	-1.08119	1.23424e-06	1.62067e-05
32.01		304	4-7JMC3	FN256519	ACAAAATGGAGCACACCTCTGGGAAATACAGTAACGTCCCCCGGGTAAAGAATATCGACGTGTGACACGCCATTGGTGTCAACCAAACCAACTTGAAGAGGTCCACCAGATAAAAGAGAAAGAACTTCTGTAGCTCTTGGATGTGTATGGGGAAGGTTGCATCCACAGGGAACCATTTTAAACCTTACTACAGATAGCCCTTGTGTTCGCAGTGCAGGAAAGTTCTGAGAATTGGTTGCTGCTCGAATCCCGCCCGTATCGTTATTAACATCTGCATTCTGGAAAATGTTGCGTAGAGTGAACG	Contig12S	ACAAAATGGAGCACACCTCTGGGAAATACAGTAACGTCCCCCGGGTAAAGAATATCGACGTGTGACACGCCATTGGTATCAACCAAACCAACTTGAAGAGGTCCACCAGATAAAAGAGAAAGAACTTCTGTAGCTCTTGGATGTGTATGGGGAAGGTTGCATCCACAGGGAACCATTTTAAACCTTACTACAGATAGCCCTTGTGTTCGCAGTGCAGGAAAGTTCTGAGAATTGGTTGCTGCTCGAATCCCGCCCGTATCGTTACTAACATCTGCATTCTGGAAAATGTTGCGTAGAGTGAACGTA	306		Germin-like protein 3	AAQ63185.2	Vitis vinifera	1e-13	79.0 bits (193)	56/92 (60%)	-1.74121	1.44297e-07	3.14131e-06
32.01		304	4-8JMD2	FN256554	ACGTTCACTCTACGCAACATTTTCCAGAATGCAGATGTTAGTAACGATACAGGCGGGATTCGAGCAGCAACCAATTCTCAGAACTTTCCTGCACTGCGAACACAAGGGCTATCTGTAGTAAGGTTTAAAATGGTTCCCTGTGGATGCAACCTTCCCCATACACACCCAAGAGCTACAGAAGTTCTTTCTCTTTTATCTGGTGGACCTCTTCAAGTTGGTTTGGTTGATACCAATGGCGTGTCACACGTCGATATTCTTTACCCGGGGGACGTTACTGTATTTCCCAGAGGTGTGCTCCATTTTG	Contig12S	ACAAAATGGAGCACACCTCTGGGAAATACAGTAACGTCCCCCGGGTAAAGAATATCGACGTGTGACACGCCATTGGTATCAACCAAACCAACTTGAAGAGGTCCACCAGATAAAAGAGAAAGAACTTCTGTAGCTCTTGGATGTGTATGGGGAAGGTTGCATCCACAGGGAACCATTTTAAACCTTACTACAGATAGCCCTTGTGTTCGCAGTGCAGGAAAGTTCTGAGAATTGGTTGCTGCTCGAATCCCGCCCGTATCGTTACTAACATCTGCATTCTGGAAAATGTTGCGTAGAGTGAACGTA	306		Germin-like protein 3	AAQ63185.2	Vitis vinifera	1e-13	79.0 bits (193)	56/92 (60%)	-1.80755	3.32732e-08	1.06894e-06
32.01		304	4-8JMG12	FN256522	ACGTTCACTCTACGCAACATTTTCCAGAATGCAGATGTTAGTAACGATACAGGCGGGATTCGAGCAGCAACCAATTCTCAGAACTTTCCTGCACTGCGAACACAAGGGCTATCTGTAGTAAGGTTTAAAATGGTTCCCTGTGGATGCAACCTTCCCCATACACATCCAAGAGCTACAGAAGTTCTTTCTCTTTTATCTGGTGGACCTCTTCAAGTTGGTTTGGTTGATACCAATGGCGTGTCACACGTCGATATTCTTTACCCGGGGGACGTTACTGTATTTCCCAGAGGTGTGCTCCATTTTG	Contig12S	ACAAAATGGAGCACACCTCTGGGAAATACAGTAACGTCCCCCGGGTAAAGAATATCGACGTGTGACACGCCATTGGTATCAACCAAACCAACTTGAAGAGGTCCACCAGATAAAAGAGAAAGAACTTCTGTAGCTCTTGGATGTGTATGGGGAAGGTTGCATCCACAGGGAACCATTTTAAACCTTACTACAGATAGCCCTTGTGTTCGCAGTGCAGGAAAGTTCTGAGAATTGGTTGCTGCTCGAATCCCGCCCGTATCGTTACTAACATCTGCATTCTGGAAAATGTTGCGTAGAGTGAACGTA	306		Germin-like protein 3	AAQ63185.2	Vitis vinifera	1e-13	79.0 bits (193)	56/92 (60%)	-1.7759	9.85926e-08	2.39885e-06
32.01		251	4-8JME5	FN564409	CGGGATTCGAGCAGCAACCAATTCTCAGAACTTTCCTGCACTGCGAACACAAGGGCTATCTGTAGTAAGGTTTAAAATGGTTCCCTGTGGATGCAACCTTCCCCATACACATCCAAGAGCTACAGAAGTTCTTTCTCTTTTATCTGGTGGACCTCTTCAAGTTGGTTTGGTTGACACCAATGGCGTGTCACACGTCGATATTCTTTACCCGGGGGACGTTACTGTATTTCCCAGAGGTGTGCTCCATTTTG	Contig12S	ACAAAATGGAGCACACCTCTGGGAAATACAGTAACGTCCCCCGGGTAAAGAATATCGACGTGTGACACGCCATTGGTATCAACCAAACCAACTTGAAGAGGTCCACCAGATAAAAGAGAAAGAACTTCTGTAGCTCTTGGATGTGTATGGGGAAGGTTGCATCCACAGGGAACCATTTTAAACCTTACTACAGATAGCCCTTGTGTTCGCAGTGCAGGAAAGTTCTGAGAATTGGTTGCTGCTCGAATCCCGCCCGTATCGTTACTAACATCTGCATTCTGGAAAATGTTGCGTAGAGTGAACGTA	306		Germin-like protein 3	AAQ63185.2	Vitis vinifera	1e-13	79.0 bits (193)	56/92 (60%)	-1.21692	3.20847e-05	0.000224933
32.01		466	4-10JMG7	FN256579	ACTCAACGTTGGCAGCGTGGAAGCTGATTATTTGTCTGCACTTAACAGTGAAAATCCGGGCACTCTGATAAGCAGTGAGGGTTTGTTCCAAATGCCCCTGAGAGCAGTGGCAACATCTTTGAACGTTGACGACCAGACAATACAATGGCTGAATTCAAGCGTGCACCGATACAGTCCCGGTCTGAAGAAAACTTCAAACAGTGGTTGTGTCCCCGGCAGAGATATTACCACAGCCTTTTAGACAGCATTGCCCTGGCTATTCGGCAAATATAAATATATAGCCAGTAACACCATGCCAACATGTAGGTTAGCTACGTTGGCTTTGGAACTTGAAGCAATGAAAAATAAATGAGGCTTGTTACTCAATGAATGTGAATTCTACATACTCTGATCTTAATT…	Contig15S	ACTCAACGTTGGCAGCGTGGAAGCTGATTATTTGTCTGCACTTAACAGTGAAAATCCGGGCACTCTGATAAGCAGTGAGGGTTTGTTCCAAATGCCCCTGAGAGCAGTGGCAACATCTTTGAACGTTGACGACCAGACAATACAATGGCTGAATTCAAGCGTGCACCGATACAGTCCCGGTCTGAAGAAAACTTCAAACAGTGGTTGTGTCCCCGGCAGAGATATTACCACAGCCTTTTAGTCAGCATTGCCCTGGCTATTCGGCAAATATAAATATATAGCCAGTAACACCATGCCAACATGTAGGTTAGCTACGTTGGCTTTGGAACTTGAAGCAATGAAAAATAAATGAGGCTTGTTACTCAATGAATGTGAATTCTACATACTCTGATCTTAATT…	466	BX253018	Germin-like protein 4-1	EAZ32000.1	Oryza sativa	4e-11	53.5 bits (127)	45/74 (60%)	-1.18383	9.55693e-07	1.31049e-05
32.01		395	4-3JMA9	FN552563	ACTCAACGTTGGCAGCGTGGAAGCTGATTATTTGTCTGCACTTAACAGTGAAAATCCGGGCACTCTGATAAGCAGTGAGGGTTTGTTCCAAATGCCCCTGAGAGCAGTGGCAACATCTTTGAACGTTGACGACCAGACAATACAATGGCTGAATTCAAGCGTGCACCGATACAGTCCCGGTCTGAAGAAAACTTCAAACAGTGGTTGTGTCCCCGGCAGAGATATTACCACAGCCTTTTAGTCAGCATTGCCCTGGCTATTCGGCAAATATAAATATATAGCCAGTAACACCATGCCAACATGTAGGTTAGCTACGTTGGCTTTGGAACTTGAAGCAATGAAAAATAAATGAGGCTTGTTACTCAATGAATGTGAATTCTACATACTCTGATCTT	Contig15S	ACTCAACGTTGGCAGCGTGGAAGCTGATTATTTGTCTGCACTTAACAGTGAAAATCCGGGCACTCTGATAAGCAGTGAGGGTTTGTTCCAAATGCCCCTGAGAGCAGTGGCAACATCTTTGAACGTTGACGACCAGACAATACAATGGCTGAATTCAAGCGTGCACCGATACAGTCCCGGTCTGAAGAAAACTTCAAACAGTGGTTGTGTCCCCGGCAGAGATATTACCACAGCCTTTTAGTCAGCATTGCCCTGGCTATTCGGCAAATATAAATATATAGCCAGTAACACCATGCCAACATGTAGGTTAGCTACGTTGGCTTTGGAACTTGAAGCAATGAAAAATAAATGAGGCTTGTTACTCAATGAATGTGAATTCTACATACTCTGATCTTAATT…	466	BX253018	Germin-like protein 4-1	EAZ32000.1	Oryza sativa	4e-11	53.5 bits (127)	45/74 (60%)	-1.66637	9.50174e-09	4.42142e-07
32.01		398	4-6JMA6	FN256510	ACTCAACGTTGGCAGCGTGGAAGCTGATTATTTGTCTGCACTTAACAGTGAAAATCCGGGCACGCTGATAAGCAGTGAGGGTTTGTTCCAAATGCCCCTGAGAGCAGTGGCAACATCTTTGAACGTTGACGACCATACAATACACTGGCTGAATTCAAGCTTGCACCGATACATTCCCGGTCTGAAGAAAACTTCAGACAGTGGTTGTGTCCCCGGCAGAGATATTACCACAGCCTTTTAGTCCGCATTTCCCTGGCTATTAGGCAAATATAAATATATAGTCAGTAGCACCATGCCAACATGTAGGTTAGCTACGTTGGCTTTGGAACTTGAAGCAATGAAAAAAAATGAGGCTTGTCACTCAATGAATGTGAATTCTACATACTCTGATGTTAATT	Contig15S	ACTCAACGTTGGCAGCGTGGAAGCTGATTATTTGTCTGCACTTAACAGTGAAAATCCGGGCACTCTGATAAGCAGTGAGGGTTTGTTCCAAATGCCCCTGAGAGCAGTGGCAACATCTTTGAACGTTGACGACCAGACAATACAATGGCTGAATTCAAGCGTGCACCGATACAGTCCCGGTCTGAAGAAAACTTCAAACAGTGGTTGTGTCCCCGGCAGAGATATTACCACAGCCTTTTAGTCAGCATTGCCCTGGCTATTCGGCAAATATAAATATATAGCCAGTAACACCATGCCAACATGTAGGTTAGCTACGTTGGCTTTGGAACTTGAAGCAATGAAAAATAAATGAGGCTTGTTACTCAATGAATGTGAATTCTACATACTCTGATCTTAATT…	466	BX253018	Germin-like protein 4-1	EAZ32000.1	Oryza sativa	4e-11	53.5 bits (127)	45/74 (60%)	-2.55285	3.82635e-07	6.7708e-06
32.01		618	GEM-079-G02	BX253205	CATTGTACCATCCTGAGGACTTGCCCTTCAAATTGGAGGACATGCCCACCAATTATGGGGGTTTCAGAGAAAAGGTTCAAAGGCTGAGCGTGAGGCAGATTCTCAAGGACCCCGAGCAGCTCAAGGGGTTGCCGACCCGTGGCGATGTCGAGCCGGGAAAGATTCCCAGCCTCTTGGACCTTGGTTTGAATCCTAATTTCGGCCAGGATAACAAGACTACTGCCAATGCATCTCTTGCTGGAGGTGAATCAGAAGCATTGCAAAGGCTTAAAAAGTTTGCTGTAGAATGTAGAGAGCAGCCCAACAAGCTTGGTAAGCATGGTTCTGGAGAAAGTCTGTATGGTGCAAACTTCTCATGTAAGATATCACCTTGGTTGGCCATGGGTTGTCTTTCACCAC…	Singleton				DNA photolyase, putative	EEF39277.1	Ricinus communis	1e-65	251 bits (642)	158/204 (77%)	-0.965941	2.94444e-07	7.31239e-06
32.07	1	487	4-8JMG5	FN552564	ACGCGGGTGCTTGGGAATGAAGCTTCTTCGAAAGCGAGACATTCCTGAAGAAAGATACACAAATGCCTTTCTAGGATTTGGTCCAGAGGAGACTAATTTTGTGGTGGAGCTTACATACAATTATGGAGTAGACTCTTACAAATTGGGGACTGGTTTTGGTCACTTTGGTATTGCAGTTGAAGATGTCTATAAAGCAGTTGATCTTATTAAAGCCAAAGGAGGAAAGGTTACTGGAGAACCAGGGCCAGTTAAAGGAGGGAAAACTGTAATTGCCTTTGTAGAAGACCCAGATGGTTATAAATTTGAGTTGATAGAGAGAGGTCCTACTCCAGAGCCATTATGCCAAGTCATGCTGAGAGTAGGAGATCTTGATCGTGCAATTAATTTTTATGAAAAGGC…	Singleton				Similar to lactoylglutathione lyase, putative / glyoxalase	XP_002284023.1	Vitis vinifera	3e-81	303 bits (776)	153/160 (95%)	-2.55561	1.20132e-07	2.73383e-06
36.2	1	456	GEM-107-D12	BX254918	GAATTCTGATCCCTTGTTGGATTGCATCGCAATTATGTGACTCCAACTTGCATGCCTTGTCTACAAAAATCATATATTTTTCGGCAACTGGGTCTCCTTGCCTCTGCTCTATTCGTCCTTGCAGAGCTATAAATACCTACCTTTGGTTGCAACAGCCACGGTTGTGGTGCCTCCTTTGAATTTCTAGGCAAAAATTCACTGTTTTCGACATTTTGTTTCACTGATTGAGGCCTTGCCTTGCTTTTCCTTGCACCATGGGATTTCCTGTTGGATATTCAGAACTTCTCGTCCCTAGGCTGGTCCTTAATGTAGCCTATCTGTTGGGATCTATCAGAAGCACCGTCTGCTGGCTTCTTCATCTTGTGGGTCTTGGAGAGTTTCTCGAAACTGAGACCTCCT…	Singleton			TC97204	Brassinosteroid-responsive ring-H2	AAD27870.1	Arabidopsis thaliana	8e-35	151 bits (381)	101/156 (64%)	-1.66708	4.91551e-07	1.10448e-05
40.02	3	225	13-5XLE12	FN256806	ACAAGGGAAAATGGGTTGCACCAATGATTGACAATCCAGATTTTAAGGATGATCCGGAACTTTATGTTTTCCCCAGTCTGAAATACTTAGGAATCGAACTATGGCAGGTGAAATCAGGAACATTATTTGATAACATTTTAGTATGTGATGATCCTGAATATGCGAAGAAGTTGGCAGAGGAGACATGGGGAAAACACAAGGATGCTGAAAGGGAAGCTTTTGAAG	Contig50S	ACAAGGGAAAATGGGTTGCACCAATGATTGACAATCCAGATTTTAACGATGATCCGGAACTTTATGTTTTCCCCAGTCTGAAATACTTAGGAATCGAACTATGGCAGGTGAAATCAGGAACATTATTTGATAGCATTTTAGTATGTGATGATCCTGAATATGCGAAGAAGTTGGCAGAGGAGACATGGGGAAAACACAAGGATGCTGAAAAGGAAGCTTTTGAAGCAGAAG	231		Calreticulin	AAG01147.1	Pinus taeda	8e-35	149 bits (376)	71/74 (95%)	-1.57687	2.53012e-07	4.73004e-06
40.02		222	14-1XLG4	FN564410	AATGGGTTGCACCAATGATTGACAATCCAGATTTTAacgaTGATCCGGAACTTTATGTTTTCCCCAGTCTGAAATACTTAGGAATCGAACTATGGCAGGTGAAATCAGGAACATTATTTGATAGCATTTTAGTATGTGATGATCCTGAATATGCGAAGAAGTTGGCAGAGGAGACATGGGGAAAACACAAGGATGCTGAAAAGGAAGCTTTTGAAGCAGAAG	Contig50S	ACAAGGGAAAATGGGTTGCACCAATGATTGACAATCCAGATTTTAACGATGATCCGGAACTTTATGTTTTCCCCAGTCTGAAATACTTAGGAATCGAACTATGGCAGGTGAAATCAGGAACATTATTTGATAGCATTTTAGTATGTGATGATCCTGAATATGCGAAGAAGTTGGCAGAGGAGACATGGGGAAAACACAAGGATGCTGAAAAGGAAGCTTTTGAAGCAGAAG	231		Calreticulin	AAG01147.1	Pinus taeda	8e-35	149 bits (376)	71/74 (95%)	-1.10498	1.87362e-07	3.87488e-06
40.02		179	14-1XLB10	FN564411	TCCGGAACTTTATGTTTTCCCCAGTCTGAAATACTTAGGAATCGAACTATGGCAGGTGAAATCAGGAACATTATTTGATAGCATTTTAGTATGTGATGATCCTGAATATGCGAAGAAGTTGGCAGAGGAGACATGGGGAAAACACAAGGATGCTGAAAAGGAAGCTTTTGAAGCAGAAG	Contig50S	ACAAGGGAAAATGGGTTGCACCAATGATTGACAATCCAGATTTTAACGATGATCCGGAACTTTATGTTTTCCCCAGTCTGAAATACTTAGGAATCGAACTATGGCAGGTGAAATCAGGAACATTATTTGATAGCATTTTAGTATGTGATGATCCTGAATATGCGAAGAAGTTGGCAGAGGAGACATGGGGAAAACACAAGGATGCTGAAAAGGAAGCTTTTGAAGCAGAAG	231		Calreticulin	AAG01147.1	Pinus taeda	8e-35	149 bits (376)	71/74 (95%)	-0.940236	1.61584e-06	1.95139e-05
40.02		393	4-6JMF4	FN256681	ACAAAGAAGGTTCATGCAATTCTTGGTCATGGTGGAAAGAACCATCCTATTAAGAAGGATGTATCATGTGAAACGGATCAGCTTACTCATGTTTATACTTTTATTCTTCGCCCTGATGCTACCTACAGCATTCTCATTGATAATAAGGAGAAAGATTCTGGAAGTTTATACACCGAATGGGATATTTTGCCACCAAAACAAATTAAGGATCCTGATGCCAAAAAGCCAGAAGACTGGGAAGACAAAGAATACATTCCTGATCCAGAAGACAAAAAGCCTGAGGGATATGATGACATTCCGCAGGAAATTCCAGATTCAGATGCCACAAAGCCAGAGGACTGGGACGATGAGGAGGATGGGGAGTGGAAAGCTCCAACCATTCCGAATCCAGAG	Singleton				Putative calreticulin	AAX21201.1	Phormium cookianum	1e-55	218 bits (556)	121/131 (92%)	-0.868834	4.61344e-06	4.57062e-05
40.02		339	GEM-068-C01	BX252633	GAAAGATGAGGAGGAGGAATCTAAGGATTCTGATGATGAGGACGTATCTGACGAGGCTGAAGAGCCAGAAGAGGACGAGGATAATGACGAGCATGACGAGTTGTAGGTGATAGGCATTACCCGGAACCTAGTTTGGGTGCAAGTGCTAACAATAATTCAAATGCTGTTGCTAGCTTAGTGAGAAATTATAACATGCTGCTAGTGTATTTGATGTCCAAAATGTTTTGGAACAAACTTGAGTTGATTTATATCAGGTCTTTTCCTGAAGGGGACGCATCAATTTTTCAGGGACTTAAGTTCAAATTAATCTGTTAACCAATGAAAACATTTATATTCCGA	Singleton			TC96822	Calreticulin	AAG01147.1	Pinus taeda	2e-46	189 bits (481)	124/131 (94%)	-1.22964	4.00248e-08	1.94415e-06
42.01	15	441	4-10JMD6	FN256690	ACATCATTTCTAGGTATGCATTGGTTGAAGAGGTTGCTTTTCGTTGCTGACTCCTCTTCATAACGTTGAAAATCTATTTAATGTCTCCACTACTTGGGAAAAAAAGAAAAAGAAACTTGGCACAAACAAAACTGAAACATCGAGGAGACCCAAAATAAAATCAAGAAATAAAGTGGGAGTGGTGGTGGGGGGACGGTTGTGACAAAGGAAGGAAGGAGAACAACAAGGGGGAAGGAAGGAGATCAACAAGGGGGAAGGTCAGAGGGGGGAGGTGGGAGAGATTGAAGGGGACCTTTTCCATCCTTCACGACCCATGCCATTTTTAGTCCCCACGATGTGTGAATTTCCAAGTGGCAATGCATGAACCACACACCTGGATTGTCTGCACGGAATCTGAGA…	Contig8	GCCAGGCACCCAATGGGACAAGATTCACTGCGTCTGTCAACAACATTTCTTTTGTTCTCCCAAACACTGCTCTTCTTCAGTCCCACTATTTCAAGCAGATGAAAGGAGTTTATAAGACTAATTTTCCAGACAATCCTCCATTCCCATTCAATTACACTGGCACTCCACCAAATAATACACAGGCTATGAATGGGACTAGAGTAAAAGTCCTTCCCTTTAACACAACTGTTCAATTGATTCTTCAAGACACCAGCATCTTCAGCACAGATAGTCACCCTGTCCATCTCCATGGCTTCAATTTCTTTGTGGTGGGCCAAGGTGTTGGAAACTACAATGAATCAACAGATGCACCAAATTTTAACCTCATTGACCCTGTTGAGAGAAACACTATCGGAGTCC…	817		Laccase	AAK37827.1	Pinus taeda	2e-71	273 bits (697)	164/175 (93%)	-1.48289	7.16174e-09	3.54158e-07
42.01		292	4-13JMF10	FN256542	ACATTGATTCGATACAGTTCTATTTCACTCTGATTGGTTGCCCCTTTTTGCCTTTTTCTCACCTTGAATAAATAACCATCCTCCTCATTCTATGAAAAGGCTCCCTGAGAAGAGAGGCCAAAGGTGGCATTGTATTTATTATGAAATCTTCCAGACAAAAACCCAACATCAACATCTGAAGCAAAAAATAAAATGAAACGAAAGTGATGGTGGTAACCGGAAGGAAGGAAGAAGATCAGCAAGGAGGGAGGTCAGAAGGGGGAGGTGGGAGAGTTTGAAGGGGCCCCCCGCG	Contig8	GCCAGGCACCCAATGGGACAAGATTCACTGCGTCTGTCAACAACATTTCTTTTGTTCTCCCAAACACTGCTCTTCTTCAGTCCCACTATTTCAAGCAGATGAAAGGAGTTTATAAGACTAATTTTCCAGACAATCCTCCATTCCCATTCAATTACACTGGCACTCCACCAAATAATACACAGGCTATGAATGGGACTAGAGTAAAAGTCCTTCCCTTTAACACAACTGTTCAATTGATTCTTCAAGACACCAGCATCTTCAGCACAGATAGTCACCCTGTCCATCTCCATGGCTTCAATTTCTTTGTGGTGGGCCAAGGTGTTGGAAACTACAATGAATCAACAGATGCACCAAATTTTAACCTCATTGACCCTGTTGAGAGAAACACTATCGGAGTCC…	817		Laccase	AAK37827.1	Pinus taeda	2e-71	273 bits (697)	164/175 (93%)	-0.621402	0.000181254	0.000972074
42.01		353	4-14JMC7	FN256547	CACGCAGGCATTTGGAGGTTCACACATCATGGGGGCTGAAGATGGCGTGGGTAGTAAAGAATGGAAAAGGGCCCCTTCAAACTCTCCCACCTCCCCCTTCTGACCTCCCTCCTTGCTGATCTTCTCCCTTCCTTCCCGTTACCACCATCACTTTCATTTCATTTTATTTTTTGTTTCAGATGTTGACATTGGGTTTTTGTCAGGAAGATTTCACAATAAATACAATGCCACCTTTGGCCTCTCTTCTCAAGCAGCCTTTTCATAGAACGAGGAGGAGGGCTATTTATTCAAGGTGAGAAAAAGGCAAAAAGGGGCAACCAATCAGAGTGAAGTAGAACTGTATTGAATCACTG	Contig8	GCCAGGCACCCAATGGGACAAGATTCACTGCGTCTGTCAACAACATTTCTTTTGTTCTCCCAAACACTGCTCTTCTTCAGTCCCACTATTTCAAGCAGATGAAAGGAGTTTATAAGACTAATTTTCCAGACAATCCTCCATTCCCATTCAATTACACTGGCACTCCACCAAATAATACACAGGCTATGAATGGGACTAGAGTAAAAGTCCTTCCCTTTAACACAACTGTTCAATTGATTCTTCAAGACACCAGCATCTTCAGCACAGATAGTCACCCTGTCCATCTCCATGGCTTCAATTTCTTTGTGGTGGGCCAAGGTGTTGGAAACTACAATGAATCAACAGATGCACCAAATTTTAACCTCATTGACCCTGTTGAGAGAAACACTATCGGAGTCC…	817		Laccase	AAK37827.1	Pinus taeda	2e-71	273 bits (697)	164/175 (93%)	-1.94293	2.36331e-08	8.31937e-07
42.01		288	4-6JMC2	FN256511	ACGCGGGGGTCCCTTCAAACTCTCCCGCCTCCCCCTTCCGACCTCCCTCCTTGTTGATCATCTTCTTTCCTTCTCGTGCCCACCATCATTTTCATTTCATTTCATTCTTGTTTCTTTTGTTTGTTTCGAACGTGGCGTTGGGTTTTTGTTAAGAAGAATTCACAATAAACATAGTGCCACCTTTGGCCTCTCTTCTCAGGTAGCCTTTTCATAGAACAAGGACGATGGTTATAAAAAGACAACAAGGTGCAACTAATCACAGTGAAGTAGAACTGTATTAAATCACTG	Contig8	GCCAGGCACCCAATGGGACAAGATTCACTGCGTCTGTCAACAACATTTCTTTTGTTCTCCCAAACACTGCTCTTCTTCAGTCCCACTATTTCAAGCAGATGAAAGGAGTTTATAAGACTAATTTTCCAGACAATCCTCCATTCCCATTCAATTACACTGGCACTCCACCAAATAATACACAGGCTATGAATGGGACTAGAGTAAAAGTCCTTCCCTTTAACACAACTGTTCAATTGATTCTTCAAGACACCAGCATCTTCAGCACAGATAGTCACCCTGTCCATCTCCATGGCTTCAATTTCTTTGTGGTGGGCCAAGGTGTTGGAAACTACAATGAATCAACAGATGCACCAAATTTTAACCTCATTGACCCTGTTGAGAGAAACACTATCGGAGTCC…	817		Laccase	AAK37827.1	Pinus taeda	2e-71	273 bits (697)	164/175 (93%)	-2.34549	2.16325e-07	4.21657e-06
42.01		168	4-9JMA5	FN256565	ACAGTGATTCAATACAGTTCTATTTCACTCTGATTGGTTGCCCCTTTTTGCCTTTTTCCCACCTTGAATAAATAGCCCTCCTCCTCGTTCTATGAAAAGGCTGCTTGAGAAGAGAGGCCAAAGGTGACATTGTATTTATTGTGAAATCTTCTTGACAAAAACCCCGCG	Contig8	GCCAGGCACCCAATGGGACAAGATTCACTGCGTCTGTCAACAACATTTCTTTTGTTCTCCCAAACACTGCTCTTCTTCAGTCCCACTATTTCAAGCAGATGAAAGGAGTTTATAAGACTAATTTTCCAGACAATCCTCCATTCCCATTCAATTACACTGGCACTCCACCAAATAATACACAGGCTATGAATGGGACTAGAGTAAAAGTCCTTCCCTTTAACACAACTGTTCAATTGATTCTTCAAGACACCAGCATCTTCAGCACAGATAGTCACCCTGTCCATCTCCATGGCTTCAATTTCTTTGTGGTGGGCCAAGGTGTTGGAAACTACAATGAATCAACAGATGCACCAAATTTTAACCTCATTGACCCTGTTGAGAGAAACACTATCGGAGTCC…	817		Laccase	AAK37827.1	Pinus taeda	2e-71	273 bits (697)	164/175 (93%)	-2.94813	5.5949e-11	1.23423e-08
42.01		542	GEM-055-E03	BX251790	GCCAGGCACCCAATGGGACAAGATTCACTGCGTCTGTCAACAACATTTCTTTTGTTCTCCCAAACACTGCTCTTCTTCAGTCCCACTATTTCAAGCAGATGAAAGGAGTTTATAAGACTAATTTTCCAGACAATCCTCCATTCCCATTCAATTACACTGGCACTCCACCAAATAATACACAGGCTATGAATGGGACTAGAGTAAAAGTCCTTCCCTTTAACACAACTGTTCAATTGATTCTTCAAGACACCAGCATCTTCAGCACAGATAGTCACCCTGTCCATCTCCATGGCTTCAATTTCTTTGTGGTGGGCCAAGGTGTTGGAAACTACAATGAATCAACAGATGCACCAAATTTTAACCTCATTGACCCTGTTGAGAGAAACACTGTGGGAGTTC…	Contig8	GCCAGGCACCCAATGGGACAAGATTCACTGCGTCTGTCAACAACATTTCTTTTGTTCTCCCAAACACTGCTCTTCTTCAGTCCCACTATTTCAAGCAGATGAAAGGAGTTTATAAGACTAATTTTCCAGACAATCCTCCATTCCCATTCAATTACACTGGCACTCCACCAAATAATACACAGGCTATGAATGGGACTAGAGTAAAAGTCCTTCCCTTTAACACAACTGTTCAATTGATTCTTCAAGACACCAGCATCTTCAGCACAGATAGTCACCCTGTCCATCTCCATGGCTTCAATTTCTTTGTGGTGGGCCAAGGTGTTGGAAACTACAATGAATCAACAGATGCACCAAATTTTAACCTCATTGACCCTGTTGAGAGAAACACTATCGGAGTCC…	817		Laccase	AAK37827.1	Pinus taeda	2e-71	273 bits (697)	164/175 (93%)	-2.41973	6.00756e-05	0.000536296
42.01		369	4-2JME11	FN256452	ACCTGGATACAGCAGCAGGAAAGCATTGGCAGACAACCAGGCATTACAAGTTCAATGTGAGGCAGAGTAATGTGACACGTCTTTGCAACACAAAACCTTTGATCACCGTGAATGGACAATATCCAGGACCTACTATTTTTGCTCAGGAGGGAGATCAAGTAATTATAAAACTGGTAAACCACGTCAAGGACAACGTGACTATTCACTGGCATGGGATTCGACAGCTGAGATCTGGATGGGCAGATGGTCCTGGTTATATCACCCAATGTCCACTTCAAACGGGAATGAGTTACGTTTATAACTTCACCATCACAGGACAGAGAGGAACTCTATGGTGGCACGCACACATTTCTTGGTTAAGAGCTAGTG	Contig14	ACCTGGATACAGCAGCAGGAAAGCATTGGCAGACAACCAGGCATTACAAGTTCAATGTGAGGCAGAGTAATGTGACACGTCTTTGCAACACAAAACCTTTGATCACCGTGAATGGACAATATCCAGGACCTACTATTTTTGCTCAGGAGGGAGATCAAGTAATTATAAAACTGGTAAACCACGTCAAGGACAACGTGACTATTCACTGGCATGGGATTCGACAGCTGAGATCTGGATGGGCAGATGGTCCTGGTTATATCACCCAATGTCCACTTCAAACGGGAATGAGTTACGTTTATAACTTCACCATCACAGGACAGAGAGGAACTCTATGGTGGCACGCACACATTTCTTGGTTAAGAGCCAGTATATATGGAGCCTTCATTATCTATCCTAAGC…	1113		Laccase	AAK37827.1	Pinus taeda	0	680 bits (1755)	360/370 (97%)	-1.13398	2.80814e-07	5.16229e-06
42.01		339	4-2JMF11	FN256437	ACCTGGATACAGCAGCAGGAAAGCATTGGCAGACAACCAGGCATTACAAGTTCAATGTGAGGCAGAGTAATGTGACACGTCTTTGCAACACAAAACCTTTGATCACCGTGAATGGACAATATCCAGGACCTACTATTTTTGCTCAGGAGGGAGATCAAGTAATTATAAAACTGGTAAACCACGTCAAGGACAACGTGACTATTCACTGGCATGGGATTCGACAGCTGAGATCTGGATGGGCAGATGGTCCTGGTTATATCACCCAATGTCCACTTCAAACGGGAATGAGTTACGTTTATAACTTCACCATCACAGGACagAgAGGAACtCTATGGTGGC	Contig14	ACCTGGATACAGCAGCAGGAAAGCATTGGCAGACAACCAGGCATTACAAGTTCAATGTGAGGCAGAGTAATGTGACACGTCTTTGCAACACAAAACCTTTGATCACCGTGAATGGACAATATCCAGGACCTACTATTTTTGCTCAGGAGGGAGATCAAGTAATTATAAAACTGGTAAACCACGTCAAGGACAACGTGACTATTCACTGGCATGGGATTCGACAGCTGAGATCTGGATGGGCAGATGGTCCTGGTTATATCACCCAATGTCCACTTCAAACGGGAATGAGTTACGTTTATAACTTCACCATCACAGGACAGAGAGGAACTCTATGGTGGCACGCACACATTTCTTGGTTAAGAGCCAGTATATATGGAGCCTTCATTATCTATCCTAAGC…	1113		Laccase	AAK37827.1	Pinus taeda	0	680 bits (1755)	360/370 (97%)	-1.26398	2.52502e-05	0.000186502
42.01		369	4-9JMD3	FN256660	ACCTGGATATAGCAGCAGGAAAGCATTGGCAGACAACCAGGCATTACAAGTTCAATGTGAGGCAGAGTAATGTGACACGTCTTTGCAACACAAAACCTTTTATCACCGTGAATGGACAATATCCAGGACCTACTATTTTTGCTCAGGAGGGAGATCAAGTAATTATAAAACTGGTAAACCACGTCAAGGACAACGTGACTATTCACTGGCATGGGATTCGACAGCTGAGATCTGGATGGGCAGATGGTCCTGGTTATATCACCCAATGTCCACTTCAAACGGGAATGAGTTACGTTTATAACTTCACCATCACAGGACAGAGAGGAACTCTATGGTGGCACGCACACATTTCTTGGTTAAGAGCTAGTG	Contig14	ACCTGGATACAGCAGCAGGAAAGCATTGGCAGACAACCAGGCATTACAAGTTCAATGTGAGGCAGAGTAATGTGACACGTCTTTGCAACACAAAACCTTTGATCACCGTGAATGGACAATATCCAGGACCTACTATTTTTGCTCAGGAGGGAGATCAAGTAATTATAAAACTGGTAAACCACGTCAAGGACAACGTGACTATTCACTGGCATGGGATTCGACAGCTGAGATCTGGATGGGCAGATGGTCCTGGTTATATCACCCAATGTCCACTTCAAACGGGAATGAGTTACGTTTATAACTTCACCATCACAGGACAGAGAGGAACTCTATGGTGGCACGCACACATTTCTTGGTTAAGAGCCAGTATATATGGAGCCTTCATTATCTATCCTAAGC…	1113		Laccase	AAK37827.1	Pinus taeda	0	680 bits (1755)	360/370 (97%)	-1.19466	5.14906e-06	5.01124e-05
42.01		589	GEM-060-E04	BX252150	GGAATGAGTTACGTTTATAATTTCACCATCGTAGGGCAGAGAGGAACTCTATGGTGGCACGCACACATTTCTTGGTTAAGAGCCAGTATATATGGAGCCTTCATTATCTATCCTAAGCACCGCGTTCCCTATCCATTTACCAAGCCATACAAGGAAGTCCCCATCATTTTGGGAGAGTGGTGGAATGCAGATACAGAAAAAGTTATCCAGCAGGCTCTCCAAACAGGAGGTGGTCCAAATGTGTCAGATGCCTACACTATAAATGGACTTCCTGGCCCACTTTACAACTGTTCTTCCATTAAAGATACATTCATTCTAAATGTGAATCCTGGGAAGACATATCTTCTCCGTATAGTCAACGCTGCACTCAATGATGAACTCTTTGTTGCCATTGCAAAT…	Contig14	ACCTGGATACAGCAGCAGGAAAGCATTGGCAGACAACCAGGCATTACAAGTTCAATGTGAGGCAGAGTAATGTGACACGTCTTTGCAACACAAAACCTTTGATCACCGTGAATGGACAATATCCAGGACCTACTATTTTTGCTCAGGAGGGAGATCAAGTAATTATAAAACTGGTAAACCACGTCAAGGACAACGTGACTATTCACTGGCATGGGATTCGACAGCTGAGATCTGGATGGGCAGATGGTCCTGGTTATATCACCCAATGTCCACTTCAAACGGGAATGAGTTACGTTTATAACTTCACCATCACAGGACAGAGAGGAACTCTATGGTGGCACGCACACATTTCTTGGTTAAGAGCCAGTATATATGGAGCCTTCATTATCTATCCTAAGC…	1113		Laccase	AAK37827.1	Pinus taeda	0	680 bits (1755)	360/370 (97%)	-0.917697	2.45472e-06	3.91688e-05
42.01		497	GEM-108-A10	BX254955	GACATATCTTCTTCGAATCATCAATGCTGCACTCAATGATGAGCTCTTCCTTGCCATTGCAAATCACAGCATGACTGTGGTGGAAGTAGACGCAGTTTATGTGAAGCCTTTCCAAACAGACACTCTTGTTATAACACCCGGCCAAACCACCAATGTGTTATTCACTACTAATGCTACTGTTAATGTTGGAGGAGTTAACCAGTTTTACATAGCAGCTCGTCCATTTGTTACAGGTGGTGGAACATTTGATAACTCCACTGTTGCGGGAATTGTGAGCTACAACATTTCCAACTCTAATACCTCTTCCACCATTATGATGCCTAAACTCCCAGCCCTTAATGACACTTCCTTTGCAGCCAACTTTAGTGCAAAACTTAGAAGCTTGGCTACCTCACAATT…	Contig14	ACCTGGATACAGCAGCAGGAAAGCATTGGCAGACAACCAGGCATTACAAGTTCAATGTGAGGCAGAGTAATGTGACACGTCTTTGCAACACAAAACCTTTGATCACCGTGAATGGACAATATCCAGGACCTACTATTTTTGCTCAGGAGGGAGATCAAGTAATTATAAAACTGGTAAACCACGTCAAGGACAACGTGACTATTCACTGGCATGGGATTCGACAGCTGAGATCTGGATGGGCAGATGGTCCTGGTTATATCACCCAATGTCCACTTCAAACGGGAATGAGTTACGTTTATAACTTCACCATCACAGGACAGAGAGGAACTCTATGGTGGCACGCACACATTTCTTGGTTAAGAGCCAGTATATATGGAGCCTTCATTATCTATCCTAAGC…	1113		Laccase	AAK37827.1	Pinus taeda	0	680 bits (1755)	360/370 (97%)	-2.22626	7.50498e-07	1.51152e-05
42.01		315	4-11JMC4	FN564412	CCTGTGATGGTGAAGTTATAAACGTAACTCATTCCCGTTTGAAGTGGACATTGGGTGATATAACCAGGACCATCTGCCCATCCAGATCTCAGCTGTCGAATCCCATGCCAGTGAATAGTCACGTTGTCCTTGACGTGGTTTACCAGTTTTATAATTACTTGATCTCCCTCCTGAGCAAAAATAGTAGGTCCTGGATATTGTCCATTCACGGTGATCAAAGGTTTTGTGTTGCAAAGACGTGTCACATTACTCTGCCTCACATTGAACTTGTAATGCCTGGTTGTCTGCCAATGCTTTCCTGCTGCTATATCCATG	Contig14	ACCTGGATACAGCAGCAGGAAAGCATTGGCAGACAACCAGGCATTACAAGTTCAATGTGAGGCAGAGTAATGTGACACGTCTTTGCAACACAAAACCTTTGATCACCGTGAATGGACAATATCCAGGACCTACTATTTTTGCTCAGGAGGGAGATCAAGTAATTATAAAACTGGTAAACCACGTCAAGGACAACGTGACTATTCACTGGCATGGGATTCGACAGCTGAGATCTGGATGGGCAGATGGTCCTGGTTATATCACCCAATGTCCACTTCAAACGGGAATGAGTTACGTTTATAACTTCACCATCACAGGACAGAGAGGAACTCTATGGTGGCACGCACACATTTCTTGGTTAAGAGCCAGTATATATGGAGCCTTCATTATCTATCCTAAGC…	1113		Laccase	AAK37827.1	Pinus taeda	0	680 bits (1755)	360/370 (97%)	-0.988243	8.6317e-06	7.65745e-05
42.01		315	4-11JMG2	FN564413	CCTGTGATGGTGAAGTTATAAACGTAACTCATTCCCGTTTGAAGTGGACATTGGGTGATATAACCAGGACCATCTGCCCATCCAGATCTCAGCTGTCGAATCCCATGCCAGTGAATAGTCACGTTGTCCTTGACGTGGTTTACCAGTTTTATAATTACTTGATCTCCCTCCTGAGCAAAAATAGTAGGTCCTGGATATTGTCCATTCACGGTGATCAAAGGTTTTGTGTTGCAAAGACGTGTCACATTACTCTGCCTCACATTGAACTTGTAATGCCTGGTTGTCTGCCAATGCTTTCCTGCTGCTATATCCATG	Contig14	ACCTGGATACAGCAGCAGGAAAGCATTGGCAGACAACCAGGCATTACAAGTTCAATGTGAGGCAGAGTAATGTGACACGTCTTTGCAACACAAAACCTTTGATCACCGTGAATGGACAATATCCAGGACCTACTATTTTTGCTCAGGAGGGAGATCAAGTAATTATAAAACTGGTAAACCACGTCAAGGACAACGTGACTATTCACTGGCATGGGATTCGACAGCTGAGATCTGGATGGGCAGATGGTCCTGGTTATATCACCCAATGTCCACTTCAAACGGGAATGAGTTACGTTTATAACTTCACCATCACAGGACAGAGAGGAACTCTATGGTGGCACGCACACATTTCTTGGTTAAGAGCCAGTATATATGGAGCCTTCATTATCTATCCTAAGC…	1113		Laccase	AAK37827.1	Pinus taeda	0	680 bits (1755)	360/370 (97%)	-0.729266	0.000145255	0.000797095
42.01		287	GEM-086-G05	BX253678	ACCAAATTCACTGCATCCATTAACAACATTTCCTTTGTTATGCCCACCGTTGCTCTTCTGCAATCACATTACACAGGAAAAATGAAGGGAGTTTACAAGACCAACTTCCCAGATAACCCTCCTTTCCCTTTCAACTACACAGGAAATCCTCCCCAAAATGTTACAACTCCTATGAATGGAACAAGGGTGAAAGTCCTTCCCTTCAACACCACTGTCCAGTTGGTTTTGCAAGACACTAGCATTGCCGGTGCTGAGAGCCATCCCCTCCATTTGCATGGCTTCAATTT	Singleton				Laccase	AAK37823.1	Pinus taeda	1e-39	166 bits (420)	95/95 (100%)	-1.04653	1.21934e-06	2.30142e-05
42.01		524	13-2JMA5	FN256748	ACGCGGGGTTCATGGTGAATCTGCCATATTACCCAAAGAGTTCGTTGAGGAAACCAAGGATAGAGGTGTGCTGGTGGGTTGGGCGCCTCAGATAAAGGTTCTATCGCACCCATCTGTGGGAGGATTTCTAACTCACAGCGGTTGGAACTCCACATTGGAAAGCATTAGTGCGGGTGTGCCAATGATGTGCTGGCCCTTCTTCGCCGAGCAAGAAACAAATGCTAAATTTGTGTGTGAAGAGTGGGGAATCGGAATGCAGGTGAAGAAAATGGTGAAGAGAGAAGAGTTGGCGATACTCGTGAGGAATTTGATCAAAGGTGAAGAAGGAGATGAAATGAGGGAAAAAATTGGAAAACTGAAGGAAACTGCCAAGCGAGCAGTTAGTGAAGGAGGCTCCTC…	Contig20	ACGTTTGTTTGGGAAGCCTGGCAGTAATGTCTAATGAACAACTCCTGGAATTTGCGTGGGGATTGGCTTCCAGCAACCAATCCTTCCTGTGGGTTGTGAGGCCAGATATAGTTCAGGGTGAATCTGCCATATTACCCAAAGAGTTCATTGAGGAAACCAAGGATAGAGGTCTGCTGGTGGGGTGGGCGCCTCAGATAAAGGTACTATCGCACCCATCTGTGGGAGGATTTCTAACTCACAGCGGGTGGAACTCCACATTGGAAAGCATCAGCGCGGGTGTGCCAATGATGTGCTGGCCCTTCTTCGCCGAGCAAGAAACAAATGCTAAATTTGTGTGTGAAGAGTGGGGAATAGGAATGCAGGTGAAGAAAATGGTGAAGAGAGAAGAGTTGGCGATAC…	628		UDP-glucuronosyltransferase, putative	EEF48522.1	Ricinus communis	3e-60	235 bits (600)	141/185 (76%)	-1.67967	2.12492e-08	7.99018e-07
42.01		524	13-2JMB5	FN256750	ACGCGGGGTTCATGGTGAATCTGCCATATTACCCAAAGAGTTCGTTGAGGAAACCAAGGATAGAGGTGTGCTGGTGGGTTGGGCGCCTCAGATAAAGGTTCTATCGCACCCATCTGTGGGAGGATTTCTAACTCACAGCGGTTGGAACTCCACATTGGAAAGCATTAGTGCGGGTGTGCCAATGATGTGCTGGCCCTTCTTCGCCGAGCAAGAAACAAATGCTAAATTTGTGTGTGAAGAGTGGGGAATCGGAATGCAGGTGAAGAAAATGGTGAAGAGAGAAGAGTTGGCGATACTCGTGAGGAATTTGATCAAAGGTGAAGAAGGAGATGAAATGAGGGAAAAAATTGGAAAACTGAAGGAAACTGCCAAGCGAGCAGTTAGTGAAGGAGGCTCCTC…	Contig20	ACGTTTGTTTGGGAAGCCTGGCAGTAATGTCTAATGAACAACTCCTGGAATTTGCGTGGGGATTGGCTTCCAGCAACCAATCCTTCCTGTGGGTTGTGAGGCCAGATATAGTTCAGGGTGAATCTGCCATATTACCCAAAGAGTTCATTGAGGAAACCAAGGATAGAGGTCTGCTGGTGGGGTGGGCGCCTCAGATAAAGGTACTATCGCACCCATCTGTGGGAGGATTTCTAACTCACAGCGGGTGGAACTCCACATTGGAAAGCATCAGCGCGGGTGTGCCAATGATGTGCTGGCCCTTCTTCGCCGAGCAAGAAACAAATGCTAAATTTGTGTGTGAAGAGTGGGGAATAGGAATGCAGGTGAAGAAAATGGTGAAGAGAGAAGAGTTGGCGATAC…	628		UDP-glucuronosyltransferase, putative	EEF48522.1	Ricinus communis	3e-60	235 bits (600)	141/185 (76%)	-1.58001	5.7621e-08	1.60225e-06
42.01		627	14-1JMA8	FN257081	ACGTTTGTTTGGGAAGCCTGGCAGTAATGTCTAATGAACAACTCCTGGAATTTGCTTGGGGATTGGCTTCCAGCAACCAATCCTTCTTGTGGGTTGTGAGGCCAGATATAGTTCATGGTGAATCTGCCATATTACCCAAAGAGTTCGTCGAGGAAACCAAGGATAGAGGTGTGCTGGTGGGTTGGGCGCCTCAGATAAAGGTTCTATCGCACCCATCTGTGGGAGGATTTCTAACTCACAGCGGTTGGAACTCCACATTGGAAAGCATTAGTGCGGGTGTGCCGATGATGTGCTGGCCCTTCTTCGCCGAGCAAGAAACAAATGCTAAATTTGTGTGTGAAGAGTGGGGAATCGGAATGCAGGTGAAGAAAATGGTGAAGAGAGAAGAGTTGGCGATAC…	Contig20	ACGTTTGTTTGGGAAGCCTGGCAGTAATGTCTAATGAACAACTCCTGGAATTTGCGTGGGGATTGGCTTCCAGCAACCAATCCTTCCTGTGGGTTGTGAGGCCAGATATAGTTCAGGGTGAATCTGCCATATTACCCAAAGAGTTCATTGAGGAAACCAAGGATAGAGGTCTGCTGGTGGGGTGGGCGCCTCAGATAAAGGTACTATCGCACCCATCTGTGGGAGGATTTCTAACTCACAGCGGGTGGAACTCCACATTGGAAAGCATCAGCGCGGGTGTGCCAATGATGTGCTGGCCCTTCTTCGCCGAGCAAGAAACAAATGCTAAATTTGTGTGTGAAGAGTGGGGAATAGGAATGCAGGTGAAGAAAATGGTGAAGAGAGAAGAGTTGGCGATAC…	628		UDP-glucuronosyltransferase, putative	EEF48522.1	Ricinus communis	3e-60	235 bits (600)	141/185 (76%)	-1.61982	1.97012e-08	7.58039e-07
42.01		627	14-1JMD4	FN257078	ACGTTTGTTTGGGAAGCCTGGCAGTAATGTCTAATGAACAACTCCTGGAATTTGCTTGGGGATTGGCTTCCAGCAACCAATCCTTCTTGTGGGTTGTGAGGCCAGATATAGTTCATGGTGAATCTGCCATATTACCCAAAGAGTTCGTTGAGGAAACCAAGGATAGAGGTGTGCTGGTGGGTTGGGCGCCTCAGATAAAGGTTCTATCGCACCCATCTGTGGGAGGATTTCTAACTCACAGCGGTTGGAACTCCACATTGGAAAGCATTTGTGCGGGTGTGCCAATGATGTGCTGGCCCTTCTTCGCCGAGCAAGAAACAAATGCTAAATTTGCGTGTGAAGAGTGGGGAATCGGAATGCAGGTGAAGAAAATGGTGAAGAGAGAAGAGTTGGCGATAC…	Contig20	ACGTTTGTTTGGGAAGCCTGGCAGTAATGTCTAATGAACAACTCCTGGAATTTGCGTGGGGATTGGCTTCCAGCAACCAATCCTTCCTGTGGGTTGTGAGGCCAGATATAGTTCAGGGTGAATCTGCCATATTACCCAAAGAGTTCATTGAGGAAACCAAGGATAGAGGTCTGCTGGTGGGGTGGGCGCCTCAGATAAAGGTACTATCGCACCCATCTGTGGGAGGATTTCTAACTCACAGCGGGTGGAACTCCACATTGGAAAGCATCAGCGCGGGTGTGCCAATGATGTGCTGGCCCTTCTTCGCCGAGCAAGAAACAAATGCTAAATTTGTGTGTGAAGAGTGGGGAATAGGAATGCAGGTGAAGAAAATGGTGAAGAGAGAAGAGTTGGCGATAC…	628		UDP-glucuronosyltransferase, putative	EEF48522.1	Ricinus communis	3e-60	235 bits (600)	141/185 (76%)	-2.67328	3.062e-10	3.83179e-08
42.01		627	14-3JMG9	FN257125	ACGTTTGTTTGGGAAGCCTGGCAGTAATGTCTAATGAACAACTCCTGGAATTTGCTTGGGGATTGGCTTCCAGCAACCAATCCTTCTTGTGGGTTGTGAGGCCAGATATAGTTCATGGTGAATCTGCCATATTACCCAAAGAGTTCGTCGAGGAAACCAAGGATAGAGGTGTGCTGGTGGGTTGGGCGCCTCAGATAAAGGTTCTATCGCACCCATCTGTGGGAGGATTTCTAACTCACAGCGGTTGGAACTCCACATTGGAAAGCATTAGTGCGGGTGTGCCGATGATGTGCTGGCCCTTCTTCGCCGAGCAAGAAACAAATGCTAAATTTGTGTGTGAAGAGTGGGGAATCGGAATGCAGGTGAAGAAAATGGTGAAGAGAGAAGAGTTGGCGATAC…	Contig20	ACGTTTGTTTGGGAAGCCTGGCAGTAATGTCTAATGAACAACTCCTGGAATTTGCGTGGGGATTGGCTTCCAGCAACCAATCCTTCCTGTGGGTTGTGAGGCCAGATATAGTTCAGGGTGAATCTGCCATATTACCCAAAGAGTTCATTGAGGAAACCAAGGATAGAGGTCTGCTGGTGGGGTGGGCGCCTCAGATAAAGGTACTATCGCACCCATCTGTGGGAGGATTTCTAACTCACAGCGGGTGGAACTCCACATTGGAAAGCATCAGCGCGGGTGTGCCAATGATGTGCTGGCCCTTCTTCGCCGAGCAAGAAACAAATGCTAAATTTGTGTGTGAAGAGTGGGGAATAGGAATGCAGGTGAAGAAAATGGTGAAGAGAGAAGAGTTGGCGATAC…	628		UDP-glucuronosyltransferase, putative	EEF48522.1	Ricinus communis	3e-60	235 bits (600)	141/185 (76%)	-0.949142	2.05522e-05	0.000156699
42.01		422	14-5JMD5	FN257130	ACGTTTGTTTGGGAAGCCTGGCAGTAATGTCTAATGAACAACTCCTGGAATTTGCTTGGGGATTGGCTTCCAGCAACCAATCCTTCTTGTGGGTTGTGAGGCCAGATATAGTTCATGGTGAATCTGCCATATTACCCAAAGAGTTCGTTGAGGAAACCAAGGATAGAGGTGTGCTGGTGGGTTGGGCGCCTCAGATAAAGGTTCTATCGCACCCATCTGTGGGAGGATTTCTAACTCACAGCGGTTGGAACTCCACATTGGAAAGCATTAGTGCGGGTGTGCCAATGATGTGCTGGCCCTTCTTCGCCGAGCAAGAAACAAATGCTAAATTTGTGTGTGAAGAGTGGGGAATCGGAATGCAGGTGAAGAAAATGGTGAAGAGAGAAGAGTTGGCGATAC…	Contig20	ACGTTTGTTTGGGAAGCCTGGCAGTAATGTCTAATGAACAACTCCTGGAATTTGCGTGGGGATTGGCTTCCAGCAACCAATCCTTCCTGTGGGTTGTGAGGCCAGATATAGTTCAGGGTGAATCTGCCATATTACCCAAAGAGTTCATTGAGGAAACCAAGGATAGAGGTCTGCTGGTGGGGTGGGCGCCTCAGATAAAGGTACTATCGCACCCATCTGTGGGAGGATTTCTAACTCACAGCGGGTGGAACTCCACATTGGAAAGCATCAGCGCGGGTGTGCCAATGATGTGCTGGCCCTTCTTCGCCGAGCAAGAAACAAATGCTAAATTTGTGTGTGAAGAGTGGGGAATAGGAATGCAGGTGAAGAAAATGGTGAAGAGAGAAGAGTTGGCGATAC…	628		UDP-glucuronosyltransferase, putative	EEF48522.1	Ricinus communis	3e-60	235 bits (600)	141/185 (76%)	-2.97375	7.17093e-09	3.54158e-07
42.01		627	14-5JME8	FN257105	ACGTTTGTTTGGGAAGCCTGGCAGTAATGTCTAATGAACAACTCCTGGAATTTGCTTGGGGATTGGCTTCCAGCAACCAATCCTTCTTGTGGGTTGTGAGGCCAGATATAGTTCATGGTGAATCTGCCATATTACCCAAAGAGTTCGTTGAGGAAACCAAGGATAGAGGTGTGCTGGTGGGTTGGGCGCCTCAGATAAAGGTTCTATCGCACCCATCTGTGGGAGGATTTCTAACTCACAGCGGTTGGAACTCCACATTGGAAAGCATTTGTGCGGGTGTGCCAATGATGTGCTGGCCCTTCTTCGCCGAGCAAGAAACAAATGCTAAATTTGCGTGTGAAGAGTGGGGAATCGGAATGCAGGTGAAGAAAATGGTGAAGAGAGAAGAGTTGGCGATAC…	Contig20	ACGTTTGTTTGGGAAGCCTGGCAGTAATGTCTAATGAACAACTCCTGGAATTTGCGTGGGGATTGGCTTCCAGCAACCAATCCTTCCTGTGGGTTGTGAGGCCAGATATAGTTCAGGGTGAATCTGCCATATTACCCAAAGAGTTCATTGAGGAAACCAAGGATAGAGGTCTGCTGGTGGGGTGGGCGCCTCAGATAAAGGTACTATCGCACCCATCTGTGGGAGGATTTCTAACTCACAGCGGGTGGAACTCCACATTGGAAAGCATCAGCGCGGGTGTGCCAATGATGTGCTGGCCCTTCTTCGCCGAGCAAGAAACAAATGCTAAATTTGTGTGTGAAGAGTGGGGAATAGGAATGCAGGTGAAGAAAATGGTGAAGAGAGAAGAGTTGGCGATAC…	628		UDP-glucuronosyltransferase, putative	EEF48522.1	Ricinus communis	3e-60	235 bits (600)	141/185 (76%)	-2.60382	3.50276e-10	3.83179e-08
42.01		201	4-14JMB11	FN256641	ACGTTTGTTTGGGAAGCCTTGCAGTATTGTCTAATGAAGAGCTCCTGGAATTTGCGTGGGGATTGGCTTCCAGCAACCAATCTTTCCTGTGGGTTGTGAGGCCAGATATAGTTCAGGGTGAATCTGCCATATTACCGAAAGAGTTCATTGAGGAAACCAAGGGTAGAGGTCTGCTGGTGGGGTGGGCGCCTCAGATAAAGG	Contig20	ACGTTTGTTTGGGAAGCCTGGCAGTAATGTCTAATGAACAACTCCTGGAATTTGCGTGGGGATTGGCTTCCAGCAACCAATCCTTCCTGTGGGTTGTGAGGCCAGATATAGTTCAGGGTGAATCTGCCATATTACCCAAAGAGTTCATTGAGGAAACCAAGGATAGAGGTCTGCTGGTGGGGTGGGCGCCTCAGATAAAGGTACTATCGCACCCATCTGTGGGAGGATTTCTAACTCACAGCGGGTGGAACTCCACATTGGAAAGCATCAGCGCGGGTGTGCCAATGATGTGCTGGCCCTTCTTCGCCGAGCAAGAAACAAATGCTAAATTTGTGTGTGAAGAGTGGGGAATAGGAATGCAGGTGAAGAAAATGGTGAAGAGAGAAGAGTTGGCGATAC…	628		UDP-glucuronosyltransferase, putative	EEF48522.1	Ricinus communis	3e-60	235 bits (600)	141/185 (76%)	-1.34161	4.25168e-07	7.04405e-06
42.01		616	GEM-112-D05	BX255181	GAAGCCTTGCAGTATTGTCTAATGAAGAGCTCCTGGAATTTGCGTGGGGATTGGCTTCCAGCAACCAATCTTTCCTGTGGGTTGTGAGGCCAGATATAGTTCAGGGTGAATCTGCCATATTACCGAAAGAGTTCATTGAGGAAACCAAGGGTAGAGGTCTGCTGGTGGGGTGGGCGCCTCAGATAAAGGTACTGTCGCACCCATCTGTGGGAGGATTTCTAACTCACAGTGGGTGGAACTCCACGTTGGAAAGCATCAGCGCGGGTGTGCCAATGATGTGCTGGCCCTTCTTTGCCGAGCAAGAAACAAATGCTAAATTTGTGTGTGAAGAGTGGGGAATAGGAATGCAGGTGAAGAAAATGGTGAAGAGAGAAGAGTTGGCGATGCTGGTGAGGAATT…	Contig20	ACGTTTGTTTGGGAAGCCTGGCAGTAATGTCTAATGAACAACTCCTGGAATTTGCGTGGGGATTGGCTTCCAGCAACCAATCCTTCCTGTGGGTTGTGAGGCCAGATATAGTTCAGGGTGAATCTGCCATATTACCCAAAGAGTTCATTGAGGAAACCAAGGATAGAGGTCTGCTGGTGGGGTGGGCGCCTCAGATAAAGGTACTATCGCACCCATCTGTGGGAGGATTTCTAACTCACAGCGGGTGGAACTCCACATTGGAAAGCATCAGCGCGGGTGTGCCAATGATGTGCTGGCCCTTCTTCGCCGAGCAAGAAACAAATGCTAAATTTGTGTGTGAAGAGTGGGGAATAGGAATGCAGGTGAAGAAAATGGTGAAGAGAGAAGAGTTGGCGATAC…	628		UDP-glucuronosyltransferase, putative	EEF48522.1	Ricinus communis	3e-60	235 bits (600)	141/185 (76%)	-1.29726	1.14051e-08	7.53422e-07
42.01		577	GEM-032-E10	BX250111	GAGAATAGCTGTGTATCTCTGCGCTCGTTGCAGAATCCGAGTTCCTCTCAGAGCCCTCCATGGAAGCGCAGTCAGTTTCAGTTGTTGAGCAGCGTCCCCATGCCCTACTATTTTCATTTCCGTTACAGGGCCACATCAAGCCTTTCATGAACTTGGCCAAGATTTTGTCCAGCCGGGGCTTCTATGTCACTTTTGTCAGTACCGAATTTGTTGTAAAGCGCCTCGCAGAATGTGGTGAAAGTATCGCCCATCGTGATTCGATGGTGTGCAGCGAGAACGATGATGTATGTAACATAAAATTCGAAACAGTGCCCGACGGACTGCCTCCCCACCACGATCGTAGTACTCAGAATCTTGCGGAGCTCTTCCAATCCATGGAAGAGAACGCTTATATTCACT…	Contig4P	GAGAATAGCTGTGTATCTCTGCGCTCGTTGCAGAATCCGAGTTCCTCTCAGAGCCCTCCATGGAAGCGCAGTCAGTTTCAGTTGTTGAGCAGCGTCCCCATGCCCTACTATTTTCATTTCCGTTACAGGGCCACATCAAGCCTTTCATGAACTTGGCCAAGATTTTGTCCAGCCGGGGCTTCTATGTCACTTTTGTCAGTACCGAATTTGTTGTAAAGCGCCTCGCAGAATGTGGTGAAAGTATCGCCCATCGTGATTCGATGGTGTGCAGCGAGAACGATGATGTATGTAACATAAAATTCGAAACAGTGCCCGACGGACTGCCTCCCCACCACGATCGCAGTACTCAAAATCTTCCGGAGCTCTTCCAATCCATGGAAGAGAACGCTTATATTCACT…	748		Glycosyltransferase	BAG80542.1	Lycium barbarum	1e-44	184 bits (467)	136/218 (62%)	-0.855449	2.45865e-05	0.000278113
42.01		434	GEM-036-G12	BX250431	GACGGACTGCCTCTCCACCACGATCGCAGTACTCAAAATCTTCTTGAGCTCTTCCAATCCATGGAAGATAACGCTTATATTCACTTCCACAAGTTGATGGAGAAGCTACAGAATCATCGGGAAGTTCCTCCCGTGACCTTTATTGTGACGGATGGGCTTTTATCAAAGACGCAGGATATTGCAAACCAATTTGGTGTTCCCAGAGTTGCTTTCTGGACGACAAGTGCCTGCGGATTCATGGGGTTTTTCGCCATGCCTCTTCTAATCAAGAAGGGTTATCTCCCTCTCAAAGATGAGAGCTGCCTCACCAGTGAGTATCTGGATGAAGTAAGAATAACTTGCATCCCGGGAATGCCACCGCTGCGGTTGAGGGAGCTGCCCAGCTGCTGCTTAGTCACA…	Contig4P	GAGAATAGCTGTGTATCTCTGCGCTCGTTGCAGAATCCGAGTTCCTCTCAGAGCCCTCCATGGAAGCGCAGTCAGTTTCAGTTGTTGAGCAGCGTCCCCATGCCCTACTATTTTCATTTCCGTTACAGGGCCACATCAAGCCTTTCATGAACTTGGCCAAGATTTTGTCCAGCCGGGGCTTCTATGTCACTTTTGTCAGTACCGAATTTGTTGTAAAGCGCCTCGCAGAATGTGGTGAAAGTATCGCCCATCGTGATTCGATGGTGTGCAGCGAGAACGATGATGTATGTAACATAAAATTCGAAACAGTGCCCGACGGACTGCCTCCCCACCACGATCGCAGTACTCAAAATCTTCCGGAGCTCTTCCAATCCATGGAAGAGAACGCTTATATTCACT…	748		Glycosyltransferase	BAG80542.1	Lycium barbarum	1e-44	184 bits (467)	136/218 (62%)	-2.41357	5.16447e-10	8.12297e-08
42.01		673	GEM-003-D11	BX248977	GCTAAACTAGCCGAGCCATCAAGCTTTTCTGATCAGATTGATTCGATTTCTGCAGAGCTAACTGCTTTATCGGCTCTTTATAGAAATTCTTGATATGGCCACTGTTGAGGTTGCTTCGTCTGTTGGATTGATTGCAAAGGAAGAACAGGTGAAGGCCGCAGAGGATGCTGTGAAAGTTACCGAGATCGAACCCGCGACCGAAAAGGCCTTGGAAGAAGAAGCTCCTGCCTCTACTCCTGCTGAGGAGGTTCCTGCCATAGAGGAAAAAGTTGATGATGGCCCCGCCACGGGTGAGGCTTCTGCAGAGGAAATAAGTGTAGCGCCCCCTGCTTTGGAGGGCGAATCAGAATCGGCCCAGGTGGAAGTTGCCCAAGTGCCCGAAGAAGCCGATCCCGCTGA…	Singleton				Putative proline-rich arabinogalactan protein 4	CAM58516.1	Pinus pinaster	1e-34	150 bits (380)	100/100 (100%)	-1.22779	2.87073e-05	0.000313974
42.01		539	GEM-033-D03	BX250177	CCGTTGCAGAGACCTTCATCCGGGGCCTGCGAGTTTACTGCACTGGAGTGGCAAGGGAAAACCTTGGCTACGTATTGATCTGAGGCAGTCTTGTCCTCTGGATTTACTCTGGGCTCCGTACGACCTTTTTCAGCCCGCTTACAATTATTTAGATGTTTGAAACTTCAAGTCTTTCTTTAAGATGGAGCTGTGGTACTCGGCCCTCTTTAATTGCTCCTACTGCAGAAGGTTCTCCAGATAAATTAGAGGTATGTGGATCAAATTAAGAGCGTTTGGACCTATATATATACAGGTAAATGCGGAATCCATCCATAAAACACATTGTCCAACTTTATAGATAATCAAGCCCAGCTTGCAGAAAATAGTGCTTAAACGCAGAAATTTAATTATCAATAACAT…	Singleton				Glycosyltransferase, CAZy family GT8	EEF01055.1	Populus trichocarpa	3e-16	88.6 bits (218)	42/50 (84%)	-0.617065	3.31782e-05	0.000347989
42.01		660	GEM-046-B07	BX251166	AAGAAATCACGGCAGCAAACGGCCAGGAGATCGAGAAAAGCAGCAAAAATTAGAGGAATAGAGGATGAGGAGGAGGCGGCAATTGCTCGAAATAAGTTTTTTGGTGCTTTTTCTATTTCTATCCATCGTTTCTGCTTTTGGGCAAAAACAGCAGGAGCACCAGCAGTCCGAGCGCATTGCTGGCAGTGCTGGCGATGTTTTGGAGGATGACCCAGTTGGGAGATTGAAAGTGTTCATTTATGAGTTACCCAGTAAATACAACAGGAAGATTTTGGCTAAAGATCCCAGATGCCTTACCCATATGTTTGCCACTGAGATCTTTATGAACCGATTTTTGCTTTCCAGCCCTGTCCGAACTTTGAATCCAGAGGAGGCTGATTGGTTTTATACTCCTGTGTA…	Singleton				GUT1; catalytic Exostosin family	NP_568941.1	Arabidopsis thaliana	6e-87	323 bits (828)	157/166 (94%)	-0.636228	1.08044e-05	0.000138321
42.01		426	GEM-048-H08	BX251381	GCTGTTTCCGCAACCTGCTCAACCAGGAGATGCCTTCCATCAGATTTTGAATGGTCTAGCCCGCAAATTGCCTCATGATAGCAGTATTTACTTGAAACCTAATCAAAAGATTTTGAACTGGACAGCAGGCCCTCCTGCTGATCTAAAGCCATGGTAGCATATACACATTGTGTAATCAAATTGCCAATGTACCTTCACTTAACACCTCAAGATGAGTTTTAAGGCAATAGCCATTCTATTCTTTTGTAGCTTATCATTTATAAGTTATCTTCAGACAACATATAAGTTTCCTTTGTATACTATTTTTAAGAATTACTGACATTGTACAATAGCTGTGGTTAGAGTTTTACAAGTCATATCCTACTTTTAGATCCTCGATGCTGTACAGTGAAGATCTCA…	Contig30	CCTAACCTGGACACTATTCTTACATCTATTCCACCAGAGGTCATATTGAGGAAGCAGCGATTGCTCGCTAATCCTGCCATGAAGCAGGCCATGCTGTTTCCGCAACCTGCTCAACCAGGAGATGCCTTCCATCAGATTTTGAATGGTCTAGCCCGCAAATTGCCTCATGATAGCAGTATTTACTTGAAACCTAATCAAAAGATTTTGAACTGGACAGCAGGCCCTCCTGCTGATCTAAAGCCATGGTAGCATATACACATTGTGTAATCAAATTGCCAATGTACCTTCACTTAACACCTCAAGATGAGTTTTAAGGCAATAGCCATTCTATTCTTTTGTAGCTTATCATTTATAAGTTATCTTCAGACAACATATAAGTTTCCTTTGTATACTATTTTT…	518		GUT1; catalytic Exostosin family	NP_568941.1	Arabidopsis thaliana	5e-20	101 bits (251)	48/51 (94%)	-0.899826	4.09911e-07	9.4416e-06
42.01		226	13-4XLH4	FN564414	GAGGACCTGCTGTCCAGTTCAAAATCTTTTGATTAGGTTTCAAGTAAATACTGCTATCATGAGGCAATTTGCGGGCTAGACCATTCAAAATCTGATGGAAGGCATCTCCTGGTTGAGCAGGCTGCGGAAACAGCATGGCCTGCTTCATGGCAGGATTAGCGAGCAATCGCTGCTTCCTCAATATGACCTCTGGTGGAATAGATGTAAGAATAGTGTCCAGGTTAGG	Contig30	CCTAACCTGGACACTATTCTTACATCTATTCCACCAGAGGTCATATTGAGGAAGCAGCGATTGCTCGCTAATCCTGCCATGAAGCAGGCCATGCTGTTTCCGCAACCTGCTCAACCAGGAGATGCCTTCCATCAGATTTTGAATGGTCTAGCCCGCAAATTGCCTCATGATAGCAGTATTTACTTGAAACCTAATCAAAAGATTTTGAACTGGACAGCAGGCCCTCCTGCTGATCTAAAGCCATGGTAGCATATACACATTGTGTAATCAAATTGCCAATGTACCTTCACTTAACACCTCAAGATGAGTTTTAAGGCAATAGCCATTCTATTCTTTTGTAGCTTATCATTTATAAGTTATCTTCAGACAACATATAAGTTTCCTTTGTATACTATTTTT…	518		GUT1; catalytic Exostosin family	NP_568941.1	Arabidopsis thaliana	5e-20	101 bits (251)	48/51 (94%)	-0.678309	0.000119152	0.000676287
42.01		624	4-3JMD10	FN256497	ACAAATGGCATCTACCCCAAAATCGAAGCTCGTTCTCGGTTTATATTCCAGAAGAAAGCGTGCAGGCTGGCAATCTGAGCATAGAGCAACATCTGCTGTCCTTGAGCGCCAATCAAGTAGAGAGCATGCGGAGGGAAGTAATTGGGTTGATTCCTTCCATTACATACGCAGATCCTCGCCAGTCCAACGTAGAATTCACGGATGCGTTCGACCTGGCACTAGATGGCCTCATTCATAAGATTGCACAGGAAGAAGATTACGATAAATCCGATCAAAAACCTGTTACAACCGGAGGTAGCAGGTGGAGCAGTATGCGCGACGTGTAAGAAGTTACCTATCCTCCCTGAGGGATTACTTACACAGGCCACGCCGTTATGGTTTGAAGATCTAATACTCAAC…	Singleton				Xyloglucan galactosyltransferase	ABF93942.1	Oryza sativa	2e-16	88.6 bits (218)	62/94 (65%)	-3.04092	5.09718e-06	4.97539e-05
42.01		369	13-8XLA4	FN256822	ACTTCAAACTGTGATACAACAATCTCAAACTCGTAAAAGCTGCCTAATTATGGGCACGAGTTAATGAATTACATTCCAGGGATATAAAATAATAGCAGAGGTAAGTTGACGGACAATGGTATATCCTTACAAACAATAGAATTCAGTTGCAGATGGCATCTACCAGGGGTCCTTCGTGTCTTAGCTGAGAGAATCAACATTTACTTATTTAAACTAAACTTTTTTCTTGTATTCTTTGAAGCATATTTCAAAGAGCCCAGATCAAATTTGTCCTCCGGAAACTAAAAGCCTTCAATTATCCACATACTAAGAATTTATAAACAAAAAATAGGAAATACTTTCCCCAGTGCTCTGTATCTAGTATCCCGC	Contig19	ACTGGCAGGCATTGATACAAATTTCACAGTCACTGCCAAGGCATCAGATGACGGTGAGTTTGGGGAACTGTATGCATTCAAATGGACCACACTCCTCATTCCTCCTACAACCCTGCTTATCATCAACCTTGTGGGGGTGGTTGTTGGCGTAGCAGATGCAATCAACAATGGATTTCAGTCATGGGGTCCTCTCTTGGGTAAGCTTTTCTTTGCATTCTGGGTCATTGTGCACCTGTATCCTTTCCTCAAGGGTCTCATGGGCAGGCAGAACCGAACACCCACCATCGTGGTTATTTGGTCCATTCTGCTGGCATCTGTTTTCTCTCTTTTCTGGGTAAGAATTGATCCCTTCTTGAGTGAGGTTAAAGGCCCAGATACTAAACAATGTTGCATCAACTG…	846		Cellulose synthase catalytic subunit	AAT57672.1	Pinus radiata	3e-51	205 bits (522	132/133 (99%)	-1.14384	3.992e-07	6.82362e-06
42.01		784	14-3XLF6	FN257074	ACTGGCAGGCATTGATACAAATTTCACAGTCACTGCCAAGGCATCAGATGACGGTGAGTTTGGGGAACTGTATGCATTCAAATGGACCACACTCCTCATTCCTCCTACAACCCTGCTTATCATCAACCTTGTGGGGGTGGTTGTTGGCGTAGCAGATGCAATCAACAATGGATTTCAGTCATGGGGTCCTCTCTTGGGTAAGCTTTTCTTTGCATTCTGGGTCATTGTGCACCTGTATCCTTTCCTCAAGGGTCTCATGGGCAGGCAGAACCGAACACCCACCATCGTGGTTATTTGGTCCATTCTGCTGGCATCTGTTTTCTCTCTTTTCTGGGTAAGAATTGATCCCTTCTTGAGTGAGGTTAAAGGCCCAGATACTAAACAATGTTGCATCAACTG…	Contig19	ACTGGCAGGCATTGATACAAATTTCACAGTCACTGCCAAGGCATCAGATGACGGTGAGTTTGGGGAACTGTATGCATTCAAATGGACCACACTCCTCATTCCTCCTACAACCCTGCTTATCATCAACCTTGTGGGGGTGGTTGTTGGCGTAGCAGATGCAATCAACAATGGATTTCAGTCATGGGGTCCTCTCTTGGGTAAGCTTTTCTTTGCATTCTGGGTCATTGTGCACCTGTATCCTTTCCTCAAGGGTCTCATGGGCAGGCAGAACCGAACACCCACCATCGTGGTTATTTGGTCCATTCTGCTGGCATCTGTTTTCTCTCTTTTCTGGGTAAGAATTGATCCCTTCTTGAGTGAGGTTAAAGGCCCAGATACTAAACAATGTTGCATCAACTG…	846		Cellulose synthase catalytic subunit	AAT57672.1	Pinus radiata	3e-51	205 bits (522	132/133 (99%)	-1.18988	4.04402e-06	4.13014e-05
42.01		133	GEM-037-D08	BX250475	AAATTAGATCTGGGCTCTTTGAAATATGCTTCAAAGAATACAAGAAAAAAGTTTAGTTTAAATAAGTAAGTGTTGATTCTCTCAGCTAACACACGAGTGACCCCTGGTAGATGCCATCTGCAACTGAATTCTA	Contig19	ACTGGCAGGCATTGATACAAATTTCACAGTCACTGCCAAGGCATCAGATGACGGTGAGTTTGGGGAACTGTATGCATTCAAATGGACCACACTCCTCATTCCTCCTACAACCCTGCTTATCATCAACCTTGTGGGGGTGGTTGTTGGCGTAGCAGATGCAATCAACAATGGATTTCAGTCATGGGGTCCTCTCTTGGGTAAGCTTTTCTTTGCATTCTGGGTCATTGTGCACCTGTATCCTTTCCTCAAGGGTCTCATGGGCAGGCAGAACCGAACACCCACCATCGTGGTTATTTGGTCCATTCTGCTGGCATCTGTTTTCTCTCTTTTCTGGGTAAGAATTGATCCCTTCTTGAGTGAGGTTAAAGGCCCAGATACTAAACAATGTTGCATCAACTG…	846		Cellulose synthase catalytic subunit	AAT57672.1	Pinus radiata	3e-51	205 bits (522	132/133 (99%)	-0.837843	6.73317e-06	9.26653e-05
42.01		663	GEM-026-B12	BX249614	TTGGGTTCTATTGAAATCTTATTCAGCAGGCACTGCCCATTGTGGTATGGATTTGGAGCAGGACGTCTCAAGTGGCTGGAAAGACTGGCCTACACGAACACCATCGTCTATCCCCTCACGTCTCTTCCTCTGATTGCCTACTGTACTCTTCCTGCGATATGTCTTCTCACGGGAGAATTCATTATTCCTACGCTGAGTAATCTTGCAAGCATCTATTTCATGCTCCTCTTCATCTCCATTATCGTGACGGGTGTTCTGGAACTGAGATGGAGTGGAGTAAGCATCGAAGAATGGTGGAGGAACGAACAGTTTTGGGTGATTGGAGGAGTCTCTGCTCATTTTTTTGCAGTTTTTCAAGGTCTTCTCAAGGTATTGGCGGGCATCGACACCAACTTTACT…	Singleton				Cellulose synthase	AAQ63930.1	Pinus radiata	7e-119	430 bits (1105)	220/221 (99%)	-0.60571	4.20364e-05	0.000413233
42.01		140	3-5JMA6	FN256892	GAAAATTAAATAAAAGAAATTAAATTTATATCATTTATTTCATTACAATCCATGAACTCTCACAGCCCACCCGACCTGAAATAATCGGCAAATCTATACTTTGACCGCTTTGGATCCAGTTGCCCACGAATATCCGTAGT	Contig7S	GAAAATTAAATAAAAGAAATTAAATTTATATCATTTATTTCATTACAATCCATGAACTCTCACAGCCCACCCGACCTGAAATAATCGGCAAATCTATACTTTGACCGCTTTGGATCCAGTTGCCCACGAATATCCGTAGT	140	TC94672	Cellulose synthase catalytic subunit	AAX18647.1	Pinus taeda	0	669 bits (1727)	334/334 (100%)	-0.822563	1.80327e-05	0.0001404
42.01		138	3-5JMG11	FN256893	GAAAATTAAATAAAAGAAATTAAATTTATATCATTTATTTCATTACAATCCATGAACTCTCACAGCCCACCCGACCTGAAATAATCGGCAAATCTATACTTTGACCGCTTTGGATCCAGTTGCCCACGATATCCGTAG	Contig7S	GAAAATTAAATAAAAGAAATTAAATTTATATCATTTATTTCATTACAATCCATGAACTCTCACAGCCCACCCGACCTGAAATAATCGGCAAATCTATACTTTGACCGCTTTGGATCCAGTTGCCCACGAATATCCGTAGT	140	TC94672	Cellulose synthase catalytic subunit	AAX18647.1	Pinus taeda	0	669 bits (1727)	334/334 (100%)	-0.864505	0.000107865	0.000625086
42.01		400	13-1XLE8	FN256753	ACCTACCTACTAGAATTTTAGCTAGTATCCGCATTTGCAGACAATGTAGAATTGCATTCCATTTCAATGATATTAATTTTTTGTTTTCTCGTCCTGGCTACTTGGCTGATGCATGCGGCCCTGTCAAATTATCGCCAAGGCGACCTGAGATGAATAATTGGACTGCGAATTCCTGATAACAAAATATTGTGAATATTTTAGACCATAGATGAGGAACAAATAGAATATCGTCCGGTCTTTTGCATTAGTCGATATTTTTTAATTAGGTCAGCTACAAATGCTTTGCTGTTGGCGGCTTAATTGTTATGGCAAACATTGAAGAGACACCGTAGCTGTGGAATTAAGCCTTGGCTGGTTAACTGAGTTATGTTTATGGACATATATAGACTCTAGTTTATGT	Contig19S	ACCTACCTACTAGAATTTTAGCTAGTATCCGCATTTGCAGACAATGTAGAATTGCATTCCATTTCAATGATATTAATTTTTTGTTTTCTCGTCCTGGCTACTTGGCTGATGCATGCGGCCCTGTCAAATTATCGCCAAGGCGACCTGAGATGAATAATTGGACTGCGAATTCCTGATAACAAAATATTGTGAATATTTTAGACCATAGATGAGGAACAAATAGAATATCGTCCGGTCTTTTGCATTAGTCGATATTTTTTAATTAGGTCAGCTACAAATGCTTTGCTGTTGGCGGCTTAATTGTTATGGCAAACATTGAAGAGACACCGTAGCTGTGGAATTAAGCCTTGGCTGGTTAACTGAGTTATGTTTATGGACATATATAGACTCTAGTTTATGT	400	TC69625	Cellulose synthase-like A2	ABG34548.1	Pinus taeda	1e-131	473 bits (1218)	231/231 (100%)	-0.705305	4.22594e-10	1.64693e-08
42.01		400	13-1XLD8	FN256747	ACCTACCTACTAGAATTTTAGCTAGTATCCGCATTTGCAGACAATGTAGAATTGCATTCCATTTCAATGATATTAATTTTTTGTTTTCTCGTCCTGGCTACTTGGCTGATGCATGCGGCCCTGTCAAATTATCGCCAAGGCGACCTGAGATGAATAATTGGACTGCGAATTCCTGATAACAAAATATTGTGAATATTTTAGACCATAGATGAGGAACAAATAGAATATCGTCCGGTCTTTTGCATTAGTCGATATTTTTTAATTAGGTCAGCTACAAATGCTTTGCTGTTGGCGGCTTAATTGTTATGGCAAACATTGAAGAGACACCGTAGCTGTGGAATTAAGCCTTGGCTGGTTAACTGAGTTATGTTTATGGACATATATAGACTCTAGTTTATGT	Contig19S	ACCTACCTACTAGAATTTTAGCTAGTATCCGCATTTGCAGACAATGTAGAATTGCATTCCATTTCAATGATATTAATTTTTTGTTTTCTCGTCCTGGCTACTTGGCTGATGCATGCGGCCCTGTCAAATTATCGCCAAGGCGACCTGAGATGAATAATTGGACTGCGAATTCCTGATAACAAAATATTGTGAATATTTTAGACCATAGATGAGGAACAAATAGAATATCGTCCGGTCTTTTGCATTAGTCGATATTTTTTAATTAGGTCAGCTACAAATGCTTTGCTGTTGGCGGCTTAATTGTTATGGCAAACATTGAAGAGACACCGTAGCTGTGGAATTAAGCCTTGGCTGGTTAACTGAGTTATGTTTATGGACATATATAGACTCTAGTTTATGT	400	TC69625	Cellulose synthase-like A2	ABG34548.1	Pinus taeda	1e-131	473 bits (1218)	231/231 (100%)	-0.615309	2.09504e-07	2.75594e-06
42.01		295	3-8JMG7	FN256963	ACGCGGGGCCTCCATTTTCTCTCTTGTGTGGGTGAGGATCGACCCATTCCTGCCCAAGGTCGAAGGCCCCATTCTTCAGCAATGTGGTGTTGACTGCTAGCTACCTCTTCTCTTCTGATCATTTATGAATTCTATTCATTGGTATTGAGGTTTATTCTATTCATTTGTATTGAGGTTTTGTGATGGACTGAAGGATAAAACTGAAGGCATTCTGTTAGATAGTTTATGAATGCTGTTCATTCGGATGCGAATATACTGCAATGAACCGAAGGATAAAGCACAAGGATTGGACTGG	Singleton			TC91511	Cellulose synthase catalytic subunit	AAX18648.1	Pinus taeda	0	1965 bits (5091)	1053/1057 (99%)	-0.921352	2.43903e-06	2.7109e-05
42.04	14	147	4-6JMA7	FN256614	AACATGGGGATACAATATCAGATACCATGATATAAATAGCTGCATTCAAGTGCGAGAGTCGATACATCCAGCAATGTAAAGCACGAAATATCATTGTAGATATCATAGAATAAACAAAACAAAAAAACAGAAAACTACCCCACCAGT	Contig13	TTTTTTTTTTTTTTTNNNNNNNNNNNNNNNNTTTATAACAGAAGCAAAATACAATATCAGATAACATGGGGATACAATATCAGATACCATGNNNNNNNNNNNNNNNNATATAAATAGCTGCATTCAAGTGCGAGAGTCGATACATCCAGCAATGTAAAGCACGAAATNNNNNNNNNNNNNNNNATCATTGTAGATATCATAGAATAAACAAAAAAAAAAAACAGAAAACTACCCCACCAGGACNNNNNNNNNNNNNNNNTACGGAGATCAAACCAATGAGTATTGGTTACCATTCATAAAAACCAACACATGTCCCAAANNNNNNNNNNNNNNNNTCCAAACAACATATAAATGTATACTAGCAGCAAGCATTTAGTATAGCAATTAATAATCGANNNN…	411	TC100665	Alpha-tubulin	ACM79365.1	Tamarix hispida	1e-29	133 bits (334)	65/65 (100%)	-1.12151	1.20622e-07	2.73383e-06
42.04		315	GEM-095-G05	BX254259	TCGATTATTAATTGCTATACTAAATGCTTGCTGCTAGTATACATTTATATGTTGTTTGGATTTGGGACATGTGTTGGTTTTTATGAATGGTAACCAATACTCATTGGTTTGATCTCCGTAGTCCTGGTGGGGTAGTTTTCTGTTTTTTTTTTTTGTTTATTCTATGATATCTACAATGATATTTCGGGCTTTACATTGCTGGATGTATCGACTCTCGCACTTGAATGCAGCTATTTATATCATGGTATCTGATATTGTATCCCCATGTTATCTGATATTGTATTTTGCTTCTGTTATAAAAAAAAAAAAAAAAAA	Contig13	TTTTTTTTTTTTTTTNNNNNNNNNNNNNNNNTTTATAACAGAAGCAAAATACAATATCAGATAACATGGGGATACAATATCAGATACCATGNNNNNNNNNNNNNNNNATATAAATAGCTGCATTCAAGTGCGAGAGTCGATACATCCAGCAATGTAAAGCACGAAATNNNNNNNNNNNNNNNNATCATTGTAGATATCATAGAATAAACAAAAAAAAAAAACAGAAAACTACCCCACCAGGACNNNNNNNNNNNNNNNNTACGGAGATCAAACCAATGAGTATTGGTTACCATTCATAAAAACCAACACATGTCCCAAANNNNNNNNNNNNNNNNTCCAAACAACATATAAATGTATACTAGCAGCAAGCATTTAGTATAGCAATTAATAATCGANNNN…	411	TC100665	Alpha-tubulin	ACM79365.1	Tamarix hispida	1e-29	133 bits (334)	65/65 (100%)	-1.41145	7.13431e-08	2.85524e-06
42.04		468	GEM-034-F05	BX250273	CTGAATCTGTGAGGCTTCTCTGTCAGGTTCAGTTCGTATCTTAGGGTTTTTTTTTTCTTTCGATTTCCTGTGTCGCAAGGTTTTAGATCGCCAAGATGCGTGAAATCCTGCACATTCAGGGCGGCCAATGCGGCAACCAGATCGGTGCCAAGTTCTGGGAAGTTGTCTGTGATGAGCACGGAATCGATCCCACTGGGAGATACCAGGGCACTTCAGATCTACAGCTCGAAAGGGTTAATGTTTACTACAATGAGGCGAGCTGTGGGCGATTTGTTCCCCGTGCTGTGCTTATGGATCTGGAGCCTGGGACCATGGACAGTGTGAGGACCGGGCCTTATGGCCAGGTCTTTAGGCCTGATAACTTCGTTTTTGGCCAGTCCGGGGCTGGGAACAACTGGG…	Contig7P	GAGAAAGCCTCGAGGTTTTCTACATTACCCTTATTCTGAATCTGTGAGGCTTCTCTGTCAGGTTCAGTTCGTATCTTAGGGTTTTTTTTTTCTTTCGATTTCCTGTGTCGCAAGGTTTTAGATCGCCAAGATGCGTGAAATCCTGCACATTCAGGGCGGCCAATGCGGCAACCAGATCGGTGCCAAGTTCTGGGAAGTTGTCTGTGATGAGCACGGAATCGATCCCACTGGGAGATACCAGGGCACTTCAGATCTACAGCTCGAAAGGGTTAATGTTTACTACAATGAGGCGAGCTGTGGGCGATTTGTTCCCCGTGCTGTGCTTATGGATCTGGAGCCTGGGACCATGGACAGTGTGAGGACCGGGCCTTATGGCCAGGTCTTTAGGCCTGATAACTT…	660		Tubulin beta-2 chain	AAD10488.1	Triticum aestivum	3e-90	335 bits (860)	175/176 (99%)	-1.19231	6.33699e-07	1.35039e-05
42.04		436	GEM-036-E07	BX250406	CTGGGAAGTTGTCTGTGATGAGCACGGAATCGATCCCACTGGGAGATACCAGGGCACTTCAGATCTACAGCTCGAAAGGGTTAATGTTTACTACAATGAGGCGAGCTGTGGGCGATTTGTTCCCCGTGCTGTGCTTATGGATCTGGAGCCTGGGACCATGGACAGTGTGAGGACCGGGCCTTATGGCCAGGTCTTTAGGCCTGATAACTTCGTTTTTGGCCAGTCCGGGGCTGGGAACAACTGGGCCAAGGGCCATTACACTGAGGGGGCCGAGCTCATTGATTCCGTTCTTGATGTCGTCAGGAAGGAGGCCGAGAACTGTGATTGCCTTCAAGGGTTTCAAGTGTGTCACTCTTTGGGGGGAGGCACTGGATCTGGAATGGGAACCCTCTTGATCTC…	Contig7P	GAGAAAGCCTCGAGGTTTTCTACATTACCCTTATTCTGAATCTGTGAGGCTTCTCTGTCAGGTTCAGTTCGTATCTTAGGGTTTTTTTTTTCTTTCGATTTCCTGTGTCGCAAGGTTTTAGATCGCCAAGATGCGTGAAATCCTGCACATTCAGGGCGGCCAATGCGGCAACCAGATCGGTGCCAAGTTCTGGGAAGTTGTCTGTGATGAGCACGGAATCGATCCCACTGGGAGATACCAGGGCACTTCAGATCTACAGCTCGAAAGGGTTAATGTTTACTACAATGAGGCGAGCTGTGGGCGATTTGTTCCCCGTGCTGTGCTTATGGATCTGGAGCCTGGGACCATGGACAGTGTGAGGACCGGGCCTTATGGCCAGGTCTTTAGGCCTGATAACTT…	660		Tubulin beta-2 chain	AAD10488.1	Triticum aestivum	3e-90	335 bits (860)	175/176 (99%)	-1.3276	6.3652e-08	2.6613e-06
42.04		462	GEM-070-D08	BX252764	GTATCTTAGGGTTTTTTTTTTCTTTCGATTTCCTGTGTCGCaAGGTTTTAGATCGCCAAGATGCGTGAAATCCTGCACATTCAGGGCGGCCAATGCGGCAACCAGATCGGTGCCAAGTTCTGGGAAGTTGTCTGTGATGAGCACGGAATCGATCCCACTGGGAGATACCAGGGCACTTCagaTCTACAGCTCGAAAGGGTTAATGTTTACTACAATGAGGCGAGCTGTGGGCGATTTGTTCCCCGTGCTGTGCTTATGGATCTGGAGCCTGGGACCATGGACAGTGTGAGGACCGGGCCTTATGGCCAGGTCTTTAGGCCTGATAACTTCGTTTTTGGCCAGTCCGGGGCTGGGAACAACTGGGCCAAGGGCCATTACACTGAGGGGGCCGAGCTCATT…	Contig7P	GAGAAAGCCTCGAGGTTTTCTACATTACCCTTATTCTGAATCTGTGAGGCTTCTCTGTCAGGTTCAGTTCGTATCTTAGGGTTTTTTTTTTCTTTCGATTTCCTGTGTCGCAAGGTTTTAGATCGCCAAGATGCGTGAAATCCTGCACATTCAGGGCGGCCAATGCGGCAACCAGATCGGTGCCAAGTTCTGGGAAGTTGTCTGTGATGAGCACGGAATCGATCCCACTGGGAGATACCAGGGCACTTCAGATCTACAGCTCGAAAGGGTTAATGTTTACTACAATGAGGCGAGCTGTGGGCGATTTGTTCCCCGTGCTGTGCTTATGGATCTGGAGCCTGGGACCATGGACAGTGTGAGGACCGGGCCTTATGGCCAGGTCTTTAGGCCTGATAACTT…	660		Tubulin beta-2 chain	AAD10488.1	Triticum aestivum	3e-90	335 bits (860)	175/176 (99%)	-1.32704	1.1141e-08	7.50994e-07
42.04		660	GEM-098-B07	BX254399	GAGAAAGCCTCGAGGTTTTCTACATTACCCTTATTCTGAATCTGTGAGGCTTCTCTGTCAGGTTCAGTTCGTATCTTAGGGTTTTTTTTTTCTTTCGATTTCCTGTGTCGCAAGGTTTTAGATCGCCAAGATGCGTGAAATCCTGCACATTCAGGGCGGCCAATGCGGCAACCAGATCGGTGCCAAGTTCTGGGAAGTTGTCTGTGATGAGCACGGAATCGATCCCACTGGGAGATACCAGGGCACTTCAGATCTACAGCTCGAAAGGGTTAATGTTTACTACAATGAGGCGAGCTGTGGGCGATTTGTTCCCCGTGCTGTGCTTATGGATCTGGAGCCTGGGACCATGGACAGTGTGAGGACCGGGCCTTATGGCCAGGTCTTTAGGCCTGATAACTT…	Contig7P	GAGAAAGCCTCGAGGTTTTCTACATTACCCTTATTCTGAATCTGTGAGGCTTCTCTGTCAGGTTCAGTTCGTATCTTAGGGTTTTTTTTTTCTTTCGATTTCCTGTGTCGCAAGGTTTTAGATCGCCAAGATGCGTGAAATCCTGCACATTCAGGGCGGCCAATGCGGCAACCAGATCGGTGCCAAGTTCTGGGAAGTTGTCTGTGATGAGCACGGAATCGATCCCACTGGGAGATACCAGGGCACTTCAGATCTACAGCTCGAAAGGGTTAATGTTTACTACAATGAGGCGAGCTGTGGGCGATTTGTTCCCCGTGCTGTGCTTATGGATCTGGAGCCTGGGACCATGGACAGTGTGAGGACCGGGCCTTATGGCCAGGTCTTTAGGCCTGATAACTT…	660		Tubulin beta-2 chain	AAD10488.1	Triticum aestivum	3e-90	335 bits (860)	175/176 (99%)	-0.965825	2.21594e-07	6.15375e-06
42.04		167	GEM-004-A04	BX255285	CTGCAGGACATGTGTTTTAGACTATGTTGATCAGATGCAGCACTGGCAAGCTTTTAATTTTGTTTGTCAGATATAATATTGGAAGACCATATTTTTCATTTTTACTACCTTGTGGCAACTATGATTTTTACTACCTTGTGATCCATATGCTGATTATGGTTGTATGT	Singleton			TC83878	Tubulin beta-4 chain	ACG32188.1	Zea mays	2e-154	548 bits (1411)	271/273 (99%)	-0.603356	1.18416e-05	0.000151014
42.04		288	GEM-005-E10	BX255417	ACATTGAGACCATACTTGACTTGCATACGAAATACTCTGGCAGCTGCTATGTGTTTACAGAACTTTCCTTGCCAGGAAGTTGAAAGACATAATAAACCAGAAGTTGAATTCAAGACAAGTCCAGAGCTTTTGTTGAATCCTGTTCTTATATGTCGAAATGAGGCTGAGAAATGTTTGATAGAAACATCCATTAATTCTCTTCGAATAAGTATTAAGGTTAAACAGGCAGACGAACTGGAAAACATACTAGCGAAAAAGTTTCTTAGATTTTTGTCAATGCGTGCTGAG	Singleton				Actin-related protein complex 4	ABD96084.1	Physcomitrella patens	2e-44	183 bits (465)	93/96 (96%)	-0.738841	2.63751e-06	4.09e-05
42.04		572	GEM-006-E09	BX255503	AGCTTTCTATTCCTTCCTGCTCCGCTTTCGTGCAGACGTCTTTGCATACGTCTTCACGAAGCTTTCTCGTTTCTGCGACATTTTTCCTCGGCTGCTTGATTTTTTTGTGCGCTTAACCGGGATTCTTTCCATTCTTTCGAGGGTTTTTTTCGAGGTTTTAAGGGTTTCAACCAGCGACAATGAGGGAGTGCATTTCGATCCACATTGGCCAGGCCGGTATTCAGGTCGGCAATGCCTGTTGGGAGCTTTACTGTCTCGAGCACGGCATCCAGCCTGATGGACAAATGCCGAGTGACAAGACCGTTGGCGGTGGAGATGATGCATTCAACACATTTTTCAGTGAGACAGGTGCCGGTAAGCATGTTCCTCGTGCCGTGTTTCTGGATCTGGAGCCAACTG…	Singleton				Tubulin alpha chain, putative	EEF52197.1	Ricinus communis	2e-72	276 bits (706)	131/131 (100%)	-1.11751	1.48117e-06	2.67339e-05
42.04		501	GEM-026-B08	BX249611	GTCATGACAATGTTCAACAGATAAATAAAAAATGACTACTAAAGTCATTGAAGAGCTTACATGTCTATAATCCACACCTATGCGGATCAGTACAAACTGCTAGCCAAAGCTATATGACTGCCCACAGCCCCTCGAAAATTTCCAATTGTGAAAATGTCCACCCGAGAGTGCGAATGCACGTTCACAACATTTATTGTAGGTACAGCTGCCTTTTTAGTAGAGATGGGAATTTCCTGAAATTCAATCACAGAAAATGTAGTTTTGCCAAAGATGATAAAGTCCACCACCTCCCAAATTTGCAATGATAAATGATAAAGGACTTTAGAGTACAAAGTGCTGCTTGTTATTAAAAGTAGCAATGCTTGATGAAAATAGCAAGAGAACCACCTATTCATTTAG…	Singleton			TC105647	Tubulin, beta chain	XP_002304492.1	Populus trichocarpa	0	822 bits (2123)	420/428 (98%)	-0.88617	2.42983e-06	3.89599e-05
42.04		620	GEM-037-B08	BX250456	TTGCGCAGGGCAAGAATACTGGAATGGGTGCTGGCATGAATATGGAGGATGAGGAAGAGGAGATGGGCGAGAAGCAGAAAGTGGAAATGGCCAAATGGTTCCTGCTCAACTCACCCCCGGGAGAGATCCAATATGTAGCCAAAGATGTTAGATCGGTGTTGATGGACGAGCATATTTACTCAATGGCCACAGCGGAAGCCTTCCCCATCCACAACAAGTCTCACATGATATCCCTCGAGATGCCCAATCAAAGTGGCCAGGTGATTGTGACTGAGTTCAGTGAGCTTGATGGAACTCATTATTTGGATCCACGAACTGCTCAAGTTGCAACTGTCAACCATGTTAAACAAGTTTGTACAGCGGTGAGACCAGCTGCAGATGATGAACTTGCATCCATAT…	Singleton				f-actin capping protein alpha, putative	EEF49884.1	Ricinus communis	2e-70	268 bits (686)	147/183 (80%)	-0.906549	9.90898e-08	3.55754e-06
42.04		436	GEM-082-H05	BX253390	CAAGAGGGGATTATCTGAATCAATAAGCAACTGTCAAGAAAAGTCAGGTATAGTAGCTTCTTCTTTGCCACTAGTTCCTGAAATTGATGGGAGTCGGCCATCATGCAATTCAGATGTTCATGGGGCCAATGTTGAAAATGATAGTATTTTGGAGCCTTTGGATACCAAGTCAGTCACTTCAACACTCTCTAAAGACAATAATGCATCAGCCAATTTGCGAAGTTTGGGACAATCTATGCTTGAGAGTATTCAGGTCATTGAATCTGCCTTTTCGCAAGAATGTACAGTGAAGAACAAGGATGAAACTCAGCTGTCTTCAACAGAAAGGTTGGAGCATTTGTCAAGGAACTTCCTTGCAGGGAAAGGACAAGTCACAGCGTTGGTTGCGCTTACAGAGTT…	Singleton				Putative microtubule-associated protein	BAC57324.1	Oryza sativa	8e-14	80.9 bits (198)	67/123 (54%)	-0.918475	3.17279e-07	7.70567e-06
42.04		354	3-11JMD2	FN256886	ACACTGGTGAGGGCATGGATGAGATGGAATTCACTGAAGCAGAGAGCAACATGAATGATTTGGTGTCTGAATACATGCAATATCAGGATGCTAGTGCAGAGGATGATGAATACTATGATGATGAAGAATCAGCTCAGGAAAGCTAGGGCAGAAGCTTACGCAATGCCATCGACAACCGCTAGTTGTTTCAATGCCTAGTAGTTGTTTGTTTGTGGATTTCATTTGCATTTCTTGTTCTTTCATGGTCTGCTCAGCTCTCATCGAAGGTTTTGGCATTGAATGCATAAACTTTGTATACAACTCCTACATTATGTCCTTGGTTTTGTTGATCATATTGAAATATTGACGAGATTT	Contig31S	GACGAAAATAAAAATTCAATTATGACGTTTATATGAGATGAACAAATTCAAAATCTCGTCAATATTTCAATATGATCAACAAAACCAAGGACATAATGTAGAAGTTGTATACAAAGTTTATGCATTCAATGCCAAAACCTTCGATGAGAGCTGAGCAGACCATGAAAGAACAAGAAATGCAAATGAAATCCACAAACAAACAACTACTAGGCATTGAAACAACTAGCGGTTGTCGATGGCATTGCGTAAGCTTCTGCCCTAGCTTTCCTGAGCTGATTCTTCATCATCATAGTATTCATCATCCTCTGCACTAGCATCCTGATATTGCATGTATTCAGACACCAAATCATTCATGTTGCTCTCTGCTTCAGTGAATTCCATCTCATCCATGCCCTCACC…	404	TC105545	beta-tubulin	ACH60591.1	Pseudotsuga menziesii	1e-14	85.1 bits (209)	39/39 (100%)	-1.24565	1.74595e-06	2.07073e-05
42.04		404	4-13JMB6	FN256587	GACGAAAATAAAAATTCAATTATGACGTTTATATGAGATGAACAAATTCAAAATCTCGTCAATATTTCAATATGATCAACAAAACCAAGGACATAATGTAGAAGTTGTATACAAAGTTTATGCATTCAATGCCAAAACCTTCGATGAGAGCTGAGCAGACCATGAAAGAACAAGAAATGCAAATGAAATCCACAAACAAACAACTACTAGGCATTGAAACAACTAGCGGTTGTCGATGGCATTGCGTAAGCTTCTGCCCTAGCTTTCCTGAGCTGATTCTTCATCATCATAGTATTCATCATCCTCTGCACTAGCATCCTGATATTGCATGTATTCAGACACCAAATCATTCATGTTGCTCTCTGCTTCAGTGAATTCCATCTCATCCATGCCCTCACC…	Contig31S	GACGAAAATAAAAATTCAATTATGACGTTTATATGAGATGAACAAATTCAAAATCTCGTCAATATTTCAATATGATCAACAAAACCAAGGACATAATGTAGAAGTTGTATACAAAGTTTATGCATTCAATGCCAAAACCTTCGATGAGAGCTGAGCAGACCATGAAAGAACAAGAAATGCAAATGAAATCCACAAACAAACAACTACTAGGCATTGAAACAACTAGCGGTTGTCGATGGCATTGCGTAAGCTTCTGCCCTAGCTTTCCTGAGCTGATTCTTCATCATCATAGTATTCATCATCCTCTGCACTAGCATCCTGATATTGCATGTATTCAGACACCAAATCATTCATGTTGCTCTCTGCTTCAGTGAATTCCATCTCATCCATGCCCTCACC…	404	TC105545	beta-tubulin	ACH60591.1	Pseudotsuga menziesii	1e-14	85.1 bits (209)	39/39 (100%)	-1.63077	3.90963e-09	2.19271e-07
42.04		345	13-1JMG2	FN552565	ACTCTGTTGATATCCAAGATCAGGGAAGAATACCCAGATAGAATGATGCTTACTTTCTCAGTGTTCCCTTCTCCCAAGGTGTCTGATACAGTCGTGGAGCCCTACAATGCTACCTTGTCTGTTCATCAGCTGGTGGAGAATGCAGATGAGTGCATGGTTCTTGATAATGAGGCTCTGTATGACATCTGCTTTAGAACTCTCAAATTGACCTCACCCAGCTTTGGTGACTTGAATCACTTGATATCAGCAACAATGAGTGGAGTTACATGCTGTTTGAGGTTCCCGGGGCAGCTGAACTCGGATCTTCGTAAGCTGGCAGTGAACCTCATCCCTTTCCCTCGGCTG	Contig51S	ACTCTGTTGATATCCAAGATCAGGGAAGAATACCCAGATAGAATGATGCTTACTTTCTCAGTGTTCCCTTCTCCCAAGGTGTCTGATACAGTCGTGGAGCCCTACAATGCTACCTTGTCTGTTCATCAGCTGGTGGAGAATGCAGATGAGTGCATGGTTCTTGATAATGAGGCTCTGTATGACATCTGCTTTAGAACTCTCAAATTGACCTCACCCAGCTTTGGTGACTTGAATCACTTGATATCAGCAACAATGAGTGGAGTTACATGCTGTTTGAGGTTCCCGGGGCAGCTGAACTCGGATCTTCGTAAGCTGGCAGTGAACCTCATCCCTTTCCCTCGGCTGCATTTCTTCTTGGTGGGATTCGCTCCCTTGACCTCACGGGGGTCTCAGCAATAC…	484		Beta-tubulin 3	ACM89775.1	Gossypium hirsutum	8e-60	232 bits (592)	115/115 (100%)	-0.856816	1.49013e-05	0.000119971
42.04		429	14-1JMG7	FN564415	TCTCAGTGTTCCCTTCTCCCAAGGTGTCTGATACAGTCGTGGAGCCCTACAATGCTACCTTGTCTGTTCATCAGCTGGTGGAGAATGCAGATGAGTGCATGGTTCTTGATAATGAGGCTCTGTATGACATCTGCTTTAGAACTCTCAAATTGACCTCACCCAGCTTTGGTGACTTGAATCACTTGATATCAGCAACAATGAGTGGAGTTACATGCTGTTTGAGGTTCCCGGGGCAGCTGAACTCGGATCTTCGTAAGCTGGCAGTGAACCTCATCCCTTTCCCTCGGCTGCATTTCTtcttGGTGGGATTCGCTCCCTTGACCTCACGGGGGTCTCAGCAATACATAGCTCTGACCGTTCCTGAACTGACCCAGCAGATGTGGGATTCCAAGAACATGA…	Contig51S	ACTCTGTTGATATCCAAGATCAGGGAAGAATACCCAGATAGAATGATGCTTACTTTCTCAGTGTTCCCTTCTCCCAAGGTGTCTGATACAGTCGTGGAGCCCTACAATGCTACCTTGTCTGTTCATCAGCTGGTGGAGAATGCAGATGAGTGCATGGTTCTTGATAATGAGGCTCTGTATGACATCTGCTTTAGAACTCTCAAATTGACCTCACCCAGCTTTGGTGACTTGAATCACTTGATATCAGCAACAATGAGTGGAGTTACATGCTGTTTGAGGTTCCCGGGGCAGCTGAACTCGGATCTTCGTAAGCTGGCAGTGAACCTCATCCCTTTCCCTCGGCTGCATTTCTTCTTGGTGGGATTCGCTCCCTTGACCTCACGGGGGTCTCAGCAATAC…	484		Beta-tubulin 3	ACM89775.1	Gossypium hirsutum	8e-60	232 bits (592)	115/115 (100%)	-1.29753	2.27499e-07	4.34828e-06
42.04		363	4-13JMD4	FN256632	ACGCGGGTCGCAACGATTAAGACAAAGAGAACCATCCAGTTTGTTGATTGGTGTCCCACAGGATTTAAATGCGGAATCAACTACCAGCCTCCCACCGTTGTCCCCGGAGGCGATCTCGCCAAGGTTCAGAGAGCCGTGTGCATGATTTCCAACTCGACCAGTGTTGCAGAGGTGTTCTCGAGAATCGATCATAAGTTCGATCTCATGTATGCCAAGCGAGCATTTGTTCATTGGTATGTGGGCGAGGGTATGGAAGAGGGCGAGTTTTCTGAAGCGCGTGAGGATCTTGCTGCCCTCGAGAAGGACTATGAGGAGGTTGGCGCTGAGTCTGCAGAGGGAGAGGAAGGTGATGAGGGAGACGAG	Singleton				Tubulin alpha chain, putative	EEF52197.1	Ricinus communis	1e-53	212 bits (539)	101/101 (100%)	-0.92695	4.98326e-06	4.89306e-05
42.04		401	4-13JME12	FN256674	ACATAAGACAACAGGCCATGTATTTTCCGTGGCGAGGATCGCACTTGGCCATCATGGAGGACGGCTCAAATGCACTGTTAGTAATTTCCGCCACAGAAAGCTGCTCATGGTAGGCCTTTTCTGCAGAGATAACAGGGGCGTATGACGAAAGCATAAAGTGGATTCGAGGATACGGGACCAAGTTTGTTTGGAACTCCGTTACATCGACATTCAAGGCACCGTCAAAACGGAGGGACGCGGTCAATGAAGAAATGACCTGTGAGACAAGTCGGTTCAGATTTGTGTATGTGGGACGTTCAATGTCCAAAGAACGACGGCAAATATCGTAAATAGCTTCATTATCGAGGAGAACGGCCACATCGGTGTGTTCCAGAAGAGAATGCGTGGAGAGAACGCTGT…	Singleton				Tubulin alpha chain, putative	EEF52197.1	Ricinus communis	3e-70	267 bits (682)	133/133 (100%)	-1.60362	3.86915e-07	6.81012e-06
42.04		227	4-9JMH4	FN256695	ACATATATCACCAGAATCctcAGTCATCTACTGGCTGAGGAAATTGGAACAAGGTCACAAAGTGTCATAATAACAATAAGCTTTACAAAGAAATGTCTACGTTAACAAACCGAAACAGATGCAGACTGCAATGGGTGATGGCATAATATTATGATAATTATTACATGTTAATGGCTTCTTCTTCCTCCTCTTCATAACCAGCGTCCTCTTCTGCAGTTGCATCTTGG	Singleton			CF391685	Tubulin beta chain, putative	EEF51386.1	Ricinus communis	1e-31	140 bits (354)	68/68 (100%)	-1.48654	4.20121e-08	1.2872e-06
42.04		387	13-3XLD1	FN256784	GGGGATGTTGTGCCCAAGGACGTGAACGCGGCAGtagcCACCATTAAGACCAAGAGGACCATTCAGTTCGTGGATTGGTGTCCCACCGGGTTCAAGTGCGGTATCAATTATCAGCCTCCCACTGTGGTTCCTGGTGGGGATCTTGCCAAGGTCCAGAGGGCCGTCTGTATGATTTCCAACTCGACCAGTGTAGCAGAGGTCTTCTCTCGTATTGATCATAAGTTCGATCTCATGTATGCCAAGCGTGCCTTCGTGCACTGGTATGTGGGTGAGGGTATGGAGGAAGGAGAGTTCTCGGAGGCCCGTGAGGACTTGGCTGCTCTGGAGAAGGACTACGAAGAGGTCGGAGCAGAGTCTGCCGAGGGAGACGAGGATGAGGGCGAAGAG	Singleton				Tubulin alpha chain, putative	EEF52197.1	Ricinus communis	3e-60	233 bits (595)	112/112 (100%)	-1.23684	4.25751e-07	7.04405e-06
70.01	3	471	13-8XLH6	FN256865	ACTCCTTCCAATCGCTCTTTCGCTCGTTGCATCGTGTGGCCTGACCGTCCCTCCAGATTTCAAATGCCCTGCTAGTTAAGATAAGTTTCTGACAGGAAGCGCCATTGCTGAAATCAATGCAACTTCTGCAAGCTTGCCAGGCGCAACGAAATAAGAGAGAGAGAGAGATATTAGATATTATGATGCTTTGTGGTCTTTTGGGTCATTCATGGTTATTGTAGTTGGAGTGGGTGTGAGTAGATTGAATTTACCATTTGCGGATAATGGGGTGAAGATTGTTGTTGTGATGTATTACTACAAGGTTGTCATGCAGTATTGTTTTAGGGTTTTCTTGTATTATGATATGCTTTGATTCTGATTCCATCATGTGTATGACGACTCGCAGTCACAAACAAGCAC…	Contig4	GGTTGCCCTATTGCATTTTCCTCCAATCCCTTGCACTGATACTGCGTATCAGAGAAATTAAGCAGGGAATCATTCAGAATGAAAAAGGTAGTAGCCCTATGTTTTATTTTCATGATTCAGGTAGCAACAAACATGGCTCCTATAATGGCGACGTACCCTCCCGTTATACCGGTTGGCCCTGGAAGTGGAGGCTCAACACCCGGCGGCTCTGCAGCAAAGTGCCCGTTGAATGCTCTGAAGCTGGGAGCCTGTGTTGATTTGCTACAGGGCCTGGTGCACGTAGGGCTTGGAGACCCTGTGGTAAACCAGTGTTGCCCGCTCATACAAGGCGTTGCGGCGTTGGAGGCAGCGCTCTGTTTGTGCACAACAATTCGTGCTAAGGTTCTTAATCTTAACGTA…	869		Proline-rich protein	AAF75825.1	Pinus taeda	4e-44	182 bits (461)	127/139 (91%)	-2.56856	2.50153e-07	4.70316e-06
70.01		433	13-9XLG6	FN256853	ACTCCTTCCAATCGCTCTTTCGCTCGTTGCATCGTGTGGCCTGACCGTTCCTCCAGACTTCAAATGCCCTGCTAGTTAAGATAAGTTTCTGACAGGAAGCGCCATTGCTGAAATCAATGCAACTTCTGCAAGCTTGCCAGGCGCAACGAAATAAGAGAGAGAGAGAGATATTAGATATTATGATGCTTTGTGGTCTTTTGGGTCATTCATGGTTATTGTAGTTGGAGTGGGTGTGAGTAGATTGAATTTACCATTTGCAGATAATGGGGTGAAGATTGTTGTTGTGATGTATTACTACAAGGTTGTCATGCAGTATTGTTTTAGGGTTTTCTTGTATTATGATATGCTTTGATTCTGATTCCATCATGTGTATGACGGCTCGCAGTCACAAACAAGCAC…	Contig4	GGTTGCCCTATTGCATTTTCCTCCAATCCCTTGCACTGATACTGCGTATCAGAGAAATTAAGCAGGGAATCATTCAGAATGAAAAAGGTAGTAGCCCTATGTTTTATTTTCATGATTCAGGTAGCAACAAACATGGCTCCTATAATGGCGACGTACCCTCCCGTTATACCGGTTGGCCCTGGAAGTGGAGGCTCAACACCCGGCGGCTCTGCAGCAAAGTGCCCGTTGAATGCTCTGAAGCTGGGAGCCTGTGTTGATTTGCTACAGGGCCTGGTGCACGTAGGGCTTGGAGACCCTGTGGTAAACCAGTGTTGCCCGCTCATACAAGGCGTTGCGGCGTTGGAGGCAGCGCTCTGTTTGTGCACAACAATTCGTGCTAAGGTTCTTAATCTTAACGTA…	869		Proline-rich protein	AAF75825.1	Pinus taeda	4e-44	182 bits (461)	127/139 (91%)	-2.38083	4.4494e-07	7.21719e-06
70.01		360	14-5JMH3	FN257101	ACTCCTTCCAATCGCTCTTTCGCTCGTTGCATCGTGTGGCCTGACCGTTCCTCCAGATTTCAAATGCCCTGCTAGTTAAGATAAGTTTCTGACAGGAAGCGCCATTGCTGAAATCAATGCAACTTCTGCAAGCTTGCCAGGCGCAACGAAATAAGAGAGAGAGAGAGATATTAGATATTATGATGCTTTGTGGTCTTTTGGGTCATTCATGGTTATTGTAGTTGGAGTGGGTGTGAGTAGATTGAATTTACCATTTGCAGATAATGGGGTGAAGATTGTTGTTGTGATGTATTACTACAAGGTTGTCATGCAGTATTGTTTTAGGGTTTTCTTGTATTATGATATGCTTTGGTTCTGATA	Contig4	GGTTGCCCTATTGCATTTTCCTCCAATCCCTTGCACTGATACTGCGTATCAGAGAAATTAAGCAGGGAATCATTCAGAATGAAAAAGGTAGTAGCCCTATGTTTTATTTTCATGATTCAGGTAGCAACAAACATGGCTCCTATAATGGCGACGTACCCTCCCGTTATACCGGTTGGCCCTGGAAGTGGAGGCTCAACACCCGGCGGCTCTGCAGCAAAGTGCCCGTTGAATGCTCTGAAGCTGGGAGCCTGTGTTGATTTGCTACAGGGCCTGGTGCACGTAGGGCTTGGAGACCCTGTGGTAAACCAGTGTTGCCCGCTCATACAAGGCGTTGCGGCGTTGGAGGCAGCGCTCTGTTTGTGCACAACAATTCGTGCTAAGGTTCTTAATCTTAACGTA…	869		Proline-rich protein	AAF75825.1	Pinus taeda	4e-44	182 bits (461)	127/139 (91%)	-1.93273	3.98399e-06	4.08143e-05
70.01		471	3-8JME5	FN257017	ACTCCTTCCAATCGCTCTTTCGCTCGTTGCATCGTGTGGCCTGACCGTTCCTCCAGATTTCAAATGCCCTGCTAGTTAAGATAAGTTTCTGACAGGAAGCGCCATTGCTGAAATCAATGCAACTTCTGCAAGCTCGCCAGGCGCAACGAAATAAGAGAGAGAGAGAGATATTAGATATTATGATGCTTTGTGGTCTTTTGGGTCATTCATGGTTATTGTAGTTGGAGTGGGTGTGAGTAGATTGAATTTACCATTTGCAGATAATGGGGTGAAGATTGTTGTTGTGATGTATTACTACAAGGTTGTCATGCAGTATTGTTTTAGGGTTTTCTTGTATTATGATATGCTTTGATTCTGATTCCATCATGTGTATGACGACTCGCAGTCACAAACAAGCAC…	Contig4	GGTTGCCCTATTGCATTTTCCTCCAATCCCTTGCACTGATACTGCGTATCAGAGAAATTAAGCAGGGAATCATTCAGAATGAAAAAGGTAGTAGCCCTATGTTTTATTTTCATGATTCAGGTAGCAACAAACATGGCTCCTATAATGGCGACGTACCCTCCCGTTATACCGGTTGGCCCTGGAAGTGGAGGCTCAACACCCGGCGGCTCTGCAGCAAAGTGCCCGTTGAATGCTCTGAAGCTGGGAGCCTGTGTTGATTTGCTACAGGGCCTGGTGCACGTAGGGCTTGGAGACCCTGTGGTAAACCAGTGTTGCCCGCTCATACAAGGCGTTGCGGCGTTGGAGGCAGCGCTCTGTTTGTGCACAACAATTCGTGCTAAGGTTCTTAATCTTAACGTA…	869		Proline-rich protein	AAF75825.1	Pinus taeda	4e-44	182 bits (461)	127/139 (91%)	-1.59404	4.98852e-07	8.01311e-06
70.01		609	GEM-037-B06	BX250454	GGTTGCCCTATTGCATTTTCCTCCAATCCCTTGCACTGATACTGCGTATCAGAGAAATTAAGCAGGGAATCATTCAGAATGAAAAAGGTAGTAGCCCTATGTTTTATTTTCATGATTCAGGTAGCAACAAACATGGCTCCTATAATGGCGACGTACCCTCCCGTTATACCGGTTGGCCCTGGAAGTGGAGGCTCAACACCCGGCGGCTCTGCAGCAAAGTGCCCGTTGAATGCTCTGAAGCTGGGAGCCTGTGTTGATTTGCTACAGGGCCTGGTGCACGTAGGGCTTGGAGACCCTGTGGTAAACCAGTGTTGCCCGCTCATACAAGGCGTTGCGGCGTTGGAGGCAGCGCTCTGTTTGTGCACAACAATTCGTGCTAAGGTTCTTAATCTTAACGTA…	Contig4	GGTTGCCCTATTGCATTTTCCTCCAATCCCTTGCACTGATACTGCGTATCAGAGAAATTAAGCAGGGAATCATTCAGAATGAAAAAGGTAGTAGCCCTATGTTTTATTTTCATGATTCAGGTAGCAACAAACATGGCTCCTATAATGGCGACGTACCCTCCCGTTATACCGGTTGGCCCTGGAAGTGGAGGCTCAACACCCGGCGGCTCTGCAGCAAAGTGCCCGTTGAATGCTCTGAAGCTGGGAGCCTGTGTTGATTTGCTACAGGGCCTGGTGCACGTAGGGCTTGGAGACCCTGTGGTAAACCAGTGTTGCCCGCTCATACAAGGCGTTGCGGCGTTGGAGGCAGCGCTCTGTTTGTGCACAACAATTCGTGCTAAGGTTCTTAATCTTAACGTA…	869		Proline-rich protein	AAF75825.1	Pinus taeda	4e-44	182 bits (461)	127/139 (91%)	-1.93946	3.16907e-08	1.6615e-06
70.01		483	GEM-091-D08	BX253965	CGCGCTGCCCAGCTACTACACCTTCAGTCAGTTTCAGACGGTCAGCAACCCGGTGAGAACCATGGCGTCCGGTAACGGCGGACCCTTCGGCGTCAACGTCACCGCATTCGGCAACAGCGCAGTTTATTCTCAGAGCCCCGTGGCGGTCTACCAGGTCGACAAGGTCCTCCTGCCGGAAGAAATCTTCGGCGTCAAGCCTCCGGCCGCAGCTCCGACTCCCGAACCCGGGGCTCCCGTCTCCTCTCCCGCTGTTTCTCCCTCTGGCGCATCTGCTTCCGGAGCTTCTACAAGCTCCGCCTGTGGATCCATGGCGGCCCTGGCAAAGGGCCTCTACATTGTTTTCCTCGCTGCGGGTGCCCTCGTGCTCGTCATTTCTTCGTAGCGCCTGTCGTTTAAATG…	Singleton				Arabinogalactan-like protein	AAA74420.1		1e-32	143 bits (360)	125/140 (89%)	-0.891681	1.0391e-06	1.99544e-05
70.01		239	4-5JMH8	FN564416	TAATCTTCCCAAATCTTCTCACTGCGTTATATAAACTTTCTTCTGTCTGATAATCCGGAATGATGTGATAATACACAATGTGTTCAGGGGCACCCACTTCGCTCAGTTGTTCTGTGGTCAGCTTACCCATGGCTTCATCATTGGGAGCCAGGACAGTAATCCTGTATCCCTCAGAGACAAGCTTGGCTAGTTCAGAAGCCAGAGATGTTAGATTCACAAGAATATCTGCCATCTCACTG	Singleton				Fasciclin-like arabinogalactan protein 14	ABV27485.1	Gossypium hirsutum	1e-30	135 bits (340)	74/79 (93%)	-0.602589	0.000150488	0.000823083
70.04	1	645	14-5JMC5	FN564417	ATGGTCATCATATTAACAAGGACTTGAAGAGTCAAGCACCTGAAGATTTCCAAGATGCAGTGCGAGTTGTGATCAAGTGTATTTGCTGTCCTGAAAAACACTTCACAAAGGCTTTGCGCTTAGCGATAGAAAAACTCGGGACAGATGAAGATGCACTAACACGGGTGGTTGTAACACGTGCGGAAGTTGACATGAAGCATATCAAAGAGGCATATGCTAAGAGGACCAGCAAGACTTTGGAACATGCAATAGCGTCTGAAACCTCTGGAGACTACCAGGATTTTTTGCTTACATTGATAGGCAAAGGTCATGCTTAAGCTCATTCATCCGAATGGCACCTTTTGAAACATTTATGTCTGAAATGAAGAGCTTTAGAATCTTAATAATTTCAAGCACACA…	Singleton				Annexin P35	ACF06570.1	Elaeis guineensis	2e-29	131 bits (330)	78/101 (77%)	-0.665008	2.08792e-05	0.00015872
Unclassified	30	686	GEM-023-H11	BX249429	TATAAATCAACTTGAAGTTGGTGTGTTGGGGCAGATCCTTTGGGAGAAGATCAATCAGTATTAGCGCTATGTTGAAGAAGAAAGGAGGGGGATCTAAGAATCCATTGGGTGAGAGCTCAGTGAAGAATGATGCAGAATCCATAGAATGGGAGATGAGACCTGGTGGAATGCTGGTTCAGAAGAGAGATCCCAATGCCGATTCCACATTGAAGCCTCCTCCAAATGTTAAATTGAGAGTTACCTATGGTTCAATTAAGCTTGAAGTTTCCATTAACCTGGAGACTACTTTTGGTGAGTTGAAGAAATTACTTGCTATAGAGACAGGATTGCAGCCCCATGAACAAAGGCTTATATTCAGAGGAAAAGAGCGAGATAGCAGTGATTTCCTAGATATAACAG…	Singleton				BAG domain-containing protein	ABG73438.1	Oryza brachyantha	1e-49	200 bits (508)	139/185 (75%)	-0.824674	2.23424e-05	0.000257133
Unclassified		656	GEM-032-B03	BX250074	GGCTGATCAAGGTGCTATTGCTCGGTCTCTGTGTATTTTAATCCTCTGTGTGCTGATTCATGGCTCGTTGGCGGCCTCCTCCAACGGCACCTATCTGATCGGCACAGGGTCATATGACATCACGGGACCGGCCGCGGATGCGAACATGATGGGCTATGCCAACATGGAGCAGATTGCCTCTGGTATTCATCTCAGGCTGAGGGCCAGAACATTTATTGTGGGGGAACCCAATGGGAAGAGGCTCGTGTTCGTTAATATGGATGCTTGTATGGCATCCCAGCTTGTGACGATCAAGGTCCTTGAGCGTCTGAAGTCCAGGTATGGAAACTTGTATACCAAGGACAATGTGGCTTTAAGTGGTATTCACACACACTCCGGTCCTGGGGGGTACTTGCAACA…	Singleton				Ceramidase, putative	EEF41859.1	Ricinus communis	4e-89	330 bits (847)	184/208 (88%)	-0.689175	5.02957e-05	0.000468076
Unclassified		654	GEM-034-C08	BX250248	CTAGAGAGCGTTCCGTCGGATATACAGGACGTTTGTAATTGCCTCAGGCTTCTGTGGTTGTTTAAAAGGAAATTCTGCTTAAACAAAAGGCCACAGAGTTCACCCACTCCTGCTTTTGGGATTTTAGTTTCGCGCGGTAACTCTGTTATACTACAGGCGACTCTATCCTCCTCGCTCAAAATCAGGTGACATATTTTATCGAGTAGGTTGTTATTCCATCTGAGACTTGCAGACTTGGACGAGGAGCTTTTACCGCATCGAAACAGATGGCAACACTTGTGGAGACTTCGGATGAGGATGCTACTCTTGCTGTGGCTCGTTTCACTGCAGACATGGCGTGGGCTAATGCAGGGCCTGAAGTTGCAGAAACTGAAGTGATACATTACGTTGACGAAGCCC…	Singleton				Cop9 complex subunit 7a, putative	EEF28842.1	Ricinus communis	1e-40	169 bits (429)	105/131 (80%)	-0.974239	6.56726e-06	9.07601e-05
Unclassified		530	GEM-040-C10	BX250708	CATGGATCTCACCTTCGCCTCACGGACGGGTATGGAATAACGGGGGGCGCTGCTCAGACCCTGGGTTAAAGCTTTTCACGTGGTTACATGAGAAACAAATGTTAAGAACACCCTTAATTTTCACGCTTTACCGCCCTCTCGCTACGATCTCTGCGAATTCTTTCCACGACACTAAGGACGTTTTTTCTCAATGAGGAGAAGCGCGGACTGCAAGTAAGCCATGGCGTCCCCGAGATCCATGGAGGGCCATCGCAGCAATTGGGTTGTTGAATTCAAGGATTTTAGCAATTGGGCATTGATTATTTCAACGAGTGCGTGACGAGTATGGTATGAATTTTGTATCAACCCAGGAAATGGAAAACTCTGGCGGTGGTGATGTGGAGCTTCTGTGCAAGACAC…	Singleton				Nucleic acid binding protein, putative	EEF38962.1	Ricinus communis	2e-21	105 bits (263)	52/55 (94%)	-0.599247	3.89054e-05	0.000392981
Unclassified		589	GEM-045-E03	BX251114	GTGCGCCGAAACCCCTCCTACCTGCGAAAAGCTTCCCAGGGTAGTGGCCCAAGCCCTGCTCCACTATGCCGCCAACAACGTGACTCCGCAGCAGACTGCGGCGGAAATAAAGATAACAGCGGGAGTGCTGGGAAGGCTGAGCCCCTGCAACATGCTGGTTTTCGGGCTGGGCTACGACAGCCTCCTGTGGGCGACCCTCAACCATGGCGGGCGAACAATCTTTCTGGAAGAAGATGAGGAATGGATAGCCAAGATGCGAGAAAAGCACCCGGTACTGGAATCACACTTTGTGGAATACCCAGCGGATACCATGGTCACCGATGCGTACGATCTGTTGAAATACGCGATGTCGGAACCGGAATGCGGGCCCCAGGGAAGGGAGGAGCTGGAGTTTTCGAG…	Singleton				Similar to cdc2 protein kinases	AAC33218.1	Arabidopsis thaliana	9e-52	206 bits (525)	139/190 (73%)	-0.773828	1.27555e-07	4.29914e-06
Unclassified		612	GEM-047-F06	BX251278	GTTCCCAAAACTGATACAAAGCGTATCATAACATTTGCAAATCAGTCAGACTACATCTCTTTCAGGCATCATGTTTATGAAAAACCTGGAGGACCCAAATCAATTGAACTTAAGGAAGTTGGTCCACGTTTTGAATTGAGACTCTATCAGATAAAACTGGGAACGCTTGATCAAAAAGAAGCTCAAAGTGAATGGGTGATTAGGCCATACATGAACACTGCTAAAAAGCAGAAGATTCTTGGAGATTAAGGCATATCTGTGCACTTCTATAATTGAAAATCCTTTCATCTATCAATCTACATCTTGCCAGAATTGTTTAGCAGGAAATTTTGAGCAAGCTGTGTTTTTCCCTATTTGGTTATTTGTTCCTCCTGTAATTTCTCAGAACTGTGTTTTTGG…	Singleton				U3 small nucleolar ribonucleoprotein protein imp4, putative	EEF49590.1	Ricinus communis	3e-34	148 bits (374)	76/82 (92%)	-1.04762	2.01686e-07	5.97165e-06
Unclassified		670	GEM-058-E11	BX252015	ATTCCCGTTCCAAGGTGTCGAGGGTATGAGTTACGAGAAAGCGTCATAGACTGATAAGATCGAGGAAAGGTAGCTTAATAAGAAGCGCAGAAGGCAACCGAACGACAAGCACAAGGTGAAATATGGCGAATGCAACCGCAGCCTCGAATGTTCTGAGGAGAGGTTTCAACCTTTTGGCTCCATTAAATACCGCTATTTGCCGTCCAGTTTCCCGATCGGTACATTCGACAGGATGCAAGAAAATGGCAGAACACGGTGAGCATTCAGAGCCGTTTTATATTCATGCAGAGCACATGTATAACCTTGACAGGATGAAGCATCAAAAGCTGAAGATGGGTATAGCTGTGTGGACCTGTTTTAGTATCGGTGTTGGTGTTCCAATCTTTGCAGTGGTATTCC…	Singleton				SLL1 protein	ABD78324.1	Primula vulgaris	2e-21	105 bits (263)	59/71 (83%)	-0.969603	3.01261e-07	7.42586e-06
Unclassified		515	GEM-065-G06	BX252511	GAGATATTCAGAGTATCGCTTATCCGCTTCTCCTCCATCCTCTTCGTTTGGCTTGGACGTGCGAGCACTGAAGCTCGATTCTGTGAATCGAAGATGAACCGGCCTACCTAATTTGCAGCCAATAGGAGGAAAGTTAAAGTCTGTGGAATAAGATGGCAACAGAAAATTCACTGCCAAGTCAACTGGATGACAAAGTACTGAATACAGGTGAGTCTGGAAAAGTGGTGGAAGGTGAAGGAGTTCCAGAAGCAAAAGGAGAACTTTCAAAGGAAAAGGATGGTAACTGGCCGTTTACAAATTCAGAGCCTATGAGAGAAGAACAGGTTCAAAATGCAGTCAAATTTTTATCTCACCCAAAAGTACGTGGTTCTCCAGTCATCTACCGGCGCTCATTTCTTG…	Singleton				PEX14 (PEROXISOME DEFECTIVE 2)	NP_201087.3	Arabidopsis thaliana	2e-23	112 bits (279)	63/75 (84%)	-0.905209	1.2078e-07	4.11346e-06
Unclassified		678	GEM-066-B02	BX252530	GTTTCATATTTGGAGCAACAGCGTTCGGTCAGTGATTATATTGGTTTTTTTTCTTTCTAAAAGAGGGTTGGATTGATGGTGTCGGGAAAATTCGCAGAGTCCCGTTGGGAGCTTGTTGATGGGGAACACCAACATAACCGTTTTCCACGAAAATACTCTCATATCGATTACGATAAGCTCAAGAAAGCTCTCGAGAAGTGCAGCCACGGGGAAACGAACGAGGGACAGTCTGAAGTCCGTGGGGTTTGTTCAGTTTGTGACCAGAACTTTTTCTCTGAAGTCACCACTGAAATATCAGCTATAGTTGACCGCTTCAGTTCTCGTGCCAAACATTTATTGCATATGCATCTTGCATCCGGTTTTCACAGATACTTATGGTGCCTGAGACACTGCTTCATT…	Singleton				Putative SPX domain containing protein	AAP68394.1	Oryza sativa	2e-41	171 bits (434)	121/178 (67%)	-1.35903	6.98211e-10	1.00269e-07
Unclassified		172	GEM-067-H11	BX252619	GGAGCTGAGAGGGAATCTAACACAGCCTTGTCATTGCAATTGCTGGTGTACTGTACAAACTACTTATTATGATACAGGATCTTTTTTGAACATGTTTAAGCAGACATGGGCACTGTAAGATAAATTTGTATGTATGAACTTGAAGAGCAAAAGTAATCACATCTATTGATTG	Singleton			TC112838	Early-responsive to dehydration protein-related / ERD protein-related	NP_192343.1	Arabidopsis thaliana	1e-47	194 bits (492)	127/161 (78%)	-0.715322	9.8372e-05	0.000824677
Unclassified		627	GEM-087-B08	BX253700	TAAAATTTTACAACTGTAGCTACACCAGTGAAACCGGGGACCACTCTGAGTCACTTGCACCTTCTTTCGACAATAAGCACCAGTTCAAAATTAAAGCCAGACCGCAGCTTCTCAGCATNNNNNNNNNNNNNNNNNNNNNNNNNNNNNNNNNNNNNNNNNNNNNNNNNNNNNNNNNNNNNNNNNNNNNNNNNNNNNNNNNNNNNNNNNNNNNNNNNNNNNNNNNNNNNNNNNNNNNNNNNNNNNNNTGTTGAAGTACTTTAGGGGATTTGGCCACAGATCTTCTTTAATTATTTCAGCCACCTCATCGTGTATTCCATCTGGAGTATCCTTCTGGGTTTCGCTAAACCAAGTGAAGAAACTTTCTTCTTGATAAGATCGCTTGTTTCCTTCCTTCTCTGG…	Singleton				Nucleosome assembly protein family	EDQ82876.1	Physcomitrella patens subsp. patens	3e-48	195 bits (495)	108/128 (84%)	-1.18832	5.08881e-08	2.36621e-06
Unclassified		403	GEM-092-G02	BX254056	CATAACTTTCCACTTCAAAGGAGCAAATTACAACTTGCCCAAGCAAAATTACATATATGTGGATAGCAGTGGCATTATCTGCCTTGCAATGTTACCGAGTAGTGGGATGTCCATATTTGGTAATTTTCAACAGCAGAACTACCATATACTTTACGACAACGGAAAAAACGAGCTGTCCTTCACGCGTACAGTTTGTGATTCGATGTAAGCATATGCCTCTTTGATTTCTCCTCCAGCTTATATTCTCTGTTATGATTTCTTTTCATTATCCAGTGTGTTCCTGCTACCGTTGGACACAACCATTGTGATTTATATATGTATTCATAACCAGCATTAGTAGATTGTATGTGCAATAGAGAAGATTGGTTCTCTTATTCGATTTATGGAACGAAGGATTTA…	Singleton				Putative chloroplast nucleoid DNA binding protein	BAE99983.1	Arabidopsis thaliana	5e-13	78.2 bits (191)	49/67 (73%)	-0.775206	7.83377e-06	0.000105183
Unclassified		197	GEM-098-F01	BX254437	CTGGATCATTTAGAGCTGAACTAGGAATCATTTCTTTCTTCAGCTCCATGTTGACATTATTATCTGTATTCAAGGGCGTGCCCATATGGAAGCATTTTTCAACTGCACATTTTACTTTTTGACAGAATTGCTGGCTTCTGGGTTTGGTTTTGTTGCAAGTTATCCTCTAATTGAGATATCTTTAAAATTAGAAATAT	Singleton			TC89400	Acid phosphatase	NP_001149246.1	Zea mays	1e-52	219 bits (558)	153/213 (71%)	-0.806181	2.44056e-05	0.000277016
Unclassified		643	GEM-099-C07	BX254491	GTGGAATGAGATCAGTGAGGAAGGGGACAGCGTCTGGAAGTTTGAAGCCCTAGATCAGGAGTCATTATCCCGGATTAACAAAAAGGATTCATGGCTCTTTTGGTGGACGCTTTATCTCACAGCTGTTGTGTGGGTGGCATTGGGGATTGTAGCCTTAATCAAGCTCAACATTGATTATCTTCTAGTGGTTGGAGTTTGTTTGGCTTTAAGCATTGCAAACATTGTTGGATTTACCAAATGCCGAAAAGATGCAAAGAAACAGGTTCAAAATTTTGCATCTCGGACTATTGCTTCGCATGTTTCATCAACAATTCAGTCGGCTTTCAGTGTTGTTTGATATTTACATAACAGATCAGTGAAGAGGGTTTTTTTCTCTAAAGCAAATCCAAATGTTTATCA…	Singleton				Protein FAM18B, putative	EEF47218.1	Ricinus communis	3e-45	184 bits (468)	98/111 (88%)	-0.692749	2.8401e-05	0.000312695
Unclassified		612	GEM-101-E09	BX254627	GCTGCTTATTATGATGATTTGACACGCAAGGGTGCAGGTGCAGCTAGATTTAAACAGGGACTTGGGTTCTCAAGTGGGCCTTGTCAAGAATCCGCAAACAAAAGCGATTTCCAATCTTCTTTGAATAATTTTGTGAAAGCATCAAGCCCTGGAAAGGTAGAAGTAATAGTTAAAGAGATTCAGATTGAAAATATTCGGGAAAAACTCAAGAAGAAAGGCCAAAATTTATTGGAATCACATAAGGGGAGGGATGTTGCAAATAGTCAGTTAACAAAGGGAGGAGACAGATCAGATGTCCGTGTAAACAAAGACAAACGCAGGAGTCGGTCATCGGAAAGGATTAAAGAAAAATTGCATGAGAGATATCGAAGATCTTCAAGAGAGAGACATCATTCAAGA…	Singleton				Arginine/serine-rich coiled coil protein, putative	EEF52072.1	Ricinus communis	3e-15	85.1 bits (209)	82/167 (49%)	-0.737248	8.8766e-05	0.000753713
Unclassified		339	GEM-107-E02	BX254920	GAAAATGAAAGGAAATTTCAAACGAGAATCATGTAGTCTTTTATTGTAATTTGTTAGGTTTCCAAAGCTTTAGTGTTAGCGGACTGACTAACAAGGTTGTTGCGGAAGAGTAAAAACATTGAAATCTCAAAAGAAGGTTATTAATGTATCCTGGCTCAGTAGCCGTTATTGTTCACTTTGTTGAATGGGCCAAATTTATGTTATGCCTAGAGTACAGTGAGGTTATAGATAAATCTCTGTTATGCCTCGGGGAATTTCACGTGTTAGGTTGCAAATACTCTGTATCATGCTGCCTTGTATCTGTTTTCAAAAAGTGCAAAAGGGCACAATGTGTTTATT	Singleton			TC89529	Transporter, putative	EEF40534.1	Ricinus communis	4e-89	332 bits (852)	182/188 (96%)	-1.11191	5.3988e-06	7.68631e-05
Unclassified		395	4-11JMB5	FN256525	ACATCTGAACCAGATGGTATATATATTTAGTATATCACCAAAGATGAACTACAACAACGGTCGGAACATTCTCAACCTGCAAACAGCTGGGCAATTTGAATCAGGTGTCCATGGAGCTCCAGAGGGGATGAAAAGAAGGGGCTGTGGTCGGTATCCATGATAATGACCTTATCAGGAGGCCACATTTTGATCATGGCTTCCTGTTTATCCAACTGTAAAACTCTGTCCTGCAAGGTCTTTATATAAACTCTTGGAACCTTCATAAATTCTTCTGAGATTGCAGTAAAAGTGGCTGTCTGGATTGCCATCAATGATGTTGGTCTTAACAGCAGTGAGGCCAGAGCAGCATCCTCAGGTGGGCTGAGTTGATATAGAATTTCTTGTTGTAATTCTCT	Contig38S	CCGAGCATGAACATCATCAATAGCACAATCGTATATACAATTAGTATATTGCTGAAGATCAACTGTAACTGTTGTGGGAGAATGTTCAACCTGCAAACAGCTGGGCAATATAAAGCAAGTGTCCATGGAGCTCCAAAGGGGAAGAAAAGAAGGGGCTGTGATCAGAATCAATGATAAAGACCTTATCAGGAGGCCACATCTTGATCATGGCCTCCTGTTGATCCAACGATAAAACTCTGTCCTGCAAGGTCTTTATATAAACTCTTGGAACCTTCATAAATTCTTCCGAGATCGCAATAAAAGTGGCTCCCTGGAATGCCAGCAATGATGTTGGCCTTAACAGCAGGGAGGCCAGAGCAGCATCCTCAGGTGGGCTGAGTTGATATAGAATTTCTTGTT…	511		Hydrolase, alpha/beta fold family protein	NP_187698.1	Arabidopsis thaliana	1e-22	109 bits (272)	96/142 (67%)	-1.16923	8.51511e-06	7.59474e-05
Unclassified		511	4-7JMF1	FN256663	ACAGACCAAGATGTCCAGCAGGGATTTCCTGACCTGTTGAAGGTATCTGAATTTTACCATGGCCTCGGATCAGAACAACCGCCAACAAGTGCAATGATTCACAGAGAACTGCAACAAGAAATTCTATATCAACTCAGCCCACCTGAGGATGCAGCTCTGGCATCCCTGCTGATAAGGCCAACACCATTGCTGGCATTACAAGGAGCCAAATTTATTGCGACCTCGGAAGAATTCATGAAGGTTCCAAGAGTTTATATAAAGACCTTGCAGGACAGACTTGTATCACTGGATCAACAGGAGGACATGATCAAGATGTGGCCTCCTGATAAGGTCTTGAACATTGATTCTGATCACAGCCCCTTCTTTTCTTCCCCTTTGGAGCTCCACAGAAACTTGCTT…	Contig38S	CCGAGCATGAACATCATCAATAGCACAATCGTATATACAATTAGTATATTGCTGAAGATCAACTGTAACTGTTGTGGGAGAATGTTCAACCTGCAAACAGCTGGGCAATATAAAGCAAGTGTCCATGGAGCTCCAAAGGGGAAGAAAAGAAGGGGCTGTGATCAGAATCAATGATAAAGACCTTATCAGGAGGCCACATCTTGATCATGGCCTCCTGTTGATCCAACGATAAAACTCTGTCCTGCAAGGTCTTTATATAAACTCTTGGAACCTTCATAAATTCTTCCGAGATCGCAATAAAAGTGGCTCCCTGGAATGCCAGCAATGATGTTGGCCTTAACAGCAGGGAGGCCAGAGCAGCATCCTCAGGTGGGCTGAGTTGATATAGAATTTCTTGTT…	511		Hydrolase, alpha/beta fold family protein	NP_187698.1	Arabidopsis thaliana	1e-22	109 bits (272)	96/142 (67%)	-0.96071	1.44439e-05	0.000116637
Unclassified		390	13-3JMA2	FN552566	ACCCATGGCATCTACGTCAGTTTATTCTCTTTTTTTAGTGAAGGGCCCAAAATCGTAGAATACTTACTCACTTTCTAGATGATCCTGATAGAAAGATAAATTTTAAAAGTTTAAAATAATCACAAATCTTTCTAGTTACTTCGTTCCCTATTTCTACTGATTCTGATCCCTAGGAGAACAAATTCCACCGAGCTCGAACGAAATGCCGATAACCCAAGTAAACCAAAGTCATAGTTCTATAGCTATTCGGCTTCAACCTGGGTCCTTCCATCCATAAGTTGAAGGTTTAGTCACGATGAAAAAAATATCTTCCCCATAGATCTGTAATTTATCTACCTTTCAAACATTCTGTGTCGCTATCTTGGAACCAAAAATGTGTTTATCCCCGCG	Contig47S	ACGCGGGGTGGCGGGTATAGTTTAGTGGTAAAAGTGTGATTCGTTACATTATCAACTCGAATAGTTGAAGGATCTTTTACATGGATCTTTGATCCATCTAAAGCTCTATTTCCAGATAGGTTCAAAACCTTCCCTATGAATACCCAGGAATAGCATACCTTCTCGTAATCTGGGTCTGAAATGATGAAAGATAAACACATCTTTGGTTCCAAGATAGCGACACAGAATGTTTGAAAGGTTAGATAAATTACAGATCTATGGGGAAGATATTTTTTTCATCGTGACTAAACCTTCAACTTATGGATGGAAGGACCCAGGTTGAAGCCGAATAGCTATAGAACTATGACTTTGGTTTACTTGGGTTATCGGCATTTCGTTCGAGCTCGGTGGAATTTGTTC…	574		ORF84c	ABP35314.1	Pinus koraiensis	1e-26	122 bits (305)	65/80 (81%)	-1.53962	1.55222e-06	1.9094e-05
Unclassified		573	13-8XLD10	FN552567	ACGCGGGGTGGCGGGTATAGTTTAGTGGTAAAAGTGTGATTCGTTACATTATCAACTCGAATAGTTGAAGGATCTTTTACATGGATCTTTGATCCATCTAAAGCTCTATTTCCAGATAGGTTCAAAACCTTCCCTATGAATACCCAGGAATAGCATACCTTCTCGTAATCTGGGTCTGAAATGATGAAAGATAAACACATCTTTGGTTCCAAGATAGCGACACAGAATGTTTGAAAGGTTAGATAAATTACAGATCTATGGGGAAGATATTTTTTTCATCGTGACTAAACCTTCAACTTATGGATGGAAGGACCCAGGTTGAAGCCGAATAGCTATAGAACTATGACTTTGGTTTACTTGGGTTATCGGCATTTCGTTCGAGCTCGGTGGAATTTGTTC…	Contig47S	ACGCGGGGTGGCGGGTATAGTTTAGTGGTAAAAGTGTGATTCGTTACATTATCAACTCGAATAGTTGAAGGATCTTTTACATGGATCTTTGATCCATCTAAAGCTCTATTTCCAGATAGGTTCAAAACCTTCCCTATGAATACCCAGGAATAGCATACCTTCTCGTAATCTGGGTCTGAAATGATGAAAGATAAACACATCTTTGGTTCCAAGATAGCGACACAGAATGTTTGAAAGGTTAGATAAATTACAGATCTATGGGGAAGATATTTTTTTCATCGTGACTAAACCTTCAACTTATGGATGGAAGGACCCAGGTTGAAGCCGAATAGCTATAGAACTATGACTTTGGTTTACTTGGGTTATCGGCATTTCGTTCGAGCTCGGTGGAATTTGTTC…	574		ORF84c	ABP35314.1	Pinus koraiensis	1e-26	122 bits (305)	65/80 (81%)	-1.38802	8.17286e-06	7.34892e-05
Unclassified		232	13-1XLE2	FN256730	ACGCGGGGAATATCTGTGATGAAAGTTCCTGCTATTGGGAGAGCATGCTATGGCATTGGGGTGAAGCAAACTACACAGAAAATGCCACTACTCAAACCCCTGCTGTAACAGTTGCATTGTAACCGTATGTTTCTTGAAATGCTCTCAAATACCTAAACAGAGCATTCATCCCCAATAATTTTGAAGTTCTCTGCAATAAGCTACACGGCACCCACTCCTGTTGAGCCCAGTG	Singleton			TC104518	Glycogenin, putative	EEF36233.1	Ricinus communis	0	743 bits (1918)	429/530 (80%)	-1.87194	6.43294e-08	1.7448e-06
Unclassified		421	14-1JMB10	FN257082	ACATCCATCTTCAAGAGTAAGTCACGGATCCGTTAAAAGGAAAAATTAAAGGAAAAGACTTATCGGGCGGGACTCTTTGTTGTGCTATATGATATGGTGATTCACTACGAAAAATAAGGCAATTCTGTAAAATAAATGGGGATAACCAAATTGTTGGTGCTTCAGTGGATATGGAATTTAGATGAAAAGATGCCGTGTATATCTATACCATCGGAAAAAAATAATTTTGGCATCCAATAGAAGCAACTAGGAGCTTCCTTTAGATATATGACTGTATATGATGTTGCCCCTAGCTTGAAGGAAGGGTGGCCCCCAGTTTCCATGTTAAACATTGGGTCAAACTGTGCAGAGAATATTTGTAGCCATTAGATGCGGCAAGGTCTGGTGTAGATATGAAGA…	Singleton			TC98799	Putative pollen specific protein SF21	BAD72239.1	Oryza sativa Japonica	1e-129	464 bits (1194)	279/336 (83%)	-1.19817	7.67426e-06	7.01496e-05
Unclassified		484	14-3XLE7	FN257127	ACGCGGGGCAGCTTCATATTGATGGCACCAGTCCTGTAGCTGAAGATATTGGCCGTCAGTTGCTTACTTATGGTAGGAGAATCCCAAGTTCAGAACTGTTTGCTAGAATAGATGCAGTTGATGCTGCTACAGTGAAGCGAGTAGCAAACCGATTCATCTTTGATAGGGATGTTGCCATTGCAGCAATGGGACCTATTCAGAACCTTCCTGACTACAACTGGTTCCGACGCCGCACTTACTGGCTCCGTTACTAGATCATTTATTCATTGCCCCGAAACAATAACTATTGTTTGTCATCCTTATCTTGACTTGCAACCTATTGCATTTAATTTGAATAATGAGAACAGAAAAAATGCGATTGTTTTTTTACATGAAATGGCAGGTCTTATAGTGTCAGCG…	Singleton				Mitochondrial processing peptidase beta subunit	AAK07827.1	Cucumis melo	6e-36	153 bits (386)	77/80 (96%)	-1.10348	2.00276e-07	4.04093e-06
Unclassified		492	14-3XLF11	FN257073	GCGCGGGGACATTCTTGGGGCTCTTAAAACTGCAGGTATTAAACCCGATGGAAACCAATACAGTTTGAGCGATATCAAGGAAGCCATTAAGCAAAACACTGGGCAGCTCCCAGGAATCGATTGCAACATAAGCGCAGAGGGAGAACATCAACTATATCAGGTGTATATGTGTGTGGATAAATCCGATGCTTCCACTGTTATTGAATGCCCCATTTACCCACACAGCAATTGCCCATCCATGGTTGTGTTTCCTCCTTTTGGGGACGATCAGGAGGACCGACGTGGTTACACAGAAGGAATAGAGGAGCTGTAGATCTGGAAAAACAGCATTTCTTCTCTCCGCATTTGATTTGTATTAATGAAATTGCCGATTCCAACTTGACATTTTGTAGATTTGAT…	Singleton				Wounding-induced ribonuclease gene	AAC49326.1		8e-19	97.8 bits (242)	59/83 (71%)	-1.32528	5.85926e-06	5.5874e-05
Unclassified		220	3-AH7_3-2_E7	FN256972	CAAGGAAATTAAACAATAAAAACTGCCCCATGCTGAACAATTAAATACAGAGGGCATGTCCGAGGAAATAGAGGACCTGACAGAAAACTGAGATCATGCAGCTGATCAAATTCAAAAGTAGATTGGAACCAAATCAAACAGCAAAATGCCACACTTCATGGCAACTATTTCTAGGCAGGCTTAAGCGCAAAAAAGGAAAATTAGCAAAACTAGCAAAAAG	Singleton			TC82029	24 kDa seed maturation protein	ACF06462.1	Elaeis guineensis	5e-79	298 bits (763)	194/255 (76%)	-0.692229	4.72106e-05	0.00031204
Unclassified		292	4-13JMG6	FN256543	GGTTTTTTTTTGGCAAGCAAAGTGGCATTCAAGCATCTTGTATTTCCGTATAAACCAAAAACGTGTGGCGGTGCCCATATAATTTGAAATTTTTACATTGAAGCTGTGGATGTCGTAATTAAGGTATTATTCGAAACAGAAACCCAAAAATCTAAGCCTGCAAGTGAGGTATGTGTGAACCAAAATTTAAGCCTGCAAATGAAAGGTCTGTAACAGAAACCCAAAAATCTAAATCTAAGCTTTCAAATGAGGTATATGTGAACCAAAATCTCACCCTACAAATGACCCGCGT	Singleton			TC99492	Neurogenic locus notch protein precursor-like	ACG27873.1	Zea mays	3e-27	127 bits (318)	94/189 (49%)	-3.60516	9.66067e-08	2.39305e-06
Unclassified		500	4-6JMG8	FN256657	ACGCGGGGGTGGAGACAAAAGAGGATGCAACAGAAGGAAAATTTGCGAAAGAGGAGATCATCGAGGATGCTGTTGAGGAGCAATATGAGGAGAGCGTTAACGATGAGTTGTAGATAATCGTATAGGACTCAGGGTTACGGCCCAGGAATTTTGGAGGCTTGTTGGTTAGAGACATAGGTGTTAAAAATGGTGTGTGCTAGATGTCCTTTGTCATTTCTCATGGAATTTAGGGTTACTAAAATGTTTGCAATTACTTGCCATTAATTTTGGCAGTATCAAAGAGCAAGAAAATTCTCTTTATATGATTTTCACTCTTAGCGACGTTAAATGAAAAGGGATGGTAATCCGTTCCATTTTTATGCATTTTCTAAAACATTTGACGAGCATGTTCCCTAACTG…	Singleton			TC86307	GRP94	ABV21762.1	Pinus taeda	7e-139	497 bits (1280)	282/282 (100%)	-1.53177	1.43331e-07	3.14131e-06
Unclassified		113	4-7JMF6	FN552569	TGATATATAccaAGAAATAcctCCTtAGCTTTTCCTTTTACTTTCATGGGGACCTTTACATTGagtcAACTCTTcacTAACGGGAATGAACAcTcatTTATGCTTTCCcaaCT	Singleton			TC101568	Membrane associated ring finger 1,8, putative	EEF39927.1	Ricinus communis	3e-64	249 bits (635)	189/280 (67%)	-2.04384	9.10061e-09	4.30199e-07
Unclassified		593	GEM-076-H07	BX253029	ATCACAACAACCACTTCCATGTTATCTCTATAACATTCTATTCGCTTATCATCTGTTGCAGGCGAGCGGGCGAGGTGTGCTCATATTCCTCCCTGTAACTATTGCAGGAATTGGTGGCATGATCTGCGCGTATGCCCATGAGAATATATATATCGCTGCTTTCATTGGCACTGCTCATTACTATAGTATTTGCTTCCAGCAGGCAGAGGCAATCCAGTGACCAGCGTAAACCCTAAAGCGATGGAGGATAAGGAAGAAATTGATGAGGAGTCATGTCAAAATATAGATGAAGAAGATTGTTTAATGAAAAGGACGCTGGTCGCTCATACAGATTATATTTACACACAGAAGCATGGTAACCCATAATGGTCTGGTTTAATGGAATGATTGATAAAGCTA…	Singleton			TC98204	Putative phytosulfokine peptide precursor	DAA00288.1	Mesembryanthemum crystallinum	1e-10	69.7 bits (169)	47/65 (72%)	-0.928961	2.32859e-06	3.77025e-05
Unclassified		753	13-2JMD7	FN564418	TGAAGGCTCTCGTTTTTGCGATTATGATATGCGGGGCAGTTGCTCTATTCGAACCTGTATCAGAAACCCACAGATCTGCAGCTATTGAGTTATTTATTCCCAAAGAGGATGGATCTTATGGAAGCCTGGAGGAAACCTATCAGGCATTGCGGTCTTTTCAGGTTCCTGGCATCGAAGCGAAGAATTCTGACCAGAAGACATGCCAACTGGCATTTGAAGCACTGAAATATTCTTCTGCACAAATCAAAGACATTTATTATGCACTCAAAATCACTGAGATTTTGAAGTGTCCATTTAGTGATGCCGATGTAGTCAAGGGCATTGCATCAAAGCTGTTATCACACATAAAGGGTGCTAACTCTTTGCTTGATTACTATTACCCTCTCAGTTGTTTGGTCT…	Singleton				Ribophorin II, putative	EEF32552.1	Ricinus communis	5e-48	193 bits (490)	174/252 (69%)	-0.653676	1.93755e-05	0.000149101
Unclassified		390	13-1XLD12	FN564419	TCTTGCCTCGTTTTCAAGAAAATATTCCATACAACATTACAAAAGCTTGACAATGGATTTTTTCCAAAGCCCACAAATGCAGTTGAATTTTTCTCCGCCTGTTCCCACTCCAAACAATTACTACAAAAGACTTGTGCCACTGAAACAAATACCTTTCAGAAAATCACCAGGAGAGAGAAAAGCATGTAAATCAAGCTGCAAGCATACGCCACCAGGCCTCGATGTTCATCCCCGTGAGATGCCAAGACAATCAATAAACTGCTGCAAGCTCTTGTGCACCAAAGCACGGTCAATGCCGCCATGACAAACATGACAAGTCCTTGAGGTGGGATAAAAAGTGCAGATGCCGAGAAAATCACCATTGGCAGCATACAGTAGCCCACCAAGCTC	Singleton				Integral membrane Yip1 family protein	NP_565842.1	Arabidopsis thaliana	7e-22	106 bits (265)	64/78 (82%)	-0.588556	1.67659e-05	0.000132092
Unknown	49	305	14-3JMB9	FN257021	ACGCAGGGAAAACACGGAAGTCACGAGATTATTGTGGAAGATAATGGAGGTAGCAAGACACCTTTGAAGGTTGGGATAGGAAAGACAGAAAAGATACGGGGATCACTAATAAATTGAGTGAGTAATTGTTCATTCCTATCAAAGGGTATTTGACATCCCATGAATGCTGTTTAGAAGGGTGGAGAAATGCAGGCGGGAATAAGAAGTGTGAAATGTTTTTTAGTTATGATTTGTTACTAAAGTGTATAATCACTGTCCACATTCGAGGATTGATTTGTAGATGACCCACTTCTGTTCTGTAATTG	Contig3	GAATAATGTTTCAAATGGGCGAAAAAATGGTAATAAACATATGAAGGGAGTGAGTGTTAAAAAAACTATCTTACCTTCCATCAAAACTGGGCAGATGAATGTCAAGAGCTCAGCAAAAGATGTCTCTTCACATAATGGGAGCAACTCTATCAGTGATTCTAAGGAACACCCAAATTTATCCGAAGCTGAGGCAAAGAAAATCCTGGATCTATCGAACAGTGAGAAACCAGCAATGCAAAAAATGAACAAGTCACAAGCAAGTATGAGTCAGCTTGTGGATGCTACAATATTGGCCTCTTAATATTCACAAAGAAGATAATAATCCATAACACCAAATATCAAGTGATAAGTTCTTACTGTTGAAACACGGAAAGTGAAGTCACGAGATTATTGTGGAAG…	673		Unknown	ABK24642.1	Picea sitchensis	2e-34	149 bits (377)	94/99 (94%)	-0.937935	2.8369e-05	0.000204651
Unknown		673	GEM-029-B12	BX249831	GAATAATGTTTCAAATGGGCGAAAAAATGGTAATAAACATATGAAGGGAGTGAGTGTTAAAAAAACTATCTTACCTTCCATCAAAACTGGGCAGATGAATGTCAAGAGCTCAGCAAAAGATGTCTCTTCACATAATGGGAGCAACTCTATCAGTGATTCTAAGGAACACCCAAATTTATCCGAAGCTGAGGCAAAGAAAATCCTGGATCTATCGAACAGTGAGAAACCAGCAATGCAAAAAATGAACAAGTCACAAGCAAGTATGAGTCAGCTTGTGGATGCTACAATATTGGCCTCTTAATATTCACAAAGAAGATAATAATCCATAACACCAAATATCAAGTGATAAGTTCTTACTGTTGAAACACGGAAAGTGAAGTCACGAGATTATTGTGGAAG…	Contig3	GAATAATGTTTCAAATGGGCGAAAAAATGGTAATAAACATATGAAGGGAGTGAGTGTTAAAAAAACTATCTTACCTTCCATCAAAACTGGGCAGATGAATGTCAAGAGCTCAGCAAAAGATGTCTCTTCACATAATGGGAGCAACTCTATCAGTGATTCTAAGGAACACCCAAATTTATCCGAAGCTGAGGCAAAGAAAATCCTGGATCTATCGAACAGTGAGAAACCAGCAATGCAAAAAATGAACAAGTCACAAGCAAGTATGAGTCAGCTTGTGGATGCTACAATATTGGCCTCTTAATATTCACAAAGAAGATAATAATCCATAACACCAAATATCAAGTGATAAGTTCTTACTGTTGAAACACGGAAAGTGAAGTCACGAGATTATTGTGGAAG…	673		Unknown	ABK24642.1	Picea sitchensis	2e-34	149 bits (377)	94/99 (94%)	-0.65962	3.21258e-05	0.000342295
Unknown		458	4-13JMC3	FN256536	ACGCGACTGGAGTTCACATGTCTGAGAATTTGATGGGGAAAACAAGCCACAAGACAGAGGGCAAAATAAGATACTACCATTATCATAACACCATATCTACCAGAGAAGAGCCGTGCAGGGAATGGGTGAAGCAATCGATGATACACAACGTGACTTGGGTGGGAGGCACTCCTTATGCATACGATGGCACCATGAAAGCTCTGGCAACATCCACTAAACGGTTCGAGAAAGATATGATCGGATCCCAGCTTGAATCTACTCCTGTGTGAACGTTAACCGGCTCTTTTTAAAATTATTCAGGTGTTATAACTCGGAGTTCCTGTGTCAAAAACAAAAGCCTGATCACACTCTGCGTTCAAAAATCCACACCAAAAACGAAAATTAAAAGGAATAAGATGC…	Contig15	ACGCGACTGGAGTTCACATGTCTGAGAATTTGATGGGGAAAACAAGCCACAAGACAGAGGGCAAAATAAGATACTACCATTATCATAACACCATATCTACCAGAGAAGAGCCGTGCAAGGAATGGGTGAAGCAATCGATGATACACAACGTGACTTGGGTGGGAGGCACTCCTTATGCATACGATGGCACCATGAAAGCTCTGGCAACATCCACTAAACAGTTCGAGAAAGATATGATCGGATCCCAGCTTGAATCTACTCCTGTGTGAACGTTAACCGGCTCTTTTTAAAATTATTCAGGTGTTATAACCCGGAGTTCCTGTGTCAAAAACAAAAGCCTGATCACACTCTGCGTTCAAAAATCCACACCAAAAACGAAAATTAAAAGGAATAAGATGC…	458		Hypothetical protein	XP_002273918.1	Vitis vinifera	9e-22	107 bits (268)	61/81 (75%)	-2.72413	4.05356e-11	1.03179e-08
Unknown		455	4-14JMG8	FN256550	ACGCGACTGGAGTTCACATGTCTGAGAATTTGATGGGGAAAACAAGCCACAAGACGGAGGGCAAAATAAGATACTACCATTATCATAACACCATATCTACCAGAGAAGAGCCGTGCAAGGAATGGGTGAAGCAATCGATGATACACAACGTGACTTGGGTGGGAGGCACTCCTTATGCATACGATGGCACCATGAAAGCTCTGGCAACATCCATTAAACAGTTCGAGAAAGATATGATCGGATCCCAGCTTGAATCTACTCCTGTGTGAACGTTAACCGGCTCTTTTTAAAAGTATTCAGGTGTTATAACCCAGAGTTCCTGTGTCAAAACAAAAGCCTGATCACACTCTGCGTTCAAAAATCCACACCAAAAACGAAAATTAAAAGGAATAAGATGCC…	Contig15	ACGCGACTGGAGTTCACATGTCTGAGAATTTGATGGGGAAAACAAGCCACAAGACAGAGGGCAAAATAAGATACTACCATTATCATAACACCATATCTACCAGAGAAGAGCCGTGCAAGGAATGGGTGAAGCAATCGATGATACACAACGTGACTTGGGTGGGAGGCACTCCTTATGCATACGATGGCACCATGAAAGCTCTGGCAACATCCACTAAACAGTTCGAGAAAGATATGATCGGATCCCAGCTTGAATCTACTCCTGTGTGAACGTTAACCGGCTCTTTTTAAAATTATTCAGGTGTTATAACCCGGAGTTCCTGTGTCAAAAACAAAAGCCTGATCACACTCTGCGTTCAAAAATCCACACCAAAAACGAAAATTAAAAGGAATAAGATGC…	458		Hypothetical protein	XP_002273918.1	Vitis vinifera	9e-22	107 bits (268)	61/81 (75%)	-3.29524	9.98722e-10	8.47378e-08
Unknown		384	4-2JME3	FN256453	ACGCGACTGGAGTTCACATGTCTGAGAATTTGATGGGGAAAACAAGCCACAAGACAGAGGGCAAAATAAGATACTACCATTATCATAACACCATATCTACCAGAGAAGAGCCGTGCAGGGAATGGGTGAAGCAATCGATGATACACAACGTGACTTGGGTGGGAGGCACTCCTTATGCATACGATGGCACCATGAAAGCTCTGGCAACATCCACTAAACAGTTCGAGAAAGATATGATCGGATCCCAGCTTGAATCTACTCCTGTGTGAACGTTAACCGGCTCTTTTTAAAATTATTCAGGTGTTATAACCCGGAGTTCCTGTGTCAAAAACAAAAGCCTGATCACACTCTGCGTTCAAAAATCCACACCAAAAACGAAAATTA	Contig15	ACGCGACTGGAGTTCACATGTCTGAGAATTTGATGGGGAAAACAAGCCACAAGACAGAGGGCAAAATAAGATACTACCATTATCATAACACCATATCTACCAGAGAAGAGCCGTGCAAGGAATGGGTGAAGCAATCGATGATACACAACGTGACTTGGGTGGGAGGCACTCCTTATGCATACGATGGCACCATGAAAGCTCTGGCAACATCCACTAAACAGTTCGAGAAAGATATGATCGGATCCCAGCTTGAATCTACTCCTGTGTGAACGTTAACCGGCTCTTTTTAAAATTATTCAGGTGTTATAACCCGGAGTTCCTGTGTCAAAAACAAAAGCCTGATCACACTCTGCGTTCAAAAATCCACACCAAAAACGAAAATTAAAAGGAATAAGATGC…	458		Hypothetical protein	XP_002273918.1	Vitis vinifera	9e-22	107 bits (268)	61/81 (75%)	-3.5516	6.73687e-12	3.33878e-09
Unknown		438	4-2JMF4	FN256438	ACGCGACTGGAGTTCACATGTCTGAGAATTTGATGGGGAAAACAAGCCACAAGACAGAGGGCAAAATAAGATACTACCATTATCATAACACCATATCTACCAGAGAAGAGCCGTGCAGGGAATGGGTGAAGCAATCGATGATACACAACGTGACTTGGGTGGGAGGCACTCCTTATGCATACGATGGCACCATGAAAGCTCTGGCAACATCCACTAAACAGTTCGAGAAAGATATGATCGGATCCCAGCTTGAATCTACTCCTGTGTGAACGTTAACCGGCTCTTTTTAAAATTATTCAGGTGTTATAACCCGGAGTTCCTGTGTCAAAAACAAAAGCCTGATCACACTCTGCGTTCAAAAATCCACACCAAAAACGAAAATTAAAAGGAATAAGATGC…	Contig15	ACGCGACTGGAGTTCACATGTCTGAGAATTTGATGGGGAAAACAAGCCACAAGACAGAGGGCAAAATAAGATACTACCATTATCATAACACCATATCTACCAGAGAAGAGCCGTGCAAGGAATGGGTGAAGCAATCGATGATACACAACGTGACTTGGGTGGGAGGCACTCCTTATGCATACGATGGCACCATGAAAGCTCTGGCAACATCCACTAAACAGTTCGAGAAAGATATGATCGGATCCCAGCTTGAATCTACTCCTGTGTGAACGTTAACCGGCTCTTTTTAAAATTATTCAGGTGTTATAACCCGGAGTTCCTGTGTCAAAAACAAAAGCCTGATCACACTCTGCGTTCAAAAATCCACACCAAAAACGAAAATTAAAAGGAATAAGATGC…	458		Hypothetical protein	XP_002273918.1	Vitis vinifera	9e-22	107 bits (268)	61/81 (75%)	-3.02445	1.87233e-12	2.22597e-09
Unknown		201	GEM-089-F02	BX253857	GGGAAAACAAGCCACAAGACAGAGGGCAAAATAAGATACTACCATTATCATAACACCATATCTACCAGAGAAGAGCCGTGCAAGGAATGGGTGAAGCAATCGATGATACACAACGTGACTTGGGTGGGAGGCACTCCTTATGCATACGATGGCACCATGAAAGCTCTGGCAACATCCATTAAACAGTTCGAGAAAGATATG	Contig15	ACGCGACTGGAGTTCACATGTCTGAGAATTTGATGGGGAAAACAAGCCACAAGACAGAGGGCAAAATAAGATACTACCATTATCATAACACCATATCTACCAGAGAAGAGCCGTGCAAGGAATGGGTGAAGCAATCGATGATACACAACGTGACTTGGGTGGGAGGCACTCCTTATGCATACGATGGCACCATGAAAGCTCTGGCAACATCCACTAAACAGTTCGAGAAAGATATGATCGGATCCCAGCTTGAATCTACTCCTGTGTGAACGTTAACCGGCTCTTTTTAAAATTATTCAGGTGTTATAACCCGGAGTTCCTGTGTCAAAAACAAAAGCCTGATCACACTCTGCGTTCAAAAATCCACACCAAAAACGAAAATTAAAAGGAATAAGATGC…	458		Hypothetical protein	XP_002273918.1	Vitis vinifera	9e-22	107 bits (268)	61/81 (75%)	-1.54475	6.67714e-07	1.41376e-05
Unknown		681	GEM-026-H10	BX249673	ATTCCTAGAACAAAGCGCCAGCGACAAACCAAGAACACTGTTGTTCTGTGTCTGATCTTCGCTGTAATCTATCTCTTAGCTTTGTTAGTGTTTTTCCAATTAGGTTGTTTGGTTTAGGGTCGTTTCTGCATTCCAAAAATGCTGACCAGAGGAAAAATGGTATCGATTTGGTTCAATCTTTCGTTTCCGCTCATTCTGGAACCGTCTGCATTAACCAATTCTGATATAATCAGGGTAGTCAGGGTAGTGAGGCCAATTGGGCTAACCAATTCTGATATGATCAATTTGGCGTTAGAATTAGATATTTGTCTCATTAGTGGTCATATGGGAGGGGTTGGTAAGGACGAGTAGTTTGAAGCCGGATTGGGATTACCTCATTTCATTCCAAGGGCCAATGAA…	Contig3P	ATTCCTAGAACAAAGCGCCAGCGACAAACCAAGAACACTGTTGTTCTGTGTCTGATCTTCGCTGTAATCTATCTCTTAGCTTTGTTAGTGTTTTTCCAATTAGGTTGTTTGGTTTAGGGTCGTTTCTGCATTCCAAAAATGCTGACCAGAGGAAAAATGGTATCGATTTGGTTCAATCTTTCGTTTCCGCTCATTCTGGAACCGTCTGCATTAACCAATTCTGATATAATCAGGGTAGTCAGGGTAGTGAGGCCAATTGGGCTAACCAATTCTGATATGATCAATTTGGCGTTAGAATTAGATATTTGTCTCATTAGTGGTCATATGGGAGGGGTTGGTAAGGACGAGTAGTTTGAAGCCGGATTGGGATTACCTCATTTCATTCCAAGGGCCAATGAA…	681	TC92074	Unknown	ABK22543.1	Picea sitchensis	6e-127	458 bits (1179)	235/249 (94%)	-0.832201	2.52058e-05	0.000284146
Unknown		450	GEM-096-B03	BX254281	CCTCGTGTTGATAGTGATGGGCAAATGTGCGGGGCCAACTTCAAAGTGGATGTGTGTGCCAAGAAGCAGACTAGCATGCCCAGGGTGGGTAGTGAAGCCAATTGGGCTAACCAATTCTGATATAATCAGGGTAGTCAGGGTAGTGAGGCCAATTGGGCTAACCAATTCTGATATGATCAATTTGGCGTTAGAATTAGATATTTGTCTCATTAGTGGTCATATGGGAGGGGTTGGTAAGGACGAGTAGTTTGAAGCCGGATTGGGATTACCTCATTTCATTCCAAGGGCCAATGAACTGTTCATTGGTATTTAAAATTAAATTGTGGTGTTCGGTTATTTCCTCTGGCATTTATGATGTAAAAGTGTAGGATAAAGTATGTAAAAGTGAAGGGTTGGTAA…	Contig3P	ATTCCTAGAACAAAGCGCCAGCGACAAACCAAGAACACTGTTGTTCTGTGTCTGATCTTCGCTGTAATCTATCTCTTAGCTTTGTTAGTGTTTTTCCAATTAGGTTGTTTGGTTTAGGGTCGTTTCTGCATTCCAAAAATGCTGACCAGAGGAAAAATGGTATCGATTTGGTTCAATCTTTCGTTTCCGCTCATTCTGGAACCGTCTGCATTAACCAATTCTGATATAATCAGGGTAGTCAGGGTAGTGAGGCCAATTGGGCTAACCAATTCTGATATGATCAATTTGGCGTTAGAATTAGATATTTGTCTCATTAGTGGTCATATGGGAGGGGTTGGTAAGGACGAGTAGTTTGAAGCCGGATTGGGATTACCTCATTTCATTCCAAGGGCCAATGAA…	681	TC92074	Unknown	ABK22543.1	Picea sitchensis	6e-127	458 bits (1179)	235/249 (94%)	-1.01349	6.57097e-05	0.000577232
Unknown		586	GEM-045-H04	BX251145	GGGAGGTGGAGATGAGTATTAATATACGCGGCTCTCAACCGCACTGCTGTATAAATTGTGCGCTCACATCTGTTTTGGTTGAGTGTTCGAATCTCAGAGGAGAAGTTTTTCGCTTCACATTTGGAGGTTTCTTGTCTTTCTGATATTCACATTTGTTCGGCGAGGCCTGGCCTTAGCGTTTGAACATTTCAGTATCACCTAGCAGAAGCAGGTTTCTTGTGAGTGCGAGAAAGAATGGCAGCCGCAGGCAAATGCGTATCTGTAACCCTCTTGGTCGTTGTCATGATGATGATGGGAGCAGCAGGAGCAACAGAGGTGAAGGCAGCTGCACCCAGTCCGACAATGGAGGCAGGGGCCGCTTCAATGCCCGGCCTTCCCTCCCTATTCTCTGCCCTCGTC…	Contig5P	GGGAGGTGGAGATGAGTATTAATATACGCGGCTCTCAACCGCACTGCTGTATAAATTGTGCGCTCACATCTGTTTTGGTTGAGTGTTCGAATCTCAGAGGAGAAGTTTTTCGCTTCACATTTGGAGGTTTCTTTGTCTTTCTGATATTCACATTTGTTCGGCAAGGCCTGGCCTTAGCGTTTGAACATTTCAGTATCACCTAGCAGAAGCAGGTTTCTTGTGAGTGCGAGAAAGAATGGCAGCCGCAGGCAAATGCGTATATGTAACCCTCTTGGTCGTTGTCATGATGATGATGGGAGCAGCAGAAGCAACAGAGGTGAAGGCAGCTGCACCCAGTCCGACAATGGAGGCAGGGGCCGCTTCAATGCCCGGCCTTCCCTCCCTATTCTCTGCCCTCGT…	658	TC107779	Unknown	ABK23132.1	Picea sitchensis	9e-15	84.7 bits (208)	58/68 (85%)	-1.2168	1.92712e-07	5.83971e-06
Unknown		591	GEM-056-C10	BX251848	ATCTGTTTTTGTTGAGTGTTCGAATCTCAGAGGAGAAGTTTTTCGCTTCACATTTGGAGGTTTCTTTGTCTTTCTGCTATTCACATTTGTTCGGCAAGGCCTGGGCTTAGCGTTTGAACATTTCAGTATCACCTAGCAGGAGCAGGTTTCTTGTGAGTGCGAGAAAGAATGGCAGGCGCAGGCAAATGCGTATATGTAGCCCTCTTGGTCGTTGTCATGATGATGATGGGAGCAGCAGAAGCAACAGAGGTGAAGGCAGCTGCGCCCAGTCCGACAATGGAGGCAGGGGCCGCTTCAATGCCCGGCCTTCCCTCCCTATTCTCTGCCCTCGTCGCTTCCTTCATTCCGTTTCTGGCATGTCGATTTTACTGAGATGTCTTGAGGCTGTTCTCAGATCCA…	Contig5P	GGGAGGTGGAGATGAGTATTAATATACGCGGCTCTCAACCGCACTGCTGTATAAATTGTGCGCTCACATCTGTTTTGGTTGAGTGTTCGAATCTCAGAGGAGAAGTTTTTCGCTTCACATTTGGAGGTTTCTTTGTCTTTCTGATATTCACATTTGTTCGGCAAGGCCTGGCCTTAGCGTTTGAACATTTCAGTATCACCTAGCAGAAGCAGGTTTCTTGTGAGTGCGAGAAAGAATGGCAGCCGCAGGCAAATGCGTATATGTAACCCTCTTGGTCGTTGTCATGATGATGATGGGAGCAGCAGAAGCAACAGAGGTGAAGGCAGCTGCACCCAGTCCGACAATGGAGGCAGGGGCCGCTTCAATGCCCGGCCTTCCCTCCCTATTCTCTGCCCTCGT…	658	TC107779	Unknown	ABK23132.1	Picea sitchensis	9e-15	84.7 bits (208)	58/68 (85%)	-1.05182	2.78891e-07	7.08597e-06
Unknown		334	GEM-001-B01	BX248792	GATATAATGCTCTCTGATACCATGCATAACAAAATTATATGGAAAAAGGATGAATGACTAATTGATTAAAAATTGGGGAGAGTTGACAGTCTCCATCACATTGTCTTCCTTGCAGAAGGAGATAGAGAAATTGCGGCCTAAACAGCAATACAGAGTATTGCAAACATTGCATCGGCCTTAGATTCAGAAACCTGCAGAGCAGGAGACGAGGCGCCTTGGACCTCATATTTGGGGCAAGTTATTTCAGTGTGAGTGCTGCTGTTGGAAGTTGGATGATAATACATGCGGGATGTCTGAGGGCAGTGAGAATTGAACCTGGCAGCGATCCTGATGC	Singleton				Unknown	ABK22860.1	Picea sitchensis	1e-14	84.3 bits (207)	48/64 (75%)	-0.744189	2.8525e-05	0.000313017
Unknown		436	GEM-005-C03	BX255387	AATATTATTTGCCATGGAAGTGCGAGAACGAGAGGCACACTTATGAGAAATGCGAGTACGAGCTGTTCATGGAGAGGGTGAGAAAGATGGAGAAGATCAAGAAGGAGGCCAAGTTGCAGAACAAGAAGCCAATGCAGTTACTGGCCGAGCATGCCAATGCCTCCTGATTTTCAAATATTCGTTGCTCGGGATGCATCTCTAAGCATGTATCTGCTTCAACATACTATGATTTCTGAGATTATTTTACAAGTTGATATGTGAAAATGGCAGCAACTTTACTTGATGCTAGACAGCCAATTTTTAGTTGAAAGACTATATTTTCTGGGGGGAATAAAATGGCAGTTGAAATAATGTTTGGGACCATCTTTGAAACCACTTTTCTGCTAAGTTCTCTGAAAC…	Singleton				Unknown	ABK27033.1	Picea sitchensis	3e-23	113 bits (282)	53/54 (98%)	-0.645467	3.89006e-05	0.000392981
Unknown		567	GEM-022-E05	BX249309	GTCCACATCCGCCCTCGCAACTCCACATTCGCAAGCCTGCTCTTCTCCTTCTGCTGCTTCTACGCCTCCTTGTGCTTTCGGAAGCTCACACCATGGAACCCCGGGGCAGATTTAGTGGACGGAGATTATCACAATGGGTGGCGAAAGCGCTGGAACAGCGTCAAACGGGCCGGAGAATGGTCGGAATCCGTTATGGACGATGCCGGAAGCTGCTGTTGTCTGCCCAAATTGAAATACCTCGTTCGCAAGTTGAAGACGGAGGGCAAACCAATTTACGGTTCGAGGCCTTCAAGATTTCAGTACGATCCTCCGAGTTACGAGCTCAATTTCGACGACGGGATTAGGCAAGATGAGGATTATCAGCTCCAGGGTTTGGCTCTCTCTGCCACGAAGCCTGGG…	Singleton				Unknown	ABK21464.1	Picea sitchensis	2e-50	202 bits (515)	118/165 (71%)	-0.767759	5.38193e-05	0.000491064
Unknown		633	GEM-022-H03	BX249338	AGGGAGCTCTGACTCTGAGATGCAAGCATTTTGTTCCCTGCAAATCGGAATCGAAATGTGAATCAATAATTAATTAATGATTGAAGTGTATGACATACGAAATTTGCAGTGGCAGGAGGCAGTAACTTAGAATAATATTGAGAATTGATGGACGCAAGCCACGCAGTGGACAATCAGATTGGAGGCCACCCTGAACATGAGCATGATTTACGGGAAGAGGAAGGCCCTGTGATATTCACCATGAAAGATCTGCCTGGAACGCCAGGTACCATTGGAGGCCTTGCTCTTCGCATTGGCCAGTTCTTGTTTGCTGCAGCTTCTGTTGTCATCATGGTCCCTGGTGATGAATTTATCAACTTCACAGCTTTCTGTTACTTGGCTGCAGCAATGGCCTTACAA…	Singleton				Hypothetical protein	XP_002272505.1	Vitis vinifera	1e-31	140 bits (352)	105/134 (78%)	-0.726456	3.20104e-05	0.000342169
Unknown		723	GEM-031-F05	BX250033	GGGAATGGAAGTAGATATATAGATTAAATTTCTCAAAATTTCTTGACACCCGAATAGGCAAAAATAAAAAAGAGTTCGCCTTAATACAATGTTAAAGTGCTTATTTGCTAAGTTTCATATCTAAGATCACAAAACAGGCAGCCAATTTTACAATAGGGAGTGTCACAAGCTCGTCTCTAACGCCATCCACAGGACCATCCACGGGTATTTTATAGGCTGCCAACTATGCAAAAAAGAAATGTAGATAAAACGCTTAGGCAAGAACTTTTGTCAGAGCTGCTAGGACTGCGCCTCCAGCCCCTTCTCAGCAGGTGTATAGCCAGCAGTCACCTGCTGCATCTGGCTATCCTCAACAGGCAACCCCACAGCCTGGCTTTGGGCAGCAGGCAACATCTCATC…	Singleton				Hypothetical protein nfa860	YP_116292.1	Nocardia farcinica	2e-12	75.9 bits (185)	69/156 (44%)	-1.66219	2.65023e-09	2.46786e-07
Unknown		377	GEM-037-B07	BX250455	AGACAGCACAGGCGATGTGGTATCCAGTGTGCGAGGCACAGTGCTATCCTCCATGCTCGGCTTGTTCAAACGGACCAGAGATAATGTGGCCTCGATACTATCATCCCCGTGCTCCCAACGACATTGTGTATGTCTGGAGCAAAGATAAACAGGATTCCTGCATCATTATGTGATTAAAGAATCACCGGCGATCAAATCTCTCTGAAAGCGCTAAATCTAAAGGTTAAATTAGAATTATGGGGGAGTTATCTTCAAAAATATGAGATTAGGATCAATGAAGCGGTGAAAGTGTTCTTACAAATACAGTCAAATTTGAAGTTCAATGGATATACCTAATTTATTATAATGTGACTCGTTAGATTGAGTATTTCAGGTTA	Singleton				Unknown	ABK27066.1	Picea sitchensis	2e-16	89.7 bits (221)	42/54 (77%)	-0.7159	1.76113e-05	0.000209373
Unknown		586	GEM-038-D02	BX250546	GATACTGCTGTTGAACACACGCCTGTAACGAGGAGAACACACACAAATCGTCTACTTTCGGCTGTTGGAAGCGATATTAAGGCTTCTCTGTCCGCTTTATCTTCTCCCAGCTCCTCGTCTTGAGACAAATTCGCGTTCGAGGTCTTGGGAGGAGGGTTCGGTTTTGTAATTTTGGGAAATATGGACTTCTTCTTCTCAAGAGGCAGGAATGGTGATGGCGCGCCGTTAGAAAGGATAATTGACCAGGGCGTGCAGATGTGCCCTTTCTTGAGAAACATCACCGAGCCGACTAATTTTTGCTTCGCTTCTCCGATAAGGTTCCCTACACCGGTGAAAGGAGTACGGGGTCCCATTTTCGAGGATGGACCCAGTTTTGAGACCGCTTTCAGACTTTTTCAT…	Singleton				Hypothetical protein isoform 2	XP_002264555.1	Vitis vinifera	3e-32	142 bits (357)	89/127 (70%)	-0.710128	1.76221e-05	0.000209373
Unknown		601	GEM-045-C09	BX251100	ACCCACCATTCAACATTGATGCAAGATTCAAAAAAAACTAAATCAAGGAAAACCTCAGCATGGTATCAGAAAGCTATGCAAGTAGCCAAGCTATGGCGAATTGTGTTCCGGTTTCCCAACCATCCCGTCTCTTCAGTTGAGCAACACAAACATGTAAAGCTCCGAAAATGTTGCAGCACTTCAGCTGTNNNNNNNNNNNNNNNNNNNNNNNNNNNNNNNNCGACAACCGAAGCGGCGAGGGCTTCTACCTCTTCCTCTTTTCTTTTTCCCACAACCGAGGCGGGCCAATCCCTCCCCTTGACACCACCACAGACTCCGCCGCGGGCGCTTTCATACCCCTCGTCTCTCACGCGGAATTCTTCTTGCCTCCTCTGCTCGCCCATACCCTACACGGAATCC…	Singleton			TC89029	Hypothetical protein	XP_002276483.1	Vitis vinifera	2e-13	79.7 bits (195)	110/241 (45%)	-1.32869	2.06416e-08	1.2425e-06
Unknown		619	GEM-054-B11	BX251704	GTCCTACCCAAGAGAATTTGGGAATCAATTGATCGGATCAATAAAATGATCGATCTGAAGCAGGCAGTTGCAGCATTTTTAACATTAGGAATGCTTGCAATGCTCGTCAATATGATGAGCAATGGACCGTTTCTCGATGCAGATCAAGTATCATCCGAGGAAAAATATTCAAACGGATCAGAACTCCGGGAACGCTCTCCGACAGTTAACAGAAAAGCCGCAAGATTAAAGGAGCTGTGGGGACGTCCTGGACCAGTATTAGAACCTTGCTGGGACAAGCACATTACTCATCTCAAGGGGAAAACTTGGGGATTTATTGGAGTCAGGCTTTCCAATGGTCCACACTACCATCGGGTGCAGATTGCAGATGCTGTTGTAGTATCAAAATATTTGGGGGCC…	Singleton				Unknown	ABR18129.1	Picea sitchensis	1e-102	375 bits (964)	187/191 (97%)	-1.44729	1.10683e-06	2.11322e-05
Unknown		381	GEM-055-F12	BX251804	AGGAATTCAGCGGCTGGAGGCCAGCTTATTAATCAGCCTACCAATTCAGGACACCAACTAAATAGAGGTTCCAATTTTACACAATCAGAGCATATGGTTCAGCAGAGACCTCTTCAAACTCATGGCCAAGGAGGCTTACGAATGTCATCCCAGCAGTCAGTTCAACAAACAAGCAGCAATAATCAATCTTCCTCTAGACCTGCCACTTCTGAAGGTGGGAATGCTGCATCACCACCTGGGTCAAACAAGGGCAAAAGTGTAGCAGTTGGAAGAGCTAGAGGCAGTCCTCAAGGAGCAGGAAGAAGCACTTACCCATATAATGGCACTCAGGCCATTGCAGGAACGAGTGGCATGTCAGTTGCTCATTCTGAGCAAAGCTTT	Singleton				Hypothetical protein	XP_002280072.1	Vitis vinifera	2e-12	75.9 bits (185)	77/133 (57%)	-0.751902	3.15581e-06	4.78829e-05
Unknown		645	GEM-060-B05	BX252124	GTCCTTCCATGGAGACGGATCGACTCCTGCAAGCTGTTACCGAATCCAACTAGAAATCACAATTCACAAGGGCTGCGTCTGCTGTGTATACGCCTCTGGGAGCTTGGGCTTTTGCAGGCAGGGCTGGTACTTGCGACTCGATCCTTAGACGTCTCTGGCCCTTACAATATTGCTGCTGCCTTGATTTTCCTTTGTTTTTACATAGAATCACCATGTCTGGGCGGGGCGTATCAGATCCAAGGCGGAAACAGGGCAATATGGGAAGGGGATCTAACCCTAACCCTAAAGAGCCCAGCCCTACGAAGGATCATCCAATGCAGTGGAAGAATGGCACATCAAATCCCAAAAAGAATTCTGGAGCACCACCTGTTAATCCATCCACAAGCGCAAGCCCAAGCC…	Singleton				Hypothetical protein	XP_002284639.1	Vitis vinifera	3e-14	79.7 bits (195)	51/71 (71%)	-0.802507	8.52973e-07	1.69721e-05
Unknown		525	GEM-064-G09	BX252455	GCAGCAAGGATTGTTTGAGTCTCTACATCGAGACCTGATGGTCATGTTTGGCAAGTGGGATTTTGATCCTTTGGAACTCAATAACCCGTTTCCTAACAATGATGTTCCAGTTCATATATGGCAAGGGGATGAGGATGCATTAGTGCCAGTGACTTTGCAGCGTTACATTGGTGAAAAGCTTCCTTGGATCCACTATCATGAGATTCCTGGGGTTGGTCACTTATTCAACCTAATGGAAAGCATTCCTGATCGTATTTTGAAGTGTTTTTTGTTGGGAGAGCAATGTTAAAACAGGGTTAATTAGACCTGTATCTCAGTTAATCCATTTAGGACCAAGTGGTTTTATTTTTTTGCAATATTTGGATATTAAACTTAGTGCTTTGCATCTCTGGAATTTTC…	Singleton				Unknown	ABK25098.1	Picea sitchensis	4e-46	187 bits (474)	90/95 (94%)	-0.728228	1.24931e-05	0.000156901
Unknown		620	GEM-069-G02	BX252720	ACGCAGGTTTATAGATCGAAAGTTTAGTTGTTTGGTGACGCTTTTCGTCGAATGGTTGCCATCAAACCTTCAAGATTAGTCAGCGATGTCGTTTATGAGAGGAACCCTGCTGAGCAAAACCAGAAAACTGGTGAATGGGCTCGCCATAGCCAAACCCGTATGGCTCAAAGCCATGGAACAGGTACCTCCTCCAGTTTTTCCTCGTCCTGCAGAGAGACCCTCCAAGATTGTACTCCCAGAAGATAAATACATCAAGAAGTTTTACAAAAAGCATCCAGATTCTTTGACAGAAGAAGCTTTCTGGTTTAATGGGTTTAATCCACCTCCTGCCCGTGTATTTGCATGGAGGGTACTGGAACTGAAGGGCGAGGGAATTCGAGATGAAGAGGCAATCGCTAT…	Singleton				Unknown	ABK22881.1	Picea sitchensis	4e-75	283 bits (725)	172/177 (97%)	-0.912573	6.30517e-07	1.35039e-05
Unknown		503	GEM-069-H06	BX252733	AAGCATTGAAGGTTGCAAGGGACAGGCAAGGCTCTTGCCCAGACTGCCATTGGAGGAAAGAGGCACAGACAAAAGCCGGAGGAGACGAGGAGACGAGAATGGCAGGCGCCAAAGGTGGATCGTCACTCCTCAAATTTGTACCCATAAGGATTCGACCGCAACCCTCAGACATCACAGCCGCTGCTATGTGGGGAGTTGCTGCCGGCACCGCCGCTCTCTGGATGATTCAGCCATTTGACTGGATTAAAGAGCAGCTTACTGCCAAACCAGAGGACGAACAGAAAGCATAGAACTGTTTTCTACTCCATAGAGGATTGTAATAATGAAGAACTTGAGAAACAATCATTTTGTCTCTTTTCTTGCCTAGCTTTCTTCTGAATAATTAGACGAATTTCTTAT…	Singleton				Unknown	ABK21843.1	Picea sitchensis	1e-16	89.7 bits (221)	56/62 (90%)	-0.849909	9.82099e-08	3.55754e-06
Unknown		638	GEM-075-G07	BX252964	CTTTGCTACATTAATGGTTGCATCCTCCTTAATTGGCATGGAGCCTATGTTATTCTTCTTTAGAAATTCATTGTCAGGATACATATATTTAGAGTTGTTAGAAGCCTTGGGATACATACTATACCTGCTTTTGCAGTGCTTGAACTTGATAGTCAGTTTTTCTAATGGACCAACTTCAGCCAAGCTTGTGGCATTCCTGCAAAGTGGAGTATCAATTTTCATTGGGTTGCATTATTATGTGACAGTTTTTCACAGAGCCATAGCTCAGAAAGCACCGCATACGAGCTGGAAGATCCATGGAGCATACACCATAGCATTTTTTGTTCTCTGCCTGCTTTCAAGGATCAAACATGGCAAGAAGGAGTACGTCCAAGAGCAATACAGCAGTGGTACCAACAA…	Singleton				Predicted protein	EDQ50798.1	Physcomitrella patens subsp. patens	1e-16	89.7 bits (221)	87/135 (64%)	-1.10492	5.92545e-08	2.54179e-06
Unknown		565	GEM-082-D10	BX253374	CATAAATAGTTTGGTGCAATATTTCAACGCGGGGTTCGTGTATACTCTCTACATAGACGCTTTTCCTCGCTTTCGAATCTCAATGGCGGCTTCTCAAGCATCATCGGATCCGTCAGTTATGGCTGGAGAGGAGTTGAGGAGGCAGCCGAGGAAGCCCCCTATTAAATATTTGGTACCTCTCATCTATGCTCCGGCTCTTCCTCTCATTAAGATAACTTTGAAGAGGCAACCCGTTTTACGAGATCGCTTATTCTTTCTTGTTTTGGGCGGCGCATTCCTTCATGGAGCATATTTGGTATCTGATCTCTATAATGTTGAGAGCAAATAAGCGTTTCTGGCCAGAGTTGCTTTGCAGGCGAGGACACATCCAATAATTCCAAGATGATTTTCTCAGCATGT…	Singleton				Unknown	ABK27051.1	Picea sitchensis	5e-35	150 bits (379)	78/81 (96%)	-0.830315	5.24317e-05	0.000483748
Unknown		629	GEM-083-H07	BX253472	AATTCCAATTCCCGCGCCCAGGATGAATCATATGCAGACAACCCGTTTGGGATTTTGCTTGTTCTTGGGATTTCTGGGTTTGATCGCCCTGAGCACGGCAATAGCTGCAGAATTCAAACATACCCAGGCCTCTGAAGTGACATATGAACATGGAGAGTGTACCCTTCCAAGCAGCCCTGCTCTGGCCCTGGGAACTGCTGCAGCAATAGCACTTCTGCTTGCGCAATTGTCAGCCAATGCGATGGGGGGCTGCGTATGCTGCTGTACTAGAAATGTGAACAAAGTTCCATCTCGGAACATATCCATAGCCACACTTAGTTTGTTCATGTCCTGGATAACGTTCGCGTTTGCGTTTTTCCTTCTGGTAGCCGGGTCGAGCATGAACCAGAGGCAACCATA…	Singleton				Unknown	ABK26241.1	Picea sitchensis	6e-78	293 bits (751)	185/202 (91%)	-1.72458	2.76448e-09	2.46786e-07
Unknown		458	GEM-085-F12	BX253594	GACATTGGCTGCGCAGATGGAGGCAGCAGGGTATGTGCCTAACACAAACTTTGTGTTGCATGATGTTGAGGAGGAACTGAAAGAAGATATACTCTACAGTCACAGTGAGAAACTGGCTATTGCTTTTGGGCTTCTCAACACAAGTCCTGGAACCTCTATCCGCATCACCAAGAACCTTCGAGTATGTGGTGATTGCCACACTGCCACAAAGTTCATATCCAAGATTACTATGCGAGACATAATCATGAGGGATGCTAACCGTTTCCATCATTTCAAAAATGGCCTGTGTTCATGTGGGGATTATTGGTGATGCATGGTAAAACATGTAACGAACATTAACTTGGCCATTAACTTTTATCACTTCCCCAAGTTCCAACCtCTATGCATTATTATGATTTA…	Singleton				Unknown	ABK26521.1	Picea sitchensis	3e-41	172 bits (435)	90/102 (88%)	-0.851773	2.37284e-07	6.32057e-06
Unknown		339	GEM-085-G09	BX253602	ATAAAAAGGTAGTGGGATCGGTCAATCAAGTCGAAAAACAGTGCCATTCTTTTTTAATCTCCGTCTCAGTGCTGTAATTTCTGAAGCAATGGCGTGTCTAAAACCAAACCGCACGCTAGTTGGCAGTGACTGTAAAGCGGAAGAACAATTCCTCGAATAATTGGGTAGGCTCTTTCTGGAATCTGAGTGAGGTGTGCTATGTTGTTTCATGTAGATAACTATTTTTGTAATCTTATAGCCTGTAATTAGCAATTTGCCCTGCTGCCCTCTCTCGCATTGAATCTCTAGAGTTCCCATCTTATCCGTTCTGGCTGTAAGCCGAGTCTTATAATATGGAAG	Singleton			TC92672	Unknown	ABK24401.1	Picea sitchensis	0	798 bits (2062)	417/468 (89%)	-0.819337	1.61358e-07	5.12468e-06
Unknown		365	GEM-086-C02	BX253634	GTGAAAAGAAGAGGACCGGGGATTTGTGAAGAGGAAATCAGCGAAAATGAATTTCATATTCTTGGAGGCAATGCTGCCGTTGGGCATCATTGCAGGCGCTCTATGCGTAATGGGGGCGAGCCAGTACTATATACACAAGGCTGCGTATGGCAGGCCAAAGCACGTGAGAAGCGATAAATGGGATGTGGCCATGGATAGGAGAGATAAGAGTTTGCTGGACGCGGCTGCAGCAATGAACAAATCCATGGCAAATTAGGAGCAGTAGTTGGAGTACTTCAAAAGTGAATTATGGAGAACCTAATAAAATGACTATGGGACTGAGATTCAATTGCATATATTGTGGGAAATAAAGCTATTTATGATCA	Singleton				Unknown	ABK25725.1	Picea sitchensis	4e-24	115 bits (287)	58/58 (100%)	-0.807642	1.64269e-06	2.9171e-05
Unknown		543	GEM-088-H05	BX253815	GGCAGCAAGAGAGAGAGATTTATCAGAGATCAAATCGGACTGAGAAAATGAGCTTGAAAACAGAAAACATTGGCACGCTGCCTAAGCCAGAATACCCGGTAATCGACAGGAACCCACCATTTACGAAGACAGTGGCCAATTTCAGCTTCCTCGATTACCTCCGGATGACCACCATCGCTAGCGCCTCCGTGCCCTTTGGTTACCTCGCAGGTGGTAACTGCAACTTAAGAGGACCGTCTATGGTGACAGCAGGGATTATTGGTGTGATGGGAGGGTTTATGTTTGCTTATCAGAACTCTGTAGGCCGACTCATGGGGTTATTTCCCAACGAAGAGGAAGTTGCCCGATATAAGAAGGGAAAGTCCTTTTGATTAATGTGATTCTTGGGTATTCTTCTTA…	Singleton				Unknown	ABK20941.1	Picea sitchensis	9e-48	193 bits (491)	100/108 (92%)	-0.859308	4.11623e-07	9.4416e-06
Unknown		601	GEM-089-H07	BX253880	ATCAGTTACAGCCTCAATGTCATAGAGTTGGTATACAGATGTACGTATCTGAATTGAAATATTTATAGATATATCCATTGTGTATAGTTCATGTAATGTATCGATAGTGCCAGGGATTCCAACTGGTAATCAAAATTGGAGTGGGGCAGCAGGAGGAGGAAGCAACATGGGATATCTCCAGTCCACAGTCCGGCACAGCAGAGGAAGGCAATCAATCGGCCTGAAGCTGATAATCGGCGGTTTATTCGTAATCTTTATCCTAATCCTGGTTATGCGAAGCACCTCTGACCCCGTCACCAGCATACCAGTGAGCCACGATGTCATAGCCGAAGGTCAGCGGATCGAATCCCATGAAGCCCCCTGCCGCGGCTCAGACTCCGACTCCGACTCCGACTCCGA…	Singleton				Conserved hypothetical protein	EEF35923.1	Ricinus communis	2e-19	99.4 bits (246)	54/62 (87%)	-1.20184	9.95945e-06	0.000129004
Unknown		479	GEM-093-C02	BX254092	GTACATTCCTAGAACAAAGCGCCAGCGACAAACCAAGAACACTGTTGTTCTGTGTCTGATCTTCGCTGTAATCTATCTCTTAGCTTTGTTAGTGTTTTTCCAATTAGGTTGTTTGGTTTAGGGTCGTTTCTGCATTCCAAAAATGCTGACAGTATTGAAGAGATCCGTGGCACAAGGCCCTGAGGAATTGACCAGCCCCCATGTTCAGGCTGACCAGAGGAAAAATGGTATCGATTTGGTTCAATCTTTCGTTTCCGCTCATTCTGGAACCGTCTGCATTAACCTGGGCGATGTCGGTGCCATGGCCTACACTCACTCGGGCCAGCCTCTGCTCACACCCAGATCTTTCGGAGTTGTAGATGACATATTCTGCATATTCGAGGGTATCTTGGAAAATGT…	Singleton				Unknown	ABK23946.1	Picea sitchensis	2e-51	206 bits (523)	110/112 (98%)	-0.864868	6.85986e-07	1.44319e-05
Unknown		573	GEM-096-A06	BX254275	GCACGGCCCTGGGAGAAGGAAGCCCCTGAAGTTATGTCAGTGAAAAGCCTGGATCAAAGCATAGGAGATGTTGTAAGACAAGCTGCAAGTGGAGGCAAGGGATCAGGCCAACCTAATGTGGAGATGCCTACTCGTGCTTCTTTCAGAGGAGCGCCGAAAATATCTAAGCCTGCAGGATCCCAGTCTCCTTTCACTCCAAACTCGAAATTGTCTATCCCTAGCAGAATACGCAACTCGAGTCCTCGTAGCATTCAGACAACAGAGGAAGATGTGAGGAGTATCACTAGCTTGAGGTCTGAAAGGCCCAGACACTGCTCTCGTTACAGTGTGGCAGGTTCTTCTATCAGGGATGATGAAAGCCTTGCTAGCTCTCCAGCTGTTCCCAGCTACATGGCTCCT…	Singleton				Unknown	ABK24528.1	Picea sitchensis	3e-26	121 bits (304)	110/194 (56%)	-0.783368	3.12684e-05	0.000336416
Unknown		379	GEM-097-A01	BX254331	GCGAACTGAAGATGACCCATTCTTTTTTAGGCAGATTAAGGTCCAGACGCTTCCCATTTTATATAGGAGACAGAGAGAAGATATCATATCTCGCAAGAGTGTAGAAGGCATGTTGCGCATATTGACACTATCAGTGATGATTGGGTGCATTCTCAGCGAATTATACTACATTCGAGGTAAGGCAGAAGTTGCTCCATACATCTCTCTTGTCATGCTGGGACTTCAGGCCATTGGATATAGTATTCCTCTCATAACAGGTGCAGAGGCCTTGTTCGAAAGGTTGACATCAGATTCTGAGGACAATGAATATTCTGCTCTCAGTCAGAGCCGATGGTCTGAGGTCATTGATTACATTGTTAAACTGCTAGTGTTGGTTGCA	Singleton				Predicted protein	XP_002298122.1	Populus trichocarpa	2e-37	158 bits (400)	102/126 (80%)	-0.856867	4.26848e-06	6.29411e-05
Unknown		573	GEM-097-H09	BX254383	GTGGGCATAGAGGATGGAGAGGTTGTGGACGAGTCCAATGAGGGAAATACTACTACTACTACACCAATCCAGGAAGAGAAGCCGATGCCTGGGCCATGAGTTCCTCTCTTCCTGGATTGGTGTAGTAGTAGTAGTATTTCCTCGTGCCGAATTCGGCACGAGGAGGGGTGTAGCTATGTCTCGGAGACCAGTGAATCCCATTGCTAGACGTTTTGCAGAGAGTACAGTTACACCATCGACTGGCCCATTTCATCAGAAGTCTCGGTCATCACCTTTACTTTCAATTGGCTTGCTCCTCCTGGGGGCATTTCTTCTTCTTGGCTATATTTATAGTGGTTCAGGGACAGCAATCAAAGAAAACTCCAGGGAAGAGATATCTAGGGAGGCTCTCAGTATTGA…	Singleton				Predicted protein	XP_002300295.1	Populus trichocarpa	4e-24	114 bits (286)	96/132 (72%)	-0.757284	2.92316e-05	0.000318653
Unknown		366	GEM-102-C11	BX254666	AGCCAGAGGAGGAGAAGGAAAAGCCGGGATTGGAAGCAGGAGGAGGAGAATAAGAGCGGGGAATATTCATTCCTTGTTGGGTATAATTCAATCCCAGTGTGATTGAAGCAGTCCCCCTCTTCGATCCCTATTTAATGAAATCTGGCATGATCTTTGTTCCTCTGCAACCTGAAATCTGATCGTTCTTTCTCTGCATATGGCTGTAAACCCTTCCTCGACATCCCCGGATACCCATGTTCATATTAGAAAGCACCTGCTGGATCGTGGAATTTCGGCTTCTTGTTATTCTCGTGGTGGTATTGTCGACGGGCGGTGGATTTTGCAAGTCAGCGGCAGATTGGTAGTCCTTCATACTGCGTGTGTTGA	Singleton			TC88338	Unknown	ABR17865.1	Picea sitchensis	2e-18	97.4 bits (241)	51/51 (100%)	-0.867439	2.94128e-05	0.000319574
Unknown		160	GEM-109-A09	BX255001	GTCATGCTGGCATTGATTTTTTGAGCTGATTTTGTTTTTCCCCTGGAGCACAGTACTTAGGTTTAATCTTTAGAACATTTTTACTAAACATCTATACAGATAATGGATGGATGGGCACATTTGTATTACTACCCAAATACTAAAATAATCTTTTGCCTTA	Singleton			TC83351	Unknown	ABK24693.1	Picea sitchensis	5e-19	99.8 bits (247)	61/67 (91%)	-0.920568	1.1534e-06	2.18947e-05
Unknown		480	GEM-112-A09	BX255163	GGCCCGGCTTCCGGCAAAAGTTCCGCGACATCCAAATCGTCAACGGTGACGTCATGCTGTTCTACCAGTTCATGCAGAACGTGGCTTACATGAATTTGACGAGCACCGTTGTCCCGGTGCCGTACTCCACGGCGGGGGCGCTGCGGGCGTTGTGCGAGTGGGGGATCTATGCGGATCTCATCGAGGTGGACGCCGCCCACGATTTTCATTCAGCGTGGGCGGATATCAACGCCGCCTACGCAATTCTGAGGCCCGGTGGCGTCATGTTCGGCCACGATTATCACACAATGATGGACAACAGGGGCGTCAGAAGGGCCGTCAATTTGTTCGCTAAATTGAAGAAATTGAGAGTGGAGCCCGACGGTCAGCATTGGGTGCTCAGACCCTTACCATGATATT…	Singleton				Conserved hypothetical protein	EEF32412.1	Ricinus communis	2e-48	195 bits (495)	105/126 (83%)	-0.99785	1.8755e-06	3.20972e-05
Unknown		360	GEM-112-F07	BX255198	GAAAGGAACTGCTAAAAGTTCCTGATGCGGGAGATCATTACAGTCTTGCTTCAGGTTAACTGAATTTTGGTTTCCATGATTATGTCGGTTACTGGTTATTATTATTCCGTAGTTATATGTTGCAATCCTTGAGTTAAAGACTGTTAAGTCTCAGTCCTGCTGCGGCATGCTGTGTGAAGCCTATGGGAGCTGTGCTAAAATCTGCAGCGGTGTCTTGATTTAGTATAATCCAGGACTCTTGTCATTATGTTTTCTGGGGGTAAACAATGGGATTATTTTAATAAAGTTGTTCTGTAATCTGATGCTTATGTGATAGCAGTCCTATGCCCTAAATGCTACAAGAAGCTCTGTATTTTTTTT	Singleton			TC98312	Hypothetical protein	XP_002285113.1	Vitis vinifera	2e-22	107 bits (267)	63/85 (74%)	-1.14227	1.5857e-08	1.00722e-06
Unknown		187	4-4JME5	FN256501	ACTTTTTTTTTTTTTGCAAAATATAGAAATTTTATTACAAGGTATATCTCAACCAGAGAAAACGATTACATCCATTGACATCTCGGAACTCTATCTTCTGCAAAAACAAATCTAGTCCCTCGCACTATTTCGGCATGTAGGCAACCTAAGAGATTAAGAGTGACCTTTTTTAATATTTATTGCTATG	Contig13S	ACATAGCAATAAATATTAAAAAAAGTCACTCTTAATCTCTTAGGTTGCCTACATGCCGAAATAGTGCGAGGGACTAGATTTGTTTTTGCAGAAGATAGAGTTCCGAGATGTCAATGGATGTAATCGTTTTCTCTGGTTGAGATATACCTTGTAATAAAATTTCTATATTTTGCAAAAAAAAAAAAAGT	188	TC102237	Unnamed protein product	CAO66312.1	Vitis vinifera	2e-13	81.6 bits (200)	46/64 (71%)	-2.62078	2.63124e-09	1.66702e-07
Unknown		172	4-5JME7	FN256506	ACATAGCAATAAATATTAAAAAAAGTCACTCTTAATCTCTTAGGTTGCCTACATGCCGAAATAGTGCGAGGGACTAGATTTGTTTTTGCAGAAGATAGAGTTCCGAGATGTCAATGGATGTAATCGTTTTCTCTGGTTGAGATATACCTTGTAATAAAATTTCTATATTTTA	Contig13S	ACATAGCAATAAATATTAAAAAAAGTCACTCTTAATCTCTTAGGTTGCCTACATGCCGAAATAGTGCGAGGGACTAGATTTGTTTTTGCAGAAGATAGAGTTCCGAGATGTCAATGGATGTAATCGTTTTCTCTGGTTGAGATATACCTTGTAATAAAATTTCTATATTTTGCAAAAAAAAAAAAAGT	188	TC102237	Unnamed protein product	CAO66312.1	Vitis vinifera	2e-13	81.6 bits (200)	46/64 (71%)	-3.25585	1.38113e-10	2.07735e-08
Unknown		172	4-6JME10	FN256505	ACATAGCAATAAATATTAAAAAAAGTCACTCTTAATCTCTTAGGTTGCCTACATGCCGAAATAGTGCGAGGGACTAGATTTGTTTTTGCAGAAGATAGAGTTCCGAGATGTCAATGGATGTAATCGTTTTCTCTGGTTGAGATATACCTTGTAATAAAATTTCTATATTTTA	Contig13S	ACATAGCAATAAATATTAAAAAAAGTCACTCTTAATCTCTTAGGTTGCCTACATGCCGAAATAGTGCGAGGGACTAGATTTGTTTTTGCAGAAGATAGAGTTCCGAGATGTCAATGGATGTAATCGTTTTCTCTGGTTGAGATATACCTTGTAATAAAATTTCTATATTTTGCAAAAAAAAAAAAAGT	188	TC102237	Unnamed protein product	CAO66312.1	Vitis vinifera	2e-13	81.6 bits (200)	46/64 (71%)	-3.61368	9.1332e-10	7.95309e-08
Unknown		113	4-6JMG1	FN256516	CCATTGACATCTCGGAACTCTATCTTCTGCAAAAACAAATCTAGTCCCTcgcACTATTTCGGCATGTAGGCAACCTAagagaTTAAGagtGACTTTTTTTAATATTTATTGCT	Contig13S	ACATAGCAATAAATATTAAAAAAAGTCACTCTTAATCTCTTAGGTTGCCTACATGCCGAAATAGTGCGAGGGACTAGATTTGTTTTTGCAGAAGATAGAGTTCCGAGATGTCAATGGATGTAATCGTTTTCTCTGGTTGAGATATACCTTGTAATAAAATTTCTATATTTTGCAAAAAAAAAAAAAGT	188	TC102237	Unnamed protein product	CAO66312.1	Vitis vinifera	2e-13	81.6 bits (200)	46/64 (71%)	-3.26156	5.60185e-12	3.33878e-09
Unknown		498	13-1JMG6	FN256744	ACGCGGGGAATGCAGGAGCGCGCAGCACCCTACTGGTTCTCAAGTTTACTAGCAAGATGAAGGCGATGAAGATAATTATTGGCTTGGCAATAGTTACAGTAGCATTGCTCGCTAGCATTTCTTTGGGCAGAGGGGCCGTTCAGATCTGCAACGTGAGTCAGGATGACCTAATGCCATGTAAGCCCGCAGTCACAGCCTCCTGCACAGCCTGTTCAAGCCTGTTGCAGCGTGTTAAGCACTGCAAATCTTACGTGCTTCTGTGAATTCGGGAATGACTATCCCTCCCTTCTTCGTATGTTTGGAATCGATCCGGATCTTGCCAAGGCTTTGCCTGGAGAGTGCAAGTTAAATTCTCCTCCGGGCTGCTGAATGTTGAACTTGTTATAGTATGGAATAAGA…	Singleton				Unknown	ABK23184.1	Picea sitchensis	5e-36	109 bits (273)	49/49 (100%)	-0.712227	6.13588e-05	0.000388958
Unknown		381	13-4XLD6	FN256788	GATTTATTTTGGATTTGCTAACTGCAAGTATAAATTACATTAAAGTTGCTGTAACTATGGTTGAATGCTAGGCAAACATTACTAATTCCAGAAACGAACCCAATCATTAAACAAAACAAAATTTCACATGGGCTCCTTACCTACACAGTTCTCCATTATAATAGGTATAATTTTGGATCCTACATAAAGGAAAAAGAATTAAAATGCTACTTTATTTCTTCTCTGCGAGTGTTTTTGGCAAATTCCTATATTTTTATCCAATATAAATGGACAGGGCGTGTAATCTGTGACTTGTATGTAAACTACTGAGTCCCATTGCCCCTAGCAAGAGGTTCATGCGCGAGTGGATCATCGTCATCATCTGAAAATCCTTGCAGTTGT	Singleton			TC90931	Unknown	ABK26509.1	Picea sitchensis	3e-118	428 bits (1100)	217/238 (91%)	-1.54201	3.82064e-08	1.19269e-06
Unknown		394	13-7XLF7	FN256820	ACATTCAAATCTTCTGGAAGTGGATCTACCAAGCTTCGGATTCCGAATTACATGTCAACAACTCAATCATCCAAGGCAAAAATTCACCATTCAAGGAATGACTCTACCAAACCAAAAGAAACTATCACAGCTACATCCACATCTATTCCCGTTTCTACTTCTGTTTGAAGCATATAATACTCGACACATTATAGATCTTCTCACCTAATTTGATATCCCTTCATGATTTTAATATTTCTTTCAATTTCATGTAAAAACAATAAATAGCAGCTTATGACCTTATCCAAGGTCCAAGGATGATAGCATGAAGCAGATGGCTCAATTTCAAAAATCTTGTTATAGGCTTTTTGGAAATGATATTGACAGTGCTGATCTTTCTTTTTGGAAAATATTA	Singleton				Unknown	ABR17722.1	Picea sitchensis	6e-15	83.6 bits (205)	40/40 (100%)	-0.720508	3.65761e-05	0.000253201
Unknown		344	14-4XLB7	FN257116	ACTAAAGAATTCGGAGGCCTTACACACGGAGGACCCGGCGACGATACAGTAGAGTATATTCTGGATTTTCCTCGCGAATACCTAGTTAAAATAAGTGGCTGCGTGGGTCGGGCTGGAGGTATTACGTCTCTGACTTTTCAAACCAATAAGAGGAAACTCGGACCATGCGGGCCGGAGGATGGAACTCCGTTTGAGACTGATGCGGATGGCGTGATTGTGGGGTTGTTTGGAACTGCGACAGGCGGTTCCCTTAACTCACTTGGCGCCTACATGCTGCTGGACTGAAGTCCACAATAGAAATAAAAAATAGAATAATGGCCATAGACGGATAAGTCTATGTCTAG	Singleton				Unknown	ABK23065.1	Picea sitchensis	2e-17	91.7 bits (226)	63/94 (67%)	-0.749883	3.09185e-05	0.00021861
Unknown		465	4-3JMD9	FN256599	ACGCGGGGTTGACAATCAGTCAAAACAAAGTGAGCCACCTGCACAACTGTCTCAGGTCAAGGATGGTGAAACAGAACCTCTTGTCATCCTCGAGAATGGATCCAACAAGGGAAATGATAATGTTGGTCCTAAGGGACCTATATGGGCATCAAACAAGGATCTGCATGCTTAATCTAAAGCTTCACTACAGGGGTGATATCAATTCCTAAAGTTCCATTCTTTGATGAGGGTCAACTTGTTTGAGAGAAAATAGTTCTGTTGGAGCTTGTTTATGAAGGAGGTGAGCTGGACTGTTATTCATCAGAGGTTTGGATCATATATTCTATAGGACTGTAGACAATATTCATCAATTTTGCTGGTGAATTGTAGAATATTTTACGGCGGCAACTTTCTGCCAAA…	Singleton				Unknown	ACN41201.1	Picea sitchensis	7e-23	109 bits (273)	54/54 (100%)	-1.53247	6.34745e-08	1.7448e-06
Unknown		220	4-3JMG6	FN256597	TATCAGGCCGCCTATTggcgTGTCAATCAAAGTATGCagaACCTGCagAAGCATTCTCTAATGTTCTCATTGAAAATGATAAAAGCCTCTCTATTTTATATAATAAGAACCATACTGAGGTTGGAGTTGGCATTCAAGGAACTGATGGAGGGGGTCCATACTTTTGGTGTGTGCTATTTagTAATGGAAATCCAAAAACTTCCTTCAAACTCCAAGGAGG	Singleton				Unknown	ACN41190.1	Picea sitchensis	1e-24	115 bits (289)	69/72 (95%)	-0.613248	1.06865e-05	9.16101e-05
Unknown		219	4-4JMH6	FN256606	GAAAAAATGCACAGACCAAAGTTATTACATTTGGCAATCCATTTTATAGAATTGAGGCCTTCATTACACACCACACAAAAACATCAGAAATCAGGGACTACATACTGACTCATAGGCACAAATAGTTACACTGCTAAATTAGTGTCCAAGAGGAACACAATACTCACATTAAAAATCGAAAAAACAAACCACTGAAGAAAGCACAACTAGCACCCGCGT	Singleton			TC88186	Unknown	ABK25333.1	Picea sitchensis	4e-38	134 bits (337)	79/85 (92%)	-1.75874	5.30966e-08	1.50797e-06
Unknown		203	4-7JMG12	FN256489	ACGGAGAAGGTTACACCGGGAAGGGTGTAGATAATGCTTTCGGGACCGGTTCCGGTAACGGCCTTGGTTTCTACCGTGGCGAGAGAAACGGTAATGGGTATGTATATGGCGACAACGAGGCTTCCCGCACTGGTTCTGGGAGCGAAGCTCGCTATGAAGAAGCCGGGAGCGGGTATCGTTCCGAGTCAGCTAAAGCTGGTAAG	Contig49S	ACGGAGAAGGTTACACCGGGAAGGGTGTAGATAATGCTTTCGGGACCGGTTCCGGTAACGGCCATGGTTTCTACCGTGGCGAGAGAAACGGTAATGGGTATGTATATGGCGACAACGAGGCTTCCCGCACTGGTTCTGGGAGCGAAGCCCGCTATGAAGAAGCCGGGAGCGGGTATCGTTCCGACTCAGCTAAAGCTGGTAAG	203		Unknown	ACN41058.1	Picea sitchensis	3e-21	104 bits (259)	55/67 (82%)	-0.878652	0.00011089	0.000638149
Unknown		153	4-6JME8	FN564420	TCCGGTAACGGCCATGGTTTCTACCGTGGCGAGAGAAACGGTAATGGGTATGTATATGGCGACAGCGAGGTTTCCCGCACTGGTTCTGGGAGCGAAGCCCGCTATGGAGAAGCTGGGAGCGGGTATCGTTCCGGCTCAGCTAAAGCTGGTGAG	Contig49S	ACGGAGAAGGTTACACCGGGAAGGGTGTAGATAATGCTTTCGGGACCGGTTCCGGTAACGGCCATGGTTTCTACCGTGGCGAGAGAAACGGTAATGGGTATGTATATGGCGACAACGAGGCTTCCCGCACTGGTTCTGGGAGCGAAGCCCGCTATGAAGAAGCCGGGAGCGGGTATCGTTCCGACTCAGCTAAAGCTGGTAAG	203		Unknown	ACN41058.1	Picea sitchensis	3e-21	104 bits (259)	55/67 (82%)	-1.06464	0.000117297	0.000668048
Unknown		210	4-9JMA12	FN256680	ACTCATTTCTTTTTAAATTTTATTTGTATTTTTTCGTTGCTTGTGTTTTTGGTTAATTGACTTGCAAGTAGGTTGGCATGATCGACACAGGTAGTATAAGCAAAGTGGGGACTCAACTGTGTCATGAGGGCCCACTTGGCTGACCTAGACAATGGTATTCAACAGCTGGTTTACAGTTTTGCCTTTGTTATTTGCATAACACTTGCGTTG	Singleton			TC91123	Unknown	ABR18368.1	Picea sitchensis	4e-130	468 bits (1204)	277/299 (92%)	-1.17001	2.63456e-07	4.87026e-06
Unknown		531	4-9JMC7	FN256623	ACAAATAGATCGATTTTAAATCTAACCTATATCGTGACAGGCTCCAACTTAATCCATTTAAAACAAACTAAATTTATTTATGTGGATTTTCCATAGACATCAGAAACTGAGACGAGCATACAGGAGATAGCATAGAAATCTACATACCAAATTCTAAATTTCTAAAAGCATTTCTTTCCCTACTGTTGGCACACAGAACCCTTGCCATGTTATCAGTAATACTCAATAAAAACACAAATACATGACGACCTTATTACCAACGTCCGGAATATGTGTTTAAGGAGTTTGCTTATAATAAGCATTGTCGGCAACATATTCTGCGTTGCCAATGCCAGAGCCCGCTTCGTAGCCGTTCCCGTTATGGGAACCAGTGAAATAGCCACCACCATAACCTGATCG…	Singleton				Unknown	ABK24182.1	Picea sitchensis	2e-33	145 bits (365)	68/75 (90%)	-2.81772	4.04984e-07	6.8372e-06
Unknown		289	13-6XLC8	FN564421	TAGTGGAAACGCGGATGACTTCGTTGAGGAAGCAAGCATTCCCCTGGAGGGAGTATTCATGGAAGGAAGCCTACCCCCGACTCCCTACAATGTTGTTCTTCCAGACCAGACCTACTGTGGGGAGATAAAAGTTGGCCTCACATTCACTATTAAGGAAGAAGAAGATTGCTGTGAGGAAGCAGCAACGGAGGAGGTCGGAGGGTGGAAAGAAAGCTCCTACTGACCATTCCTTTCAATTGTTATGTTCAGTAGGTCACATGACATAGAAAACCGTCAAAGAAATCGAATG	Singleton				Unknown	ACN40760.1	Picea sitchensis	1e-23	112 bits (280)	70/73 (95%)	-1.20389	7.3698e-07	1.0743e-05
Unknown		418	13-6XLC9	FN564423	CATAAGGGCAGAGACAAAAAAATGGTGAAGGTGTCGACATTCGCAGCGATGACGCTGGGCGCTTTCATTATCTTACAGTCGATGGATAAACTCCACGTCTGGATTGCTCTCCGTCAAGACGAAAAGAGGGAGAGGCAAATGCAGGAATTAGAGATTACAAAAATGAAAAAGAAATTATTGGCAGAACTTAAAGAGAGAGAGTCGAGCGTATAGCTTTTTGTAGTGATAATTGTTAACCTCCAATGGTAAACATTATTTTGAATGATAGCTATTCAATTATTTGGTGAAAAAACTTACTTGAAAATGATTGTGGACAGTTATTTGTGTTGAAGCCACAGCAGTGTTGGCAGGATATATCCAATTACGGTAATAAATTCCCTGTTGTATTTGTCGATACAA…	Singleton				Unknown	ABK24944.1	Picea sitchensis	1e-16	89.0 bits (219)	46/48 (95%)	-0.975304	9.20662e-05	0.000545963
Unknown		184	4-11JMD10	FN564424	TTTCACTGGTGGGAAGAAGGACACAACTGCTGAGGTTGGTGCATAGGTTTAATTTAGCTTTAGACATGCGCAATGAGAAAGCTTGTAGCTAATTGCAAACTAAGATGCATAACATGCGTTTATTTCATTTTGGTATTCTTTAACTTCGTTTCAATAAATGAAATTTAACCATTGTGATGTTTTG	Singleton			TC110582	Unknown	ABK22627.1	Picea sitchensis	4e-25	119 bits (298)	61/73 (83%)	-0.639424	0.000134306	0.000751977
Unknown		251	4-14JMH9	FN564425	AGAAAATGAAAAGAGAGAAACTCAAACAAGGCATATCTGCCCCAGGAGAGTAGCTTTTTTTGTTCTCTTATCAATGGTCTTCTCCTGTTTCAATTCTTGCTTGTAGTTATTGACGAGCTAAAGGGATGGGAATAGATTAAGGCAATCAAGGAATGGCTATAGGTTTAGACAATTGTCGGTGACATAGATTAAGTGATTTTTTGAGAATAATCACATTCAAAAGAGATTTTTCAATTGGTATGGCATTGCTG	Singleton			TC101867	Unknown	ABK23880.1	Picea sitchensis	3e-18	77.4 bits (189)	40/41 (97%)	-0.836921	5.74233e-05	0.000368243
	38	636	13-5XLF1	FN256799	ACCCCATCCAAGCTTTTTCTGTGTGCGTGCCACGAACTTTCTTTGTGGGCCAAGAATAAGAGCTCCCCTGATGGAATCTCAGTGAAACTTATATTCGCATGGTGCTCATCGAGATACAATTTGAAGAGAAAACTCGACGAATTCAATTCGAAGGCTGAAAGAAAGAAATCATGGGTGGAACGTATTACATTGTGAAGAAAGAAGAAGAAGAAAATAATACGTTTGGATTTTTGGTGGTTTTGGTGTTGGCAATGCTGTTGATGATGGTCTGCCAGACTCCAAGACGTCGGCGTCCAGTGAGAGGGCTTGTGATTGGGTGCTGAGACGCACCAAATAGGCGATCAGAATAAGTCACAGATTTTTGGGAACTGTGGAGCTATTTGCAGAAGATGTCCTTAT…	Contig23	CGGGGACTCCATCCAAGCTTTTTCTGTGTGCGTGCCACAAAGAAATTTCTGTGTGCGTGCCACGAACTTTCTTTGTGGGCCAAGAATAAGAGCTCCCCTGATGGAAGCTCAGTGAAACTTATATTCGCATGGTGCTCATCGAGATACAATTTGAAGAGAAATTTCAGAGAAAACTCGACGAATTCAATTCGAAGGCTGAAAGAAAGAAATCATGGGCGGAACGTATTACATTGTGAAGAAAGAAGAAGAAGAAAATAATACGTTTGGATTTTTGGTGGTTTTGGTGTTGGCAATGCTGTTGATGATGGTCTGCCAGACTCCAAGACGTCGGCGTCCAGTGAGAGGGCTTCTGATTAGGTGCTGAGACGCACCAAATAGGCGATCAGAATAAGTCACAGA…	678		No significant similarity found						-2.08004	9.62975e-08	2.39305e-06
		650	13-9XLE5	FN256881	ACAAAAAGAAAAAGAACATTTGATTATCAAAACTGAAAGAGTAGCCAGTTGCAAGGATATTTTCagacaTAATTTACCTCAATgtgAGTTGAAATGAGAAATGGCACATTTCTAACagagaCCCAGCGTTTAATGAACTTATTAACAACATCACATGATCAGCAACAATAGTTGCCACACTGAATGAAAACTAACAGATTCAATACTATTAATAAGGACATCTTCTGCAAATAGTTCCACAGTTCCCAAAAATCTGTGACTTATTCTGATCACCTATTTGgggCGTCTCAGCACCTAATCagaACCCCTCTCACTGGACGCCGACGTCTTGGAGTCTGGCagaCCATCATCAACAGCATTGCCAACACCAAAACCACCAAAAATCCAAACGTATTATTT…	Contig23	CGGGGACTCCATCCAAGCTTTTTCTGTGTGCGTGCCACAAAGAAATTTCTGTGTGCGTGCCACGAACTTTCTTTGTGGGCCAAGAATAAGAGCTCCCCTGATGGAAGCTCAGTGAAACTTATATTCGCATGGTGCTCATCGAGATACAATTTGAAGAGAAATTTCAGAGAAAACTCGACGAATTCAATTCGAAGGCTGAAAGAAAGAAATCATGGGCGGAACGTATTACATTGTGAAGAAAGAAGAAGAAGAAAATAATACGTTTGGATTTTTGGTGGTTTTGGTGTTGGCAATGCTGTTGATGATGGTCTGCCAGACTCCAAGACGTCGGCGTCCAGTGAGAGGGCTTCTGATTAGGTGCTGAGACGCACCAAATAGGCGATCAGAATAAGTCACAGA…	678		No significant similarity found						-1.34135	1.93719e-06	2.24131e-05
		489	GEM-009-G01	BX255783	CTCGACGAATTCAATTCGAAGGCTGAAAGAAAGAAATCATGGGTGGAACGTATTACATTGTGAAGAAAGAAGAAGAAGAAATAATACGTTTGGATTTTTGGTGGTTTTGGTGTTGGCAATGCTGTTGATGATGGTCTGCCAGACTCCAAGACGTCGGCGTCCAGTGAGAGGGCTTGTGATTAGGTGCTGAGACGCACCAAATAGGTGATCAGAATAAGTCACAGATTTTTGGGAACTGTGGAGCTATTTGCAGAAGATGTCCTTATTAATAGTAGCATTCATCAGAGTTCGAATCTGTTAGTTTTCATTCAGTGTGGCAACTAATGTTGCTGATCATGTGATGTTGTTAATAAGTTCATTAAACGCTGGGTCTCTGTTAGAAATGTGCCATTTCTCATT…	Contig23	CGGGGACTCCATCCAAGCTTTTTCTGTGTGCGTGCCACAAAGAAATTTCTGTGTGCGTGCCACGAACTTTCTTTGTGGGCCAAGAATAAGAGCTCCCCTGATGGAAGCTCAGTGAAACTTATATTCGCATGGTGCTCATCGAGATACAATTTGAAGAGAAATTTCAGAGAAAACTCGACGAATTCAATTCGAAGGCTGAAAGAAAGAAATCATGGGCGGAACGTATTACATTGTGAAGAAAGAAGAAGAAGAAAATAATACGTTTGGATTTTTGGTGGTTTTGGTGTTGGCAATGCTGTTGATGATGGTCTGCCAGACTCCAAGACGTCGGCGTCCAGTGAGAGGGCTTCTGATTAGGTGCTGAGACGCACCAAATAGGCGATCAGAATAAGTCACAGA…	678		No significant similarity found						-0.931238	1.23322e-06	2.31439e-05
		540	GEM-006-D08	BX255491	ACACAGAACTTCACATTAATATTATTAAACTTTAACAGGATTATAAAAGGTTTCAAGCATAAATTAAAATTTACGCAGAACAGAGACCAGCAACAGTTTGGTAACCACCGCGACCGCCATTATAATTCAGGGAAATATAACATTCATATATTCGGTATTTGAATTTTGCCAAAGTGAGTAGAGTTGCCACGTAGGAATTTGAGACGAGAGCTATGTCCGCGACTGGCGCTCCAGAAAAATACATGCCGAACTACTGTCGCCAACGATATGGTGAAATACTATGCAAGTAGTTTCAAACCGCCATCTTGAACCAGTGAAGCTCAGGGCTCGGACTTAGCCACATCGTCTCTCAATTCTTTTGCAGCTTCTAACAATTTAATTTGCAGAAACAGAGCGGAC…	Singleton				No significant similarity found						-1.06412	2.35967e-07	6.32057e-06
		537	GEM-007-G08	BX255618	AACGTGTGTTCCATCGTACATCCATCTGCTACATCAACTAGATTCGTAGGAAAAACAACAGGAGATGTTTTACCATTTGCAAGAAAATACAAATGTTGCAATCATACTTGGTTCTATCCCATTTTTTCGTGTTTTTTTGTTTTTTGTTTTTTTTATATCCATCAGAAGCAGATATCTCGTGGAGCAATATATTAGTACTTTATTTTTTTGCCTGCTTTGTATGACCCTTTTTATTTTTGGTTAAGAAAACTAGAATGCTTTCCTTAAAGGTCATCTTTTATAACCGTTTAAAGAGAGATTCAGATTGTATCTATAAAACCTGACGACTTTCTGCGTTGTCAGATTGAAAGAATTCTATAATGGAGCCAATTGAAATCAACCAATGCACTGTGCCAATCT…	Singleton				No significant similarity found						-0.812133	3.41919e-06	5.1569e-05
		721	GEM-008-B11	BX255655	TTTTTTTTTTTTCGATTCCCTATTATAACCAGCCTATTGAATTGCTTCTTGATCTGTGAAGGCCGCAATTCGATCTCGCAGAGGCCTGTGCGTATGTGATGCGAAAGTGGTTTGAATTGCTGTGAGAAATTGATTGGCGAGATGTCTGTGGATCGAATCTCCTCAGAGAAGAGGAAGGCCTCGGATGGCGGTATTGATTCTGAAGATATCGAATTTCCACCTCAGCTGAAGCCCATCCTCACGGCTCGGCCTCGCCGGCCTTGTCGGAAACAGAGGCTATCAGAATTCAAGAACGCCGGCGAACCGGCCGCGGCCCTATTTAAGAACAACGACGCACCGGCCGCGGCCGAGGTGATTTTACCCGCTGAGCAGGTCGATGTCGAGACTGTCGAACAGATT…	Singleton				No significant similarity found						-1.40599	8.84994e-08	3.32174e-06
		111	GEM-026-D01	BX249624	GCATGGTGTAATGGTAGGGAGGCGAGCTGTTGCCACCCCCACCTAGGTTCGAGTCCTGCAGAGGCAGGTGATTGATGTAACAAAATGTAGAAAAAGGTCCTACCGAGCTTA	Singleton				No significant similarity found						-0.588809	0.000120451	0.000972237
		672	GEM-040-H12	BX250764	CCAGCCTATATGTCCTATGGCTATTAAGGCTGGGAAACAATAGTTGTTGGTGCGACTGATGTCAAAACTGGAAAAATCAGATTAAGCATGTGAAGCATCGAGTCGTTCATCATCCACAGTTGGCGCTTTGTCATATCGAGATGAATCTTGCTTTCAGCTTCAAACAAGGTTTAACTCGCCGTTGCAAAAATGGAAGGAGAAAACGGTTCTTGCTTTCTTTCCGATAAAGAGCTACCGACAGAGATCGAAGACAAAGAGAAACACGATTTTCCTACCGATCAGACAGCAGAGGCCGATACTGCGAGTCCGGCAGTCCAAAATGGAGCAAAAGTAACCGCCAAACCGTCAAATGCTGCAGCAAAAAGCCTGCGAACGAGCAAGACGAGCAAGCCGGTGTCA…	Singleton				No significant similarity found						-0.65617	8.67923e-05	0.000740762
		145	GEM-046-B05	BX251164	GCAGCTGTTTACAAAGTTATAATTGATTATAGACCTCATAATGGGTGGGTTCTTAGAAGAAAAAAATACAAAATACAACTGGATTTCTACAACATTTATCTATTCCAGTAATTAATGGATGTAGAGGCAATTGGGCCCTGGCTGT	Singleton				No significant similarity found						-0.903058	2.77582e-06	4.28435e-05
		196	GEM-046-B06	BX251165	GGCCAGCGCATGTGAATCAAGTGCCTCCCTTGGATTCGAAGCTTTTATGCATTTCAATAAGGCAGTTTGCCGCGCACTATTAAAAAACGTCACTTCAATGTTTCCCATCTGCGTCATTTCAATGTTTCCCATCCGCGTAGGAGGCGGAGGAGTTGCCCAGAAAGTTATAAAAATTCCATCTCTCCCCTTCATACCT	Singleton				No significant similarity found						-0.874052	1.5037e-05	0.000183952
		355	GEM-051-A06	BX251544	CAGGCCAGTTCTCAGATTTTAGAGTCAATCACTTTGTCTAGCCTCCGGGTAAAGTGAATGAACATCCTGAAAAAGTACTTGGGCTGTATAGTTTTTCTAGATTCTTGGTGGGTTTATCGGCTTGTTATGCCAGCTTAAAGCTGAGCTCTTTATTCATTAGGGGTTGAGTCCTAGAAGTCCCGAGCTCTATTATTATTGCCCTGGTGGCAACGTATTTTGTATACTGAACATGATATGGACCATAAACTAAGCTATTATTCTAGGTTTTACAACCCGAGCTGGTTTACAATTCTGTTTGTAATTTACTTTGTAATCTAAGCTTTTAAGCAGTAAAAGAAGGATTAATTTTGGTTTT	Singleton				No significant similarity found						-1.033	6.91808e-07	1.44529e-05
		123	GEM-055-F09	BX251801	TGATGTAATGGTAGGGAGGTGGGTTGTTGCCCCCCCCACCCAGGTTCAAATCCTGCAGAGGAGGCAGGTGGTTGATGTAATAAAGGAAGAAAAAATGTAGAAAAAGGTCCTACCCGAGCTTAC	Singleton				No significant similarity found						-1.09515	1.75657e-06	3.06982e-05
		657	GEM-057-G05	BX251958	GAGCCTTCCAACTGTGAGCAAATTTAGAACATAGTTATGTAGGTCTGAGAGTTGCTTGGGGTACGATTTATTCAGTTAAAAAAAGGGAGGAAGAGAAAAAATTACAGAAAGCCAATTTAGAACATGGTTATGTATGTCTGAGAGTTGCTTGGGGTGCGATTTTTTCAGTTAAAAAAAGAGAGGAAGAGAAAAATTTATAGAAAACCATGAAGAAAACAGTAATTTGTGGGTTAATGATGCTGGTAATGATTTTAATGGCGAATTCTGTCCATGGCAACGACAAATTGAGTTTCTGGCCTGTGCAGGATCAGAACCATGGGCGTCTGGATAATCAGCAGCGTAGCCCCGTGACTAGGGCGAGATTCAGTCATGGACAGTATAGAGATAATCATCTTGAAC…	Singleton				No significant similarity found						-0.732624	1.00805e-05	0.000130062
		581	GEM-058-E02	BX252009	GCCAGATTTTCTGGTTAGAAAATTGAATTTATAGGGGCTGCCTTGATTGAATTGAATTGGAGTTGTTCTTGCTGAGTTCTAAACAATTGGACTCGGCAGAACAAAATTCTCTCTGTATTTCGGCTGGGCTTTATTCTTGCCTATTTCTTGAACAGCCGGCCTCCTTGAGGAATTGGTTTTTGGTTTTGGGGATTTATTTTTTCTCAGCCCATTCTTATATAGACTCTTCCTGAGAATCTCCCCAACAGGAGTTTTGATCAGCTCTGGCTAAAATATTGAGTGGTTTCTATTTAAAAAAGAGTGATTTGATTGAAAGATTGAGTGGTTTCTGTTTTAGGAGATTTTTTGTGTGTTTATTGCGCGATTTGGATTGTATAAGGACAATTTTTAGTCTTTTCC…	Singleton				No significant similarity found						-0.681163	1.4434e-05	0.000177232
		651	GEM-059-A06	BX252052	AAGACACAGGAGAAGGCTTGTTTTACTCGTTCAGTTGTCTTTGCAGTTGTCTTTCTTCCTCACTTTTGGTCTAGGATCATGGACAGGAAGCGATTACTCATTGTTTCTCTGCTGGGCATTCTGTCTATAGCCTGTCAACTGCATCCTCTCCATGCCAGGAAACTGGGACCTTACAGGCATTACAAGTCTTTGTTAGTTATGCACTTTCAGCCCGGTGTGCATGCAGCCAGCGGAAGCCATTCAGGAGTGGAAGACAGTCCATATATAGATAGTTATGAAAGGAAAGTATTGCTAAAAGTTAACGGTGAAGAAGATTGGCCTGATATTGAAGAAGAAGGGGGACAAGAGGAGGAGAAAAGCCATGAACCTCATCCTGCTGATGAACTTCTGCAGACCCAT…	Singleton				No significant similarity found						-1.27632	2.57936e-08	1.39666e-06
		651	GEM-062-E12	BX252302	CAACCTCAGCGACCATGGCGTCGGACATTCTGACACCGGAGATTCACGACCCGGCGGATCACCGTGAGCTGCAGAAGTTGGGGCCGGATTCGATGTCGAGATTTATTCTGGACTCCCTCCCAGATCTGGACGAGACTGTGGGGGAATGCGTAAAGGTATCGGTGGAGGGCGCAGGAGGCCTGGGAATCGAACACTGGGTGGGCGAGGAGGCCCGCGACAGGCCCTTCCACAGCGCGGACAATTTCTCGTACCGGTCCCTGCTGGGCTTTGTCACGCGGAACCGTGAGAGAAGCTCCAATTCGCAGGACTTTCTTCATTACATAAACCCCTGGTACGAATGGGCCCTCGTCACAGCGGAGTCTAAGCTCCTGGTCACATTGATGGCCAGGCCCGATTTTG…	Singleton				No significant similarity found						-0.743337	2.36276e-06	3.80692e-05
		229	GEM-066-E12	BX252567	CAGCTGTTCTATAGGTTGTACGTCAAAGTCTGCGTAGATTCCTATTCAGACAAGCACAAAAATCCGGAAGATGAACGATGGCTCTCGGGCCAGAGCGCGAATGCTGTGATGGCTGGGGGTTTCGACTCCCATCCCTCTCCCGATGAACGTCCCGTCTGTGACATTTCTAGTTCCACACGGTGAAGGCCTGAGAGCGTTCTGACGGATTCACCCATTAAGAGATTTTACT	Singleton				No significant similarity found						-1.45622	4.33731e-07	9.88008e-06
		580	GEM-078-H09	BX253156	TTTCCATGCACCTTTTATATGTGGGTCCTTCCATGCATAATTACTGTTAGCAGTCAGAAACATCTTGTATCAGTTAAGCATCAAGATTGTTTCAAATGAAGTCCTTGCTATTTGTGTCAAAGAGGGAAGAATGGCATAGATGTCATGTTATGGCATCTGTAGCTAGCTGTTTTCAACATATCATTTTTATGCATCATCACTGCTGCCATTTATTTAGGGTATCAATTGGTGACTTTTCAGTTGGATACAAGTTGCACAGTTTATCCAAGAGAGTTCATAAATGGACTTAATATTCTGTTGAAGCTTCTCATATTTTCAACTTTAAAGGGCAGATCTGATATGCATAGTTGTCTAGCCAATCTCAACTTATTGACTTGTTTGGTTTGTACTTTTGGCGTA…	Singleton				No significant similarity found						-1.03785	8.35783e-08	3.24776e-06
		583	GEM-080-G01	BX253286	CCGATCAAACTCTCTGGAGGATTCCGAGGAGATTGTAGTAGAAGATGGAAAGGTGATCGGATGAAACTATTAGTTTCCTGACAGGAAGATCCGTGCAGAGAGACTAAATCCTCTCTCAGCAATTTTTTATGCAGGGCAACTCTGATACTTTGGCAATGATTATATATTGTTCCGCTACTTACCAGTTTCAACATTATCGTATCTCAAATGTTAGAAGCATGTAGGTAGTTTACTGCAATAAAGCTGTTCGAATTATTTGTCCTCGAATAGGGAAGTCGTATTCGAAATCATAAAACAAATGAATGTTTCCGTCAGCGATATTTACTTTTCTTCTTCGAGGAATGGAAGCAGAAGAAGAGCAAACAGTTTAGCATACGTGTAGTTTGTTGTGTTACTGAA…	Singleton				No significant similarity found						-0.835224	5.99067e-06	8.42007e-05
		476	GEM-081-A04	BX253308	AACGAAGCCTTTCTATTTACATGGTAATCTTAATGTTTATCTAAATGAAAATAAACCAAAGCAACTGTACCATCTCAGAGCCGGGGTATATATGAATAATGTGTATGATGCGTTTGATAATTAGTTAAATCAAGTATGCATACAGTATACCAGCCGAATTACTGATTCATGTTGTTTTTATTGATCAAGGACGTCAGCGCCCAACCACATGAAGCAGTTTACCCTCTGCTCACTTAGCTTCACTTTCCTGCAGCTCACATCTAGCAACACCTATAGATGAGATAACAGATGTAATGCTCGTGTTGCTGATATAGCAACCAGTAATCCGATAGGCAGATGCAGATCCAGTTCTATCTGGGAGAATTGCTCCATGACCTGTTGTAGATGTTTGCATAGAGA…	Singleton				No significant similarity found						-1.31454	6.30255e-09	4.5255e-07
		112	GEM-086-E09	BX253659	CTCATTTTGTGGAGGTTTTGGCAGAGAGAGAGAGAGCCTGAGGAGGAGGAAGAGGTGGGCGAAGAGACCTGAGCAGGAGGGACTGCAGGTGTGCATAGGAGTAAAAGGAGAA	Singleton				No significant similarity found						-0.754382	2.73072e-05	0.00030369
		433	GEM-087-D10	BX253717	CCCATAAGGAAGACATGGTTGATGTGAATTTAAAATCCACAGTGACTGCAACTGAAACAGAGAAGAAGGCAGGAGGATGCTATTGCTAAGTATGTAATATTGCTTTGTCTCTTCTTGGTGGCTGAGTTTTTGGCAGAACTTAGTTGGATGTGGAACCATATTCAGATCTCATGGAGCATCATTGGAGTAGGATACATTTCTCATGTTTCCCTAACAGTAATGTATATCGAGAAATGGGAGACTGGGATGCGCAATTTTTATGTAAGAATTATATATTTGGTAGACGATTATTTTGCATGCTTGTCATTAAGCAACTAAGTTAAGGTAAATTTTTTGAAATGGATAATCAAGAATGTAATTCCTTAATGCATCAATGGACTTAATTGGTCTTCGGCATCG…	Singleton				No significant similarity found						-0.839989	3.37969e-07	8.14827e-06
		390	GEM-091-C05	BX253954	AAGAAATTCAACATGCTGATGAAAAAGATACTGATGGACTGGGGATTTCCTCATTTTCCATAGTTGCACTGGTGGAGGAACAATGAAGTCACATATCTTACTGTTATGGTTGTTCATTGAGAATGCCCGAAACTGGTTTGAGGGTTCTTGCACTAGAATCAACTAACATGCTACATGCTTCTACAAATTGAGTAATGGCAGGATTTCCTCTTCAATTCTTTCCAAATAATAGATGGATATTATGCCTGCCTTTTTATTGGCAGTATTTTCGTTTATATAAATCTGCTTACTGTTTATGATCACTATTCTCATCATCTGAGAAGTGCAAGGGCTTTGTGTGGAGCATGTTTTGTAATTCTGATAGTCTTTGTGATGAATCTTGGTAAAAAC	Singleton				No significant similarity found						-0.734506	9.28784e-05	0.000782595
		475	GEM-105-C03	BX254814	ATTTCTTTGTGGAATTTGTTAATAATGGCTTCCAAGATCGTATTACTTTTGGGCATTTGTGTTTTTTCCTTCTTCCTGGTATCTCCCGTTACAGTTACAGAGGTTGGTGATGCCATTGGAAATAACAAGACGCGATCAGGGCCGGTGGAGCCACCAGTTAGTGACCACTATGTGCTTGGATGCAAGAGGTGCTGTTATCTGGATGAGAGAGGCTGCATTTCATGTTGCGCCAAGGGAGACTTTGCCCCTACGACCGCTGGCCGAAAGGAAAAGGCAGCCATAGTCGCCATTGATGGCCACAAATAGACAAATTCCATCCCGCCAATTTGTCTGCCTGCCAGATCTGGCTATAACACTGAAGCAACTAGTTATTTGCCAAGTCTCAGTTATGGATAGATA…	Singleton				No significant similarity found						-0.726356	3.3187e-05	0.000347989
		322	GEM-113-C07	BX255233	CATCAAGGAAATACTTTTGGATTAATGAGTTTCAACAGAAACAGTCCAATTACTCTGTTTAGTACACGATTGGTTACATATGGATACAATTAAGTGATTGGAAAAACAATCTTTCCCATCTGCTGACATACAAAGAAAAAGGAAGTTCAACTTCATGTCAATCATTCTTCACATAATCTACTTGAAGATACATATTTTATTCAATTAGAATATGCATGAAACTTAGATTAAGGATTAAATTGAGCACAATTATCCCATTTGCATTCATAAAATGGCACATCCTCCTTGTGAAGCCTTTTTATTAGTTTCATATTTGGGTAAG	Singleton				No significant similarity found						-0.639164	4.12883e-05	0.000408309
		146	4-5JMH11	FN256508	CTAACACCTCGGAGAGAAAATCCATCAACTTCACCATTAAATCAAAGTTTTACAACCGCCTTACATTACCTTTGTCTAAAGGCACACTTATGACTGGGTAATTGAGACATCACACATAGAAGAACCCAAAACTCTTTTATTCATGT	Contig14S	ACATGAATAAAAGAGTTTTGGGTTCTTCTATGTGTGAGGTCTCAATTACACAGTCATAAGTGTGCCTTTAGACAAAGGTAATGTAAGGCAGTTGTAAAACTTTGATTTAATGGTGAAGTTGATGGATTTTCTCTCCGAGGTGTTAG	146		No significant similarity found						-2.73859	8.59645e-10	7.68802e-08
		130	4-7JMB7	FN256621	ACATGAATAAAGAGTTTTGGGTTCTTCTATGTTTGAGGTCTGAATTACAGAGTCATAAGTGTGCCTTTAGACAAAGGTAATGTAAGGCATTGTAAAACTTTGATTTAATGGTGAAGTTGATGGATTTTCT	Contig14S	ACATGAATAAAAGAGTTTTGGGTTCTTCTATGTGTGAGGTCTCAATTACACAGTCATAAGTGTGCCTTTAGACAAAGGTAATGTAAGGCAGTTGTAAAACTTTGATTTAATGGTGAAGTTGATGGATTTTCTCTCCGAGGTGTTAG	146		No significant similarity found						-1.74439	4.78422e-07	7.72244e-06
		247	4-2JMG7	FN256646	ACCTTTTTGCAGGGAAGGATCTCACTGCTAAACCCCCCAACTTCTAACCCGCCAGCCCACTTACCAAGTTTAGTTGACTCGTCCATTTGGCGATCCGGTTATCTTAGGCCTTTCCCAGATTTCTATTATATCCGATAAAGATCAGTATGTGTTGTATTGTTTGGAGAGCGGCATTTGCTTTGATGCTTATCCCCCCGTTTCACTTAGTTGTTGTAATTTGTGACATTTATTATTTTGTGTTGCTCGG	Contig37S	ACCTTTTTGCAGGGAAGGATCTCACTGCTAAACCCCCCAACTTCTAACCCGCCAGCCCACTTACCAAGTTTAGTTGACTCGTCCATTTGGCGATCCGGTTATCTTAGGCCTTTCCCAGATTTCTATTATATCCGATAAAGATCAGTATGTGTTGTATTGTTTGGAGAGCGGCATTTGCTTTGATGCTTATCCCCCTCGTTTCCCCTTGGTCTGGAGAATTCTGCAGATGAATCCAACTTAGTTGTTGTAATTTGTGCCATTTATAATTTTGTGTTGCTTGGTAATTATGCTCGTTTCCCTTACCCGTGTGTTTGGGCTTTTGCCTACGGTTCTCAAAGTCGTTAACATAGTTATGTAGTCCAGGGTAATGTGCAAATTGTGTTGGTCACATT	392		No significant similarity found						-1.6008	2.31495e-07	4.37725e-06
		364	4-4JMF11	FN256604	AATGTGACCAACACAATTTGCACATTACCCTGGACTACATAACTATGTTAACGACTTTGAGAACCGTAGGCAAAAGCCCAAACACACGGGTAAGGGAAACGAGCATAATTACCAAGCAACACAAAATTATAAATGGCACAAATTACAACAACTAAGTTGGATTCATCTGCAGAATTCTCCAGACCAAGGGGAAACGAGGGGGATAAGCATCAAAGCAAATGCCGCTCTCCAAACAATACAACACATACTGATCTTTATCGGATATAATAAAAATCTGGGAAAGGCCTAAAATAACCGGATCACCAAATGGACGAGTCAACTAAACTTGGTAAGTGGGCTGGCGGGTTAAAAATTGGGGGGTTTA	Contig37S	ACCTTTTTGCAGGGAAGGATCTCACTGCTAAACCCCCCAACTTCTAACCCGCCAGCCCACTTACCAAGTTTAGTTGACTCGTCCATTTGGCGATCCGGTTATCTTAGGCCTTTCCCAGATTTCTATTATATCCGATAAAGATCAGTATGTGTTGTATTGTTTGGAGAGCGGCATTTGCTTTGATGCTTATCCCCCTCGTTTCCCCTTGGTCTGGAGAATTCTGCAGATGAATCCAACTTAGTTGTTGTAATTTGTGCCATTTATAATTTTGTGTTGCTTGGTAATTATGCTCGTTTCCCTTACCCGTGTGTTTGGGCTTTTGCCTACGGTTCTCAAAGTCGTTAACATAGTTATGTAGTCCAGGGTAATGTGCAAATTGTGTTGGTCACATT	392		No significant similarity found						-2.12544	1.38676e-06	1.76051e-05
		178	4-7JMD4	FN256475	ACATGTCGATTCCATAGAACAATGAATGAGGGGGTGGATTGAAAAAAAGTCCAGGTAATTGAACAAACTGATTCACTCTTCAATCATAAGTCGAAGCAGAAGCCACTATAATCGAATTCACCATGAATTCACCAGCTTCTTGAATTTTATTAAAAAATGTCGTTTGCCAGCTGAATCT	Contig45S	GTTATCACCTGAAATTCATATGATTTCAGGGGAAATAGAATAACGTGAACTGGCATCTTGGAAAAGTCATAACTCTGCAAAGAAGAGAACATGTCGATTCCATAGAACAATGAATGAGGGGGTGGATTGAAAAAAAGTCCAGGTAATTGAACAAACTGATTCACTCTTCAATCATAAGTCGAAGCAGAAGCCACTATAATCGAATTCACCATGAATTCACCAGCTTCTTGAATTTTATTAAAAAATGTCGTTTGCCAGCTGAATCTAGCCCGCGT	275		No significant similarity found						-1.97541	2.57257e-08	8.77592e-07
		275	4-7JME4	FN256683	ACGCGGGCTAGATTCAGCTGGCAAACGACATTTTTTAATAAAATTCAAGAAGCTGGTGAATTCATGGTGAATTCGATTATAGTGGCTTCTGCTTCGACTTATGATTGAAGAGTGAATCAGTTTGTTCAATTACCTGGACTTTTTTTCAATCCACCCCCTCATTCATTGTTCTATCGAATCGACATGTTCTCTTCTTTGCAGAGTTATGACTTTTCCAAGATGCCAGTTCACGTTATTCTATTTCCCCTGAAATCATATGAATTTCAGGTGATAAC	Contig45S	GTTATCACCTGAAATTCATATGATTTCAGGGGAAATAGAATAACGTGAACTGGCATCTTGGAAAAGTCATAACTCTGCAAAGAAGAGAACATGTCGATTCCATAGAACAATGAATGAGGGGGTGGATTGAAAAAAAGTCCAGGTAATTGAACAAACTGATTCACTCTTCAATCATAAGTCGAAGCAGAAGCCACTATAATCGAATTCACCATGAATTCACCAGCTTCTTGAATTTTATTAAAAAATGTCGTTTGCCAGCTGAATCTAGCCCGCGT	275		No significant similarity found						-1.7881	4.99701e-08	1.45045e-06
		396	13-2XLB5	FN256759	ACAAAATAAAGTGAAGTTAACAGTCAGATTGCTTCTCCAAAAAGCAATGCTCAGTTATAGATAATAAAGAGGCTGCTAAAGGCTTATGGCAGGTCCAGTCCCCTGGAATGACAAAATATGAAGCTCTGCAACTGCTATTTTCAACAATATTTGGCCAAAGTAGAATTGAACAGGTTACTTGTATGTGCATTGAACAGAGAAATTGCCGAACTTTGGCCCAGCATAATTTGCATGGATTTGACACTCTTGTGCAGGGATTATGTGTGGTGTGAATAAATGAAGTAGAGAGACAGTATGAACTGCAACTTTCTTAATGGTTGCAAGGAAGATGGTGTTATATACACGATATGTTTTAAGTCATTTGTCCAAATAAAGAAAATCAGCATTTGTTGCTTG	Singleton				No significant similarity found						-1.63826	1.1531e-07	2.67772e-06
		373	13-8XLG12	FN256844	GATCTTTATAAAGAACTTGAAGCTTATTTACAAAGCTGGGACCACAAATCCTCGCAGTTGTGCAATGAAAAGCACAAATGTATTTTTCTCTCCCAGGGAATAACCAACACTAACAGCTTCCCACCTAGTTATCTGATTATAGAAATAATACATCTTGCAATTACTACTGTTCAAAATATAACCAGGCAAACAAGCATATTCAACATTCAAAGAAATATCAAATTGAACGCATGCCCATAGTCAATTAAATGCACCCCAGCTTATTTAAAAATCACAACCATAGCTGTGCTCTTGTGCCATCACATCTCACTATCATGCTGAATAGTTGTGTTATCAAACACATGTCTTAGCAGAGGATTAAAGCAGATTTAAG	Singleton				No significant similarity found						-1.3641	8.824e-08	2.28114e-06
		636	14-5JME6	FN257118	ACGCGGGGACGTTCCCTCCGGCATTAGAGAGGAGACGCTCCTTGTGAAGACCGGCAAAATGCTGAGAACAAATATTCTAGAGATCGGCTTACAGGTGCAAATGGGGCAGATGTGGGCTGGTTTATTTTTATGGTGTTGTTTTCTGCTTGTCTTGTTCAATTCTCCCTCTGCCTTCTGCGATTCAATGATGAGGAAGATAGGGCCTTCTGATAATGGATTCCAGACCTTAAATACTGGGAAGGGTTTCCGAAATTTTGAGAAACAGAAGTTATTGAAGGCTGCAGAGGATTCTTTAAGGCTTGGATGAGGAATTGGGTTTGTCAATCAGTTAAATACGATGTCAGGGTCTACTGCCAGGCCAATGAAGTTGGATGGCATGCAAACAGACCTTCGTCAGAG…	Singleton				No significant similarity found						-0.818582	0.000124669	0.000702774
		190	4-1JMD9	FN256630	ACAATCAAAGAAATTTGATTTCGAGGGAGATTTAGATTCAGTGCCCGTGTTCCCATTTTTCTCCGCGACTTCTTGCGCTCTGAAATTATCAACGTCTGTCGTCACTCTATTTATTAATGATATTTCAGTTCAATCCATGTAAACATACTCCATTTTAACTAATAAAAGTATGTCCGAAAGCATTTACTCT	Singleton				No significant similarity found						-1.03505	7.00711e-05	0.000434205
		223	4-14JMC5	FN256676	ACTGTAATTGGTGTAAACATTAACACAGAGCGAAGGATCTAGGGATCCAAATAGAAATGCCTTTTCTTTTCATAATTATAGGAACTTTAATTCCCTATAACCACAGGTTGAGGAAGGAGTTTTGGGAGCAGAGATTGCTGGTAGCATTAACAGCCTATTGGCATCTTGACTGCATCAGTAAATCTTACTGTGTAAACAATATGTAACCTATTAAAATAATTTA	Singleton				No significant similarity found						-1.15843	8.34975e-06	7.48762e-05
		331	4-14JMF6	FN256539	ACATATTCCTATTGATCCCATTTCTCATTTCAGCTCGTTAATGCACCTGCAAATTTAGACTTTGACTCGGAAGCTTTGCTTTATATTGAAAGCAAAAGGATAAGAACTGAACAAAAGTGGAAGCTATATTTGATAAAAGCTTTGATGTCATTCCCTTGTTTGACACTCAATTTGTGTGTGTTCTTTGATGTCATTCCCTTGTTTGAGACTCAATTTGTGTGTTCCTCTTTCTACACAAGTTGGTCAAGCTTGTCTACGTTCCGCGGAAGTTTATACTTTCATGGTTTCTAGGCATAGTTATGGTTATGAATTAATATTTCTGAGATTGCAC	Singleton				No significant similarity found						-1.02943	1.3918e-09	9.79888e-08
		257	4-2JMB8	FN256666	ACATTCTGAATATGTGTCACTCTCTTGGTGGACTGCCTAGTTAATAGTTGGACAAATGTCCAGCTGGTGGGATGCATGTAGGTGAAGGATTCTCATATTTTGTTTTGTGGGTCGGGTTTTTTTTGTTTGTCAGTGCCGACTACGTGATGTTACAAATTATCTTATAGACGACATAACTTTATGTTGTGATTTCGTTAATATTAATATTTTTCTATAAGTTTTATGTTAATAAAACAGGTAAATGTATTGTGAGTTCT	Singleton				No significant similarity found						-1.10852	2.38293e-05	0.000177993
		373	4-9JMF11	FN256694	ACATTAAACCAGAATCCGTCATAAGGCTTTTAGCCTCTTTGTTGGATCCACACATTAACCGCCTTGACCAATGTTAAAAAATAGTTGCCCGCCAGCAGAAAAACATTTTACAGCATGAGGCCAAAACTGCGCAGCAAAGCATACATAACCAGAGAATTTTGGACAAACAATTCAGCAATTTTGGAGCGATTCTCTTTTAAGTTCCAGCAACGGGTGTAAGCCCATGCAATCACCGATATACATATACTCAAGGATTGAATTCAAATGGTTGTGGTGGTTGTGGTTCTCCATCCTCAACAGCTGATGCAGGCAACTGAGCATTCGAGACACTTCCTGTTGATGGAGATGATGCAGGTGCATCACTCGAAACAAG	Singleton				No significant similarity found						-1.09679	1.22138e-05	0.000102578
		559	4-7JMC12	FN256622	ACTGTTGTGTTTGGAGAAGGAGAAGAGGCAGCTCATCTGTATGATAATGATATTTATATTGATGGCAGGATCTCTGTTCAAGGTATTGATAAGGTGCTCTTTCCTCCCCAGCAAGCAGGCACCAGCTCCCATGGCAACGTTGGCAGAAAGTTAGAAGAACAAACAGCAGGTCAACGCAGAGGGAGGTTGATTGGATCGGTATGAAATTTCTGCGCAAATTTATTAAGAAGTAGCTTTTGTTAAGCTACCAATAAACCAGGTCTTCAGGCAGGAGAATGAGTATATACTGTTGGCATTTGTGTTTCTGTATGACATATTGTTTTTATGTAAGAAAATGTAACTTGTGAGGTAGAGGACTTGATACGATTCTGTGTAAATTCTTGAGGATTGTAAATGAGC…	Singleton			TC109264	No significant similarity found						-1.88229	1.12191e-06	1.48496e-05
		605	GEM-053-A03	BX251612	GAGGTGTTGGTTCTTGAGAATTGCAACCAGCTTAAGAGTTATTTAATGACTTTCACTGCCTTTCCTCGGTGCTATTTTTGAGTAGCTGCGCGAGATTAGAAAAGTTCCTTAAAGACTTCCATTTCCTAAACTTGTTGCAACAATTATATTTGTATGGATGCAAGAGATTACAGAAACTCCCTGAAGATTTCCATGGACTAGCCTCATCGCAACCACTAATATTGGGTGGGTGCCCCCCCAGGTAGGAGGGAAATCAATGGACCACATGGCCAAGATGAACACATTGCAAGTTGTGGGCATCAGGAAAAGCGAAGAGTTGGTGACTCAGATGGCAGAAATTTCAGAGATGGCGTTGTATCATGGTTTTTATAGCCATTTCAGATAAGGTGATCATACTAT…	Singleton			TC110863	No significant similarity found						-1.18227	5.11965e-07	1.13491e-05
		662	GEM-082-H01	BX253388	CATATTTCTGAGAATTGTGAGTATCACTTTGATCAAATTTCTGTTTGGGCGCACAGAATGTCTGAGGAGAAACAGCACCACCATCTGTTCCACCACCAAAAGGAAGATGGTGAGAGCGCAGATGTTGGGAATGTTAAGTCTGGTGAATATGAGAAGGCAAAAAAGGAGGAGAAGCACCATAAGCATATGGAGGAAACGGGTGGATTAGGAGCTGTGGCCACCGGAGCCTTTGCATTGCACGAGAAGCACGAAGAGAAGAAGGATCCAGAGCACGCCCACAGGCACAAGATCGAGGAGGAGGTTGCTGCAGCTGGTGCAACGGCAGAAGGGGGTTACGTTTTACACGAGCATCACGATGTGAAGGATTCCAAAAAAGAAGAAAAGGAAGCAGAGGGCAAA…	Singleton			TC92869	No significant similarity found						-0.622106	7.23474e-05	0.000630511
		606	GEM-093-E12	BX254114	GAGATCTTTCAATGGGAACAGAAACGGATGGTTCTATGTCGAGTATTGTTGAGCTTACACTTTTCCCCGAGAAAAAGGAAAGTGAGAAGCTTATTCCTGAAAATGAAAAGAGATTGGTGGCACCTTCACGTATTCCCCGGCCTCCTCTCAAGTCTCAACGTCAATCATTAGTGCAGCCTCACACTAGAGTGATGAAGTCCTCTAGCAGTGCACAAGGAAATGGACAAATTACAAATTCTACTGGCACAATTGACTCCTCTCAAAGGAGAGGGTCTCAACAACAGTCGGCAGTTGTCTCCCTTCCGAGGAGAGGTTCTTGCCCACAACTGGCAGTTGAGTCCCCTCTGAAGTCAACGTCTCACCGTCAGTTGGCAGTCGACACATCTCAGAGATCGGTAC…	Singleton			TC102107	No significant similarity found						-1.38835	9.07488e-09	6.24465e-07

## Sheet: Up-regulated in Ox
FunCat code	# UniGenes	EST length	Seq ID	EST GenBanK Acc. Number	EST seq	Contig/Singleton	Contig Seq	Contig length	PGI Tentative contig	BlastX description	GenBank match	Specie	eValue	Score	Positives	log2 Fold Change (Ox/Cx)	p-value	Adjusted p-value
1.01	2	613	GEM-002-E11	BX248909	GTTTCACACGAGTAGGGCTAGTTACCAGCAATAAACATGGCTGCCCATCTGCCTCTATTTGTCAAAGGATCTATATTTTCTCTACCATCATCGACATCGACGTCTTCTTCCTGTACGTATTCGAGCATATCGCATACAGCGGCATCTCCTGGATTTCACTCATCTCCAGCAGCAGCCAATAAATCTGTAAAATTGGGAACGATGCAGAGGATGGATGGTGTCAGGTCGGTGAAGCACCGAATGACAAGTCTGCATGCAAAGATGGAGAAGAGACAACAAATTAAGGCATCGGCCCAGGCACCAAATGGGACCAACACTCATCCAGATTATGTCCCAGAAGCCAACTTTTACAAAGTAGAAGCAATATTGAGGCCATGGCGCATCTCCCATGTGACTACG…	Singleton				PII-like protein	CAD33967.1	Pinus pinaster	5e-87	324 bits (831)	192/192 (100%)	0.685751	1.71118e-05	0.000204784
1.01		199	GEM-076-D11	BX253006	CAAATGAGGGGATATGGTGGTGTGGTCAGTTTTGAGATtgcTTGGAgaCTTGCAGGCTAcgtccCGTTTTATTGATTCATTAAAAATTCCTTACATTGCCCCCTCtctAGGAGGttgtGAAAGCCTTggtgAGCAGCCTACCATTATTTCCTACTGGGATCAGAGCTCTGAagagaGAGCTCgtctTGGTATCAAGGAC	Singleton				Cystathionine gamma-synthase precursor	AAC25687.1	Arabidopsis thaliana	2e-15	79.7 bits (195)	42/52 (80%)	1.04611	7.32898e-07	1.49338e-05
1.05	9	637	GEM-025-H07	BX249592	AGAAAAATAAATTGGATGAAAGCTGGAATACTAGAATCTGATAGGGTTTTTACAGTGAGTCCATATTATGCAAAGGAGCTTATAACTGGACCGGACAAGGGAGTTGAATTGGAATCTATTGTTCGCAAAGTTGGCATTACAGGGATTGTGAATGGAATGGATATCCAAGAATGGGACCCTTCAACGGACAAATATCTCGAAGTGAACTATGATGCAACGACTGTTGTAGATGCCAAGCCTAGTCTGAAGGAAGCTCTACAAGCTGAAGTTGGGCTGACCGTGGATCCAGATATTCCTGTTATAGGATTTATTGGAAGACTTGAAGAGCAGAAAGGTCCAGATATTCTTGCTGAAGCTGTCCCTCTAATTGCAGATGAAAACGTGCAGTTAATTATCCTA…	Singleton				Starch synthase, putative	EEF43464.1	Ricinus communis	8e-85	316 bits (810)	189/211 (89%)	0.761329	4.60347e-05	0.000440732
1.05		503	GEM-045-A07	BX251077	TTTTTTTTTTTTTTTTTTAAGGGAATATTTTAATGTTTCATAGTTAACCCTCACACCAAATGGGGTATGAAATTTTTTTGTTTGGGATACAAAAGCTCGTGCCGAATTCGGCACGAGGGGAAAAGGAGCCTGACATTTGGAACGCCATCAAGTTCGGCACTGTGTTGGAAAACGTGGTTTTTGACGAGCACACCAAAAAAGTTGATTATGCTGACAAATCAGTCACAGAAAATACAAGGGCATTTTATCCGATCGAATATATACCCAACGCAAAGATACCCTGCGTGGGCCCTCATCCCAAAAATGTGATATTGCTCGCATGCAACGCCTTCGGGGTTTTGCCACCAGTTAGCAAACTGACTTTGCCCCAAACGATGTATCACTTTATCAGGGGATACA…	Singleton				Phosphoenolpyruvate carboxykinase, putative, expressed	ABF95036.1	Oryza sativa	1e-65	253 bits (645)	124/128 (96%)	0.669887	1.23423e-05	0.000155597
1.05		274	GEM-053-G04	BX251668	ACGATATACAGATTGCATAAAATTTTCTACACGGCTATAGACCTACTCTAGAGGTCTATGTTATGAGCACATCTACGTTGAAATTTTTATCCTAGTCTTGAATAAAGAGCATGGAATCATATTGTGTGTACCTCAGAATCCATATGTTACCCTGCCAATGATGCTACTTGATATCAAATATATAGTATTGAAGATTACTATGTTTTCATTAGATGTAAAAGGAAGATCACTGTAAAATGTGCATTCAATATATTCATGGAAGGACATGTTTTAG	Singleton			TC97774	Alpha-amylase, putative	EEF52808.1	Ricinus communis	0	647 bits (1668)	342/397 (86%)	0.894359	4.5988e-06	6.69156e-05
1.05		695	GEM-054-A08	BX251693	CTCTCCGATACAAACAAGGAGTGAAGCACGAACTAAAACTGGCTCGCTGCACGCATTTCACCCAAATTATCATATTTTCAACTAATGCTGGCAATTTTCTTCTGTGAGCACAGTTTTTTTTTCTTCTGAGGTTGGGCTCCAAAACGTGGCTGGGGTTTGATCCAATAACCTGTTGGCTGTAATTAGCATCAGCAGCAATCAAGGTACCTGAAAGCCATGGCTGCTGCAACTGCTTCTGGGCTTCAAGTAGCTAGAGCTGCACTTTACTCATCTCAGTCTCCTTCAGCCCCGAGAAGCGCCCGCTCAGGAGTTTGTAATCCGGCACCCAATATCTCATTTTCTTCATCTCGACGGACCTATCTGCATTCCTCTTCTTTTCTGCCCTCGACTTTGCAGCTG…	Singleton				Putative enoyl-acyl-carrier-protein reductase	ACF17650.1	Capsicum annuum	8e-34	147 bits (370)	82/96 (85%)	0.776424	5.37125e-06	7.68631e-05
1.05		651	GEM-094-G04	BX254199	GTCCAGGTTTCTTTCATCTTCGTAAGGGTGATCTGCACATAAATGTCACCAACTGGGGAGCTACACTGGTCTCCCTTACTCTTCCTGATGCTAAAGGTCATATAGCAGATGTGGCTCTTGGATTTGACTCTTTAGCTTCATACATGAATGTGAGCTCCACTAGGCCTTACATTGGTGCCATCCTGGGTCGTGTATCCAACAGAATCCACAATGCACAGTTTACATTATATGGGAAAACATTTCATTTGCCCAAGAATGATGGCAATAACACTCTCCATGGAGGGTTGAGAGGCTTTGACAATGTGTTATGGAAAGTGAAAGAGTATAGAGGAGGAAGGAAGCCATCTATTAGGTTCACTTACCATAGCTTCGATGGAGAACAAGGTTTTCCTGGGGACC…	Singleton				Aldose-1-epimerase, putative	EEF31898.1	Ricinus communis	1e-65	251 bits (642)	154/216 (71%)	1.05306	2.4963e-06	3.94511e-05
1.05		741	14-1XLE6	FN257056	ACACTGTTGTGCATGTGGGTTGTGTTGCCAAAATTAATCCTAAGGCTCCTCTTAGCAAAGTCTGTATTCTAAGCTGTGGTGTCTCTACAGGGATGGGTGCTACTTTGAATGTGGGCAAACCAAAGAAGGGTTCGACAGCAGCAATATTCGGCCTCGGCAGTGTTGGGCTTGGTGCGGCCGAAGGCGCAAGAATTGTAGGAGCTTCTCGAATAATTGGAATCGATTTAAATAGTGACAGATATGAACAAGCGAAACTATTTGGCGTAACGGAATTTATAAACCCTCAAGACTACGAAAAGCCTGTTCAAGAGGTAATCGCGGAAAAAACTAATGGAGGGGTGGACTGCAGCATCGAATGCACAGGAAATGTGAAGGCGATGATTCAAGCCTTCGAGTCCT…	Contig11S	ACACTGTTGTGCATGTGGGTTGTGTTGCCAAAATTAATCCTAAGGCTCCTCTTAGCAAAGTCTGTATTCTAAGCTGTGGTGTCTCTACAGGGATGGGTGCTACTTTGAATGTGGGCAAACCAAAGAAGGGTTCGACAGCAGCAATATTCGGCCTCGGCAGTGTTGGGCTTGGTGCGGCCGAAGGCGCAAGAATTGTAGGAGCTTCTCGAATAATTGGAATCGATTTAAATAGTGACAGATATGAACAAGCGAAACTATTTGGCGTAACGGAATTTATAAACCCTCAAGACTACGAAAAGCCTGTTCAAGAGGTAATCGCGGAAAAAACTAATGGAGGGGTGGACTGCAGCATCGAATGCACAGGAAATGTGAAGGCGATGATTCAAGCCTTCGAGTCCT…	741		Alcohol dehydrogenase	AAC49545.1	Pinus banksiana	4e-125	449 bits (1155)	224/227 (98%)	0.809397	3.08678e-05	0.00021861
1.05		738	14-4XLD4	FN257102	ACACTGTTGTGCATGTGGGTTGTGTTGCCAAAATTAATCCTAAGGCTCCTCTTAGCAAAGTCTGTATTCTAAGCTGTGGTGTCTCTACAGGGATGGGTGCTACTTTGAATGTGGGCAAACCAAAGAAGGGTTCGACAGCAGCAATATTCGGCCTCGGCAGTGTTGGGCTTGGTGCGGCCGAAGGCGCAAGAATTGTAGGAGCTTCTCGAATAATTGGAATCGATTTAAATAGTGACAGATATGAACAAGCGAAACTATTTGGCGTAACGGAATTTATAAACCCTCAAGACTACGAAAAGCCTGTTCAAGAGGTAATCGCGGAAAAAACTAATGGAGGGGTGGACTGCAGCATCGAATGCACAGGAAATGTGAAGGCGATGATTCAAGCCTTCGAGTCCT…	Contig11S	ACACTGTTGTGCATGTGGGTTGTGTTGCCAAAATTAATCCTAAGGCTCCTCTTAGCAAAGTCTGTATTCTAAGCTGTGGTGTCTCTACAGGGATGGGTGCTACTTTGAATGTGGGCAAACCAAAGAAGGGTTCGACAGCAGCAATATTCGGCCTCGGCAGTGTTGGGCTTGGTGCGGCCGAAGGCGCAAGAATTGTAGGAGCTTCTCGAATAATTGGAATCGATTTAAATAGTGACAGATATGAACAAGCGAAACTATTTGGCGTAACGGAATTTATAAACCCTCAAGACTACGAAAAGCCTGTTCAAGAGGTAATCGCGGAAAAAACTAATGGAGGGGTGGACTGCAGCATCGAATGCACAGGAAATGTGAAGGCGATGATTCAAGCCTTCGAGTCCT…	741		Alcohol dehydrogenase	AAC49545.1	Pinus banksiana	4e-125	449 bits (1155)	224/227 (98%)	1.25552	7.27964e-08	1.91177e-06
1.05		325	3-11JMB12	FN256939	ACGCGGGCTTCAGATCAAGCAACATGGAATCCATCTCCTCATGTTTCTCTTTGAGAACCCACATTAAATTGTTGCATTTAAATTTACGGTTTTACTGCCATTCCGCAAACATCAAAATGGTCACCGAAGCATGTCCGACTTTTGAAGAGAATCATGATGAAATTTGGATGAGGAAAGAATGGAGTTGTATTAGGTGCTTAATGTGATGGACTAATACAATCTAGTAGTAGATGCAGGTAAATTGATCCAGTTATTTTGGAAGCATAAGTTGAGGAATTGCAGTTGCAAATGGATGAGTTGGCTGATTTTGTAAATACGAGTGTGG	Singleton			TC104743	Trehalose-6-phosphate synthase	AAX16014.1	Ginkgo biloba	4e-94	348 bits (894)	187/221 (84%)	0.986045	1.92213e-06	2.23169e-05
1.05		314	4-7JMB2	FN256661	ACGCAGTTGTGCTGTCCAAAAGCCCATCAACTGCTAACATTATTTCTCGGCAGTCTGCTAGATTGGGTGCTTTCAATTCCATGTGCAATTTCAAGTGTAGGTGGAGTTGTAAAAGAGGAGTCACTGTTACTCCTTGGGCAACAGTAGTGATGGAAACACAAGCCACTGATCAAGATTATGCTGCCGATGTTAGGGTCATGAATTAAGAATCTAATTATGCTGACTAACTAATTACCGAATCTCTTTCTCTCTTGTTTCAGACCAGCAATGTATAAGGAATAAGCCTGTCTCATTTCTGATATGAGAAGTTATTG	Singleton			TC91043	(1-4)-beta-mannan endohydrolase, putative	AAO64766.1	Arabidopsis thaliana	4e-153	545 bits (1405)	318/393 (80%)	2.81535	1.59258e-06	1.9446e-05
1.05		170	14-4XLF1	FN564370	TGTAGCTATAATGACCACAAGGGCGGCTGTGTGAGTCAGTATAAAACGTTAAAGCGTTCCTTCGCCAGTTCTTATCGCTAGTGTTTTGGGGACGTGTCAATAAAAATGTAAAACTGGTGTCATGCTACAAGACACCCCTTTCCTAGTTCTTGTTGCCTGACACATTGATG	Singleton			TC100139	Phosphoglycerate kinase	ACL01953.1	Desulfatibacillum alkenivorans AK-01	6e-153	545 bits (1403)	324/430 (75%)	0.636025	8.17802e-05	0.00049202
1.06	2	620	GEM-069-C09	BX252698	GTGTTTTCTTTCTTTCCTTCTCCGTGTCTTCCTTTAAATATACGCAACAGAGTTCATTCAATTCCAAGCGACCGGAAGGACACTGGGAAAAATTAACTACGCCATTAATTATACGCTCAAGCTTTCTCAGGCCTGCTGACTGATCCGTAAGAAGAGAAAGTTTGAGGTGCTGGTAGGGTTCTTCCAGCTCTTGTGCGTTCCTCCTCCCTTGGACAGGCGATGGGATCCATGGGATGGGAGAGCAATTACTGGATCTGGGACACTGTCTTCGTCCCCCGCGTTATGGGCGGCCTCATGGTCATGGCTGCCCTTCTGGGCCTCTCCACTGGCTACTTCGGCGCACTTCCCGTCCCGGGCCTGCCCGCGGCCCTGCTGCCGACGTCGTTTGGTTTGTTCCCT…	Singleton				Cytidylyltransferase family protein, expressed	ABB47464.1	Oryza sativa	3e-31	138 bits (348)	98/135 (72%)	0.97121	1.39012e-06	2.53366e-05
1.06		567	3-11JMH2	FN552570	ACGCGGGGAGAGATTGTTATTGGTGGAGCAAATGTAACTTTGGGATATTTCAAAAGAAAGGCTGAAACTAGTCAGTTCTACAAGATGGATGAGAGAGGAATACGATGGTTTTATTCTGGCGATATAGGGAAATTCCACCCTGATGGTTGTCTTGAGATTGTTGACCGTAAGAAGAACATAGTAAAGCTTCAGCGTGGAGAACAGGTTCCCTTAGGAAAGGTTGAAGCAGTTTTGATAATGAGCCAATATGTAGAACAGATAATGTTGCATGCAGATCATCTCCATAGTTACTGTGTGGCCCTTGTGGTCCCATCCCAAAAAGTTCTTGAAAGTTGGGCCCAAAAAGAAATGCTTATTTACAATGATTTTGAAGATCTGTGCCAAAAGAAAGAAGCAATC…	Singleton				Long chain acyl-CoA synthetase 9	AAM28876.1	Arabidopsis thaliana	3e-62	223 bits (569)	132/160 (82%)	0.789267	1.25774e-05	0.000105222
1.2	2	249	GEM-078-F04	BX253134	AGCTTTCGCCCTCCGACCTAACCGTCATTGTCTTACCGCTCTTTCACGTCCATGGTCTCGTAGCGTCATTGCTCTCGTCGATGGTCGCAGGCGGAAGCGTCGTAATTCCGTCTGCCGGTCGATTCTCGGCCTCAACGTTCTGGAACGATATGAAAACCTACGGTGCTACTTGGTACACAGTGGTGCCTACCATTCACCAAATTTTGCTAGAGAGGCACATCACAAAGCCTGAGAGCGAGTATCCAAAGC	Singleton				Putative acyl-CoA synthetase	AAL29212.1	Capsicum annuum	1e-30	136 bits (342)	73/82 (89%)	0.714473	5.52775e-05	0.000500223
1.2		452	GEM-110-C09	BX255070	GAGACCCATTGAGGGTCTCACAGTTTTAGTTGATCTGGATTCTAATGAGGTATTGAAAATCACAGACAAAGGAAAAGATATTCCCTTGCCAAAGGCAGAGGGTACAGACTATAGACTGTCTGCCCAGAAGTATCCTTTGTTGCCCCCTCTTAATCCTATCTCCATTGAGCAGCCCAAAGGTCCCAGCTTTAAAGTTGATGGTCATCAGGTCAAATGGGGAAGTTGGGAGTTCCATCTCAAGCCTGATCCTCGTGCTGGAGTGATCATATCACAAGCAGCTATTAAGGATCCAGACACTGGAAAACTGAGGAGGGTTTTGTACAAGGGTTTCACCTCCGAGCTCTTCGTGCCTTACATGGACCCTAGTGATGCTTGGTATTTTAAGACCTATATGGATGC…	Singleton				Amine oxidase copper-containing] precursor, putative	EEF50983.1	Ricinus communis	9e-61	235 bits (600)	132/155 (85%)	0.995361	3.1603e-06	4.78829e-05
10.01	2	576	GEM-084-C08	BX253498	GCGGCAGTTAAGGGCAGCGGCAGTTAGTGGGCAACAATGTCCGGGCGTGGAAAGGGAGGAAAGGGTTTGGGGAAGGGAGGTGCGAAGAGGCACAGGAAAGTTCTCAGAGATAACATTCAGGGCATCACCAAGCCTGCCATCAGGCGTCTCGCGAGAAGAGGAGGCGTTAAGCGTATCAGTGGCCTCATCTATGAAGAGACCAGAGGCGTCTTGAAGATCTTCTTGGAGAATGTGATCAGGGATGCAGTGACATACACAGAGCACGCCAGGAGAAAGACTGTGACAGCCATGGACGTCGTCTACTCCTTAAAACGGCAGGGCCGAACTCTATATGGCTTTGGAGGCTGAGAAGTTTCACTGCTTGCTGTCATTTATGGTGTCTCTAGACACCACCTTTGT…	Singleton				Histone 4	ACD76815.1	Capsella bursa-pastoris	4e-38	161 bits (407)	82/82 (100%)	0.855839	3.14252e-07	7.68869e-06
10.01		288	13-1JMC10	FN552571	CTGAAGAATGGCAGATATGCCAAGAGGGTTGGGATTGGAGCCCCCATTTTTCTTGCAGCTGTGCTTGAATACCTAGCAGCTGAGGTTCTTGAATTGGCAGGAAATGCTGCCAGAGACAACAAAAAGAATAGGATAATTCCCCGCCATATTCAGCTGGCCGTGAGAAATGACGATGAACTGGGAAAGCTTTTGGGGAAAGTTACCATAGCTCATGGAGGCGTAATTCCCAACATTCACCAGGTGCTCTTGCCCAAGAAGGCTGGAGAAAAGACGCCAGAGAAGGCTAAA	Singleton				Putative histone	ACJ70461.1	Pinus sylvestris	2e-26	121 bits (304)	86/93 (92%)	0.90097	5.16661e-06	5.01358e-05
10.03	1	412	3-5JMF7	FN552572	ACGCGGGTCTGACATGTCAGACAGTCGCTGACATGATAAAAGGGAAAACGCCAGAAGAAATACGTAAAACTTTCAACATAAAGAATGATTTTACTCCTGAACAGGAGGAGGAGGTCAGGCGTGAAAATCAGTGGGCCTTTGAATGATTCTAGGGAATTGGTGCAAAAACAGTATATATATGTCTGTGCCATGGTGTTTGGTTTTATTGTAGTCGAGAATTTGTTTAGAAACTATTAGTGGTAGACTTTTTTTGTTTGGATTCATCAACTTCTAATACTATGCTGGACAGGCTTTGAACTTTAAGGCCTATGGTTTGTTCTAGTTGAATCATTTTGTAAAGATCTCGGAGCAACTCCTTCAGTAGTATTGGGCTTCTTGAATTTCTGATACATATTGCAA…	Singleton				SCF ubiquitin ligase	AAX92710.1	Picea abies	1e-20	68.2 bits (165)	32/32 (100%)	0.930641	7.38162e-05	0.000451493
11.02	2	580	GEM-056-G05	BX251880	AAAGAAGTCTGTCTCGCGAAGCTCGAAGGCTGGACTTCAGTTCCCAGTGGGACGTATTGCCAGGTTTTTAAAGGTCGGAAAGTATGCTGAGAGAGTAGGAGGGGGTGCTCCAGTTTATCTTGCGGCCGTACTCGAATATCTTGCTGCCGAGGTTTTAGAATTGGCAGGTAATGCGGCCAGAGATAACAAGAAGACAAGAATTGTGCCTCGCCACATTCAGTTGGCCGTTAGAAACGATGAGGAACTCAGTAAGCTTTTGGGGACTGTAACTATAGCAAGCGGTGGAGTTTTGCCAAATATTCACAATATTCTCCTGCCTAAGAAGGGTGGAGCCTCTACTAAAGGTGCTGCTGCAGAGGAGAGCTAGGTAAAGGTGCTGCTGCAGAGGAGAGCTAGGTG…	Singleton				Histone H2A homolog	AAB66346.1	Pinus taeda	1e-37	160 bits (404)	103/106 (97%)	1.45224	2.12295e-07	5.99326e-06
11.02		601	14-3XLF5	FN257041	ACGCGGGGAAGGCAGTCTATATACGCAGTATAACGTGAGCTGTCTTGTGTTTACTGTGCTGTGATCACAGCTCTCGAACTCAGCCATGGCGGGCGAGGACTACAATGACTCCGACGGAGGAGATGTCGGATACGAAGAGGAGCCTCCCGAACCTGATATTGAGGAAGAGGTAGCTGCAGAGGAAGATGAACACGAAGAAGTTCCCGTTGATACGCTTGGAGGGGCCGATAAAGAACCTGCAGAACAGGAAGAGCCGATCGCTAAACCCCGGAAAACCTCGAAGTTCATGACCAAATATGAGCGTGCTAGAATACTAGGCACCCGAGCATTGCAGATCAGCATGAATGCGCCTGTCATGGTTGAACTTGAAGGCGAGACTGACCCACTGGAGATTGCAAT…	Singleton				DNA-directed RNA polymerase, 14 to 18 kDa subunit	ABN08140.1	Medicago truncatula	2e-45	184 bits (467)	97/106 (91%)	0.813824	6.24693e-05	0.000395241
12	2	661	3-4JMH7	FN256974	ACGCGGGGAATTGCATTCGATCTGGCTCCCCGTGCCCGATTCTATTCTCTTCCCTGCGCTTCAATTCTCACGTTTCGTTCCTGATAAAATTCTTTCAGATGACCAGAAGAGAGAATTGAGGGACTGGGGGAGCTCAGGTCTGGCAATTGGAGGTGCCCCAAGAAGATTTTGCATACCAGCAGTCCTGTCTCTCTGCCATTTTAGCGATTTCTCCTCTGTTTTGTCTGAAGATAGATATCGCTCCCCTGAACAAAGGAACTTTTTCGTGGAATTCAAGGATTTAGAGGACGGAAAAGGGTCGGATGTCCAGAATGGGAGATTGCCAAGCAAATCTTCTGCTGAGAAGACAACTCAAAGAACTGTCGAGGCATCCATTGGACGGTTTCTCAGCTGGACTTG…	Contig5	ATCCTTATATATTCTTAAATATCATTATATATTCGAATATGATTCCTATTATTTAATTGCNNNNNNNNNNNNNNNNATTCGATCTGGCTCCCCGTGCCCGATTCTATTCTCTTCCCTGCGCTTCAATTCTCACGTTTCGTTCCTGATAAAATTCTTTCAGATGACCAGAAGAGAGAATTGAGGGACTGGGGGAGCTCAGGTCTGGCAATTGGAGGTGCCCCAAGAAGATTTTGCATACCAGCAGTCCTGTCTCTCTGCCATTTTAGCGATTTCTCCTCTGTTTTGTCTGAAGATAGATATCGCTCCCCTGAACAAAGGAACTTTTTCGTGGAATTCAAGGATTTAGAGGACGGAAAAGGGTCGGATGTCCAGAATGGGAGATTGCCAAGCAAATCTTCT…	723		Ubiquitin carrier protein	AJ002959.1	Zea mays	2e-55	224 bits (571)	109/112 (97%)	1.04205	2.03675e-05	0.000155649
12		117	GEM-086-A07	BX253619	ATCCTTATATATTCTTAAATATCATTATATATTCGAATATGATTCCTATTATTTAATTGCATTCGATCTGGCTCCCCGTGCCCGATTCTATTCTCTTCCCTGCGCTTCAATTCTCAC	Contig5	ATCCTTATATATTCTTAAATATCATTATATATTCGAATATGATTCCTATTATTTAATTGCNNNNNNNNNNNNNNNNATTCGATCTGGCTCCCCGTGCCCGATTCTATTCTCTTCCCTGCGCTTCAATTCTCACGTTTCGTTCCTGATAAAATTCTTTCAGATGACCAGAAGAGAGAATTGAGGGACTGGGGGAGCTCAGGTCTGGCAATTGGAGGTGCCCCAAGAAGATTTTGCATACCAGCAGTCCTGTCTCTCTGCCATTTTAGCGATTTCTCCTCTGTTTTGTCTGAAGATAGATATCGCTCCCCTGAACAAAGGAACTTTTTCGTGGAATTCAAGGATTTAGAGGACGGAAAAGGGTCGGATGTCCAGAATGGGAGATTGCCAAGCAAATCTTCT…	723		Ubiquitin carrier protein	AJ002959.1	Zea mays	2e-55	224 bits (571)	109/112 (97%)	1.3436	2.92631e-06	4.49563e-05
12		497	13-7XLA4	FN256819	ACAAACGGACAAGGCACCAGCAGCATTGGGTCCTTATTCTCAAGCAGTTAAAGCTAACAATCTTGTATTTGTTTCTGGTGTATTAGGTCTTATTCCTGAGACTGGAAAGTTTATCTCAGACAATGTGGAGGACCAAACAGAACAGGTTCTGAAAAACATGGGGGAGATTTTGCAAGCAAGTGGTGCTAGCTATTCTTCAGTTGTAAAAACGACTATTATGTTGGCGGATATTAACGATTTCAAGAAAGTAAATGAGATTTATGGAAAATATTTTTCATCACCTGCACCAGCCCGGTCCACTTATCAAGTTGCTGCATTGCCCATCAATGTAAAGGTTGAAATTGAGTGCATTGCCACCCTATAGGCTTCATATTATCTTTATGCCATGTTCTTTGTTTT…	Singleton				Translation-inhibitor protein	BAC66487.1	Gentiana triflora	7e-54	213 bits (542)	117/120 (97%)	0.720715	3.36292e-05	0.000234272
12.01	2	371	GEM-102-A05	BX254649	CCCATTCGGCCTTTTCTCTGCTCGCCATGCTCTTCCTCTTCTTTTTCTCAGTCTGAAGCACTTGCCATTCGGCCTTTTCTCTGCTCGCCATGCTCTTCTTCTTCTTTTTCTCAGTCTGAAGCACTTGCAGCTTCCCCGGCCGCTGCGATTTTTTTCAAGGACCACGGGCTTCCAGTCTTGACTTTCCCAGGCAATTTTCTTGTTTTGCTATTCTTGGGCTTCTGTGTTTTTGCATTTCTTGCTGTCGTTGTCTTGCTATTCGTTTCCTTGCGTTGCGTTGCTTTGCTATAGAGAATGGCGTCGTCTTTGACTGTTGATCAAAATAGTCAGAAGAAGAACTCAGAATCCACAGCAAGATCGCCAAAGTATAT	Singleton			TC92899	40S ribosomal protein S20, putative	EEF51524.1	Ricinus communis	4e-52	209 bits (531)	113/121 (93%)	0.898479	2.61668e-05	0.000293976
12.01		224	13-2JMH4	FN552573	ACGCGGGATTTACAAGAACATTCTGTAGTATTAGTAAGAGGAGGAAGGGTTAAAGATTTACCCGGTGTGAGATATCACATTGTTCGAGGAACCCTAGATGCTGCCGAAGTAAAAGATCGTCAACAAGGGCGTTCTAAATATGGAGTAAAAAAGCAAAAATAAATGATTTTCAGCCTTTATGAAATAGATTCTTGAACCTTTTTCACACTCATGTCACGGCGAAG	Singleton				Ribosomal protein S12	BAA04338.1	Pinus thunbergii	2e-20	102 bits (255)	51/51 (100%)	0.756124	4.5449e-05	0.00030199
12.04	9	578	GEM-039-A10	BX250606	GATTGCTAGGGTTTGAGGATTCTTGGCTTCTGAGCATTCGAAATCGTGGTAGCCTGATCCGATCATTTACCCTGTAGAATCCTTGCATCAGCGCCAGTAAAAGCCATGGCAGTTACATTTCCAAATCTGAGCACGGAGGCTGGCCTCAAGCATCTTGATGAATATCTTCTTTCAAGAACTTTTATAACTGGGCATCAAGCTACAAGAGATGATATTACTGTCTATGGCGCCATTAGCAAAGCCCCTGGACCTAACTTTCCTAATGTGTCTAGGTGGTACAACCATATCAGTGCCCTACTGGCTTCGAGTTTTCCTGGTGAGCCTATCGGTGTAGAAATAGAAGGAGCAGCTCCAACTGTTGCACCGGTTACGGAGGCTACAACTGAGTCTCCTCCTAAA…	Contig2P	GATTGCTAGGGTTTGAGGATTCTTGGCTTCTGAGCATTCGAAATCGTGGTAGCCTGATCCGATCATTTACCCTGTAGAATCCTTGCATCAGCGCCAGTAAAAGCCATGGCAGTTACATTTCCAAATCTGAGCACGGAGGCTGGCCTCAAGCATCTTGATGAATATCTTCTTTCAAGAACTTTTATAACTGGGCATCAAGCTACAAGAGATGATATTACTGTCTATGGCGCCATTAGCAAAGCCCCTGGACCTAACTTTCCTAATGTGTCTAGGTGGTACAACCATATCAGTGCCCTACTGGCTTCGAGTTTTCCTGGTGAGCCTATCGGTGTAGAAATAGAAGGAGCAGCTCCAACTGTTGCACCGGTTACGGAGGCTACAACTGAGTCTCCTCCTAAA…	737		Putative elongation factor	BAE92290.1	Cryptomeria japonica	2e-69	266 bits (679)	186/210 (88%)	0.775217	3.23463e-05	0.000343537
12.04		587	GEM-053-B10	BX251625	GAGGATTCTTGGCTTCTGAGCATTCGAAATCGTGGTAGCCTGATCCGATCATTTACCCTGTAGAATCCTTGCATCAGCGCCATTAGCAAAGCCCCTGGACCTAACTTTCCTAATGTGTCTAGGTGGTACAACCATATCAGTGCCCTACTGGCTTCGAGTTTTCCTGGTGAGCCTATCGGTGTAGAAATAGAAGGAGCAGCTCCAACTGTTGCACCGGTTACGGAGGCTACAACTGAGTCTCCTCCTAAAGATGAGGAAGCTGATGATGACTTGGACCTCTTTGGCGAGGAGACCGAGGAAGAAAAGAAGGCAGCAGCAGAACGAGAAGCATCTAAAAAAGCATCAAGCAAAAAGAAAGAAAGTGGAAAGTCTTCTGTTCTATTGGATGTGAAGCCTTGG…	Contig2P	GATTGCTAGGGTTTGAGGATTCTTGGCTTCTGAGCATTCGAAATCGTGGTAGCCTGATCCGATCATTTACCCTGTAGAATCCTTGCATCAGCGCCAGTAAAAGCCATGGCAGTTACATTTCCAAATCTGAGCACGGAGGCTGGCCTCAAGCATCTTGATGAATATCTTCTTTCAAGAACTTTTATAACTGGGCATCAAGCTACAAGAGATGATATTACTGTCTATGGCGCCATTAGCAAAGCCCCTGGACCTAACTTTCCTAATGTGTCTAGGTGGTACAACCATATCAGTGCCCTACTGGCTTCGAGTTTTCCTGGTGAGCCTATCGGTGTAGAAATAGAAGGAGCAGCTCCAACTGTTGCACCGGTTACGGAGGCTACAACTGAGTCTCCTCCTAAA…	737		Putative elongation factor	BAE92290.1	Cryptomeria japonica	2e-69	266 bits (679)	186/210 (88%)	0.686852	9.42579e-05	0.000792198
12.04		217	GEM-004-F10	BX255345	GCCTAAACCCCATGTCAGACGAGTAGAGATCGAAGAGATCCGCAATGAAGGGATTGCCAAGAAGATTGTGAAGTCGATTAAGGGAATAATGGCTCCTGCGAAAGCCAAATAAGATTTCTGAGATTTTAATTTTTTCAAGTCTGATGTGGCACATCATGTGTCCAGCTGATAGAGGATTTCGGTGTGTTTTTTAATTGCCCGGTTGATGTGGAATTGC	Singleton			TC103659	Putative elongation factor	dbj BAE92290.1	Cryptomeria japonica	1e-36	157 bits (397)	81/85 (95%)	0.943984	2.21707e-07	6.15375e-06
12.04		696	GEM-020-F09	BX249158	CAAAGGGCAGAGGCCGACGAGAACGAAGGACATTGTCCGCTGAGCGAAACGAGAAGAAATAAAAGGGAGCGAGGTGGCCTCAGCAGTCCTCTTTCAACGGCGTCGGATCCAAGCCAGTAGACCCTTATCTCAATTTTGCTGGGAGCTTCAAGGCGTCTGTTTTCACCTTCTCAGTCCTCGTTCTCGTCAAGGTTTTTGATCCTTCCCAGTCGTGGTTTATGAGCTCGAAGGAGAGACCCACTCTTGGCGGTGCGCGGATTAAGACCCGCAAGCGGAACATAGCAGCTCCCTTAGACCCCACGACATTTGCGGATGCAGTGGTCCAAATCTACCTCGAGCATGAGGGTGACTTGGAACTCGTTGCCAAGAGCATTGAATCCTCAGATCTTGACTTCTCAA…	Singleton				Translation initiation factor	ACF06598.1	Elaeis guineensis	2e-74	283 bits (723)	153/159 (96%)	0.686411	9.53093e-06	0.000123987
12.04		467	GEM-074-B06	BX252869	TCATTATGAGGGAATTCAGGTCTGGATCTTCTCGAGTCCTGATCACCACTGATCTATTGGCCCGAGGTATTGATGTACAACAAGTGTCTCTTGTTATCAACTATGACTTACCAACACAGCCTGAAAACTACCTTCACCGTATTGGTCGGAGTGGACGATTTGGCAGGAAGGGTGTGGCCATCAACTTTGTTACCAAAGATGACGAGAGAATGCTGCAGGACATACAGAGATTCTATAACGTGGTAATTGAAGAATTGCCAAGTAATGTTGCTGATTTAATATAAAGATATTGCAAAAGCAGCATTATCTGTACTATGCCGTGTGCAGTGAGTTGAGTACGTTATCTTTTGGGTTGAATACTCTTCCCCTCTTGATTCTGTAAATTGTTAACAACTATTT…	Singleton				Eukaryotic initiation factor 4A-like protein	EDP05185.1	Chlamydomonas reinhardtii	2e-44	182 bits (462)	92/93 (98%)	0.626871	1.35269e-05	0.000167338
12.04		395	GEM-074-E06	BX252896	TATGACAAAAACATGCAGAGCGTCCTTGGAGGAGAAGAACTTTACTCTACCTGGGAGGAGGTTCATGAAACTTTTGACTCCATGGGGCTTCAGGAAAACCTTTTAAGAGGAATTTATGCATATGGTTTTGAGAAGCCATCTGCCATCCAGCAGAGAGGGATTGTGCCTTTCTGCCAAGGTCTTGATGTTATCCAGCAAGCACAATCAGGAACAGGAAAGACTGCAACTTTCTGTTCAGGAATTCTACAACAGTTGGACTACAGTATGCCTGAGTGTCAAGCTCTAGTTTTGGCCCCGACACGAGAACTAGCCCAGCAGATTGAGAAAGTTATGAGGGCACTTGGTGATTACCTTCAAGTAAGAGTACATGCATGTGTTGGTGGGACAAGCATCCG	Singleton				Eukaryotic initiation factor 4A	ABS19813.1	Lolium perenne	7e-57	223 bits (569)	121/134 (90%)	0.836661	5.24623e-06	7.56695e-05
12.04		644	13-3XLD9	FN256861	ACAGAATCAGCAGTCTGCTTTGACAGATCCTTCTCAATACGTTTAATATGAATTGCTGAAGGCAACTCCATAAATGGATCTGTGGTTATTACAACAAGCTTATCCCCTACGGCAAGGTCCACCGCTCTAGCTGGGGATTCAAAGTTAAAAGAAAATAGTTGAGTTCCCGTCTCCACGTTCCATAACTTGGCAGTCTGATCTGCACTGCTGGTTATTAAACGTGTAGAGTCCCTTGAGACATCACAGCACCAGACAGCACCGTTGTGTCCTCGATAGGTCCCAAGGCGCTCCCCGTTGTGTCCATACCAGACGGTGGGCGTGTGATCCTTCGCACAAGAAAACAGCAAGTCCCCATCCCTGTTATACTTGAGAAACGTCAGAGGCCTCTCGTGGCCCTTC…	Singleton				Eukaryotic translation initiation factor 3 subunit, putative	EEF40525.1	Ricinus communis	9e-66	253 bits (646)	128/138 (92%)	0.846158	1.70489e-06	2.03663e-05
12.04		716	13-5XLD12	FN256803	ACAACAGTGGAATAAATCAAACAATACAGACAACTCAGAAACATCAAAAAATTGTTGTTGTCTGTATCACATGAGAATTTTTTATGTCAAATATGACCAACGGACAAAAACTTGAATAGTCCTTATCTGGGTGAACAGCAAGCTTTTAGCACCCAATACCTACACCAATACTAATAAATCTCAAATTTATAGGCCCCAAAGATTTCAAAACATGTCACCTATTTTGAGCCAAGATAAAGAATTGTCTGACAATAAAATTAAAAATGATAATTTGAATATCTCGCAAGATCTTCCTAACAAGACCTCAAAGAAGATCAGCAACATTAGAAGGAAGCTCCTCAACAACCACATTGTAGAACCTCTGAATGTCCTGTAGCATTCTCTCATCATCTCTTGTAA…	Singleton				Eukaryotic initiation factor 4A	BAD54014.1	Oryza sativa	3e-69	264 bits (674)	134/136 (98%)	0.737949	9.31975e-06	8.22374e-05
12.04		498	13-7XLD3	FN256827	ACGCGGGGGTGTGCGGAAGGATAGAAGAATATCGTATCGGTGTCTTTCTGTTCTTCTGCCTCCTCTGTGCGTGAAGTTTCTCTGAAGTTCGTGACCTCGCTTAGGATCTGCAGCAGCGCATCGCCTTTTGAGGTTAAGCTTGGAGTAAGGAAGAAAAGCGAAGACAAATTTGTCCATCCTCTTGTGCTCTCTAACAAACAAGGTTCATGTCAGATCTAGACGTTCAGATTCCGGGTGCCTATGATCCTTTTGCTGATGCAAATGCTGAAGATTCAGGTGCCGGATCTAAAGAATATGTGCATGTGCGCATACAGCAGCGCAACGGTAGAAAGAGTCTGACAACTGTGCAAGGTTTAAGGAAGGAATTTAGCTACAACAAAATTCTCAAAGACCTCAAAA…	Singleton				Putative translation factor	CAC84489.1	Pinus pinaster	2e-49	198 bits (503)	97/97 (100%)	0.903731	5.39308e-06	5.20283e-05
12.04		268	3-7JMA3	FN257015	AAAGCAAATATGCCTTCACTCACATATTATAAAACTATTAATATTATATTTATATCAACGCACAGTCACTTCGCATGGAAGCACTAGGCAATAGGCAGGACTACCATCCTGTCTCATTAATCTTAGTTCCCACTTAAGAGGATAACAATCTAGCAGCACATGAAACACACCGCACCACATTGAAAAGGCGTAAATGTGGAGCTACATGAGAATTACAACTTAGAATCCGTGAATCTTTATATTGTCCTTTTTCACAATTCCAGCCTGT	Singleton			TC102100	Putative translation factor	emb CAC84489.1	Pinus pinaster	3e-58	229 bits (585)	113/113 (100%)	0.874889	7.03106e-05	0.000434875
14.01	1	665	GEM-043-B07	BX250939	GTCATCGGTTTTGCTGTATTTTCCCCGGGAGTTTTGAGGATCGAAGCGTTCTCTGTCGGTTTTACAGCTATTTAAAGCACAATGAGTCGACATCCGGAAGTTAAATGGGCCCAGAGGTCTGATAAATTGTATATCACAATCGAGTTGCCTGATGCAAACAATCCAAAAGTGAAGCTTGAAGCCGATGGAAAGTTTACTTTCTCTGCAACTACTGGGCAAGAGCAAACACATTATGAGCTTGACTTTTACTTGTATGATAGGGTCAATGCGGAGGAAAGCAAAATCAGTGTCGGTTTGAGAAACATCATCTGCATCGTTAAAAAAGAGGAAAAGAAATGGTGGAAACAGTTGTTGAAGGGTGAAGCGAAGCGACTGCCTTTCCTTAAAGTTGACTGGGAC…	Singleton				Putative p23 co-chaperone	BAE92292.1	Cryptomeria japonica	8e-26	120 bits (301)	105/134 (78%)	1.1419	6.24882e-08	2.64614e-06
14.04	3	363	GEM-069-F11	BX252718	TAGAGGCCTGTTAGTATTTTGGTACTAATGCCTTTCCCATGATAAGACGATATCTATGCAGAATTAGCAGAGATAAAAAGTATCAACGAAGATCATGGGCAACGCAGCGGCCAAGGCATTAGCCAATTTCATATCCTGCGGGCACAAGGAAGTTCGAATACTGATGGGGGGATTAGACGGAGCAGGTAAAACAACTATTCTGTACAAGCTGAGACTCGGGGAGTATGTCAGAACTGTGCCCACGATAGGTTTCAATGTAGAGACAGTCAAGTTTAAGAACTTGAGCTTTACAGTGTGGGATGTAGGCGGCCAAGACAAGATCCGCCATCTGTGGAGGCAATATATGGTGAATGCTCAGGGACT	Singleton				ADP-ribosylation factor	AAS52014.1	Ashbya gossypii ATCC 10895	1e-28	129 bits (325)	73/89 (82%)	0.63375	3.97319e-05	0.000398889
14.04		769	13-9XLE3	FN256842	ACTATTATTAATCACCCCCAGGGTAGCGATGTTTATGCAGGCGTCCCTAAGGACTACACAGGCGAGAATGTTACTGTGAACAATTTTTTTGCCGTTCTTCTTGGAAATAAAAGTTTAGTAACGGGTGGAAGTGGAAAAGTTGTTGAAAGTGACCCCAATGATCGTATATTCATCTACTACTCTGATCATGGAGGCCCTGGAGTGCTTGGAATGCCTCTTCCACCTTATCTTTATGCAAATGATTTTATACAAGTCTTGAATCAGAAGCATGATGCTGGCTCTTATAGAGAAATGGTAATATATATTGAAGCATGTGAAAGTGGAAGTATTTTTGAAGGTCTGCTGCCAACAGACATGAACATATATGCTACAACGGCATCAAATGCCGAGGAGAACAGC…	Singleton				Asparaginyl endopeptidase	AAF89679.1	Sesamum indicum	1e-92	342 bits (876)	210/255 (82%)	0.740821	7.8044e-05	0.00047472
14.04		585	14-4JMA6	FN257097	ACCTGTTCAAGATCGTGGTTATCGGGGACTCTGCGGTGGGCAAATCGAATTTGCTGTCAAGGTATGCTCGCAACGAATTCAATGCCAATTCCAAGGCAACGATAGGCGTAGAATTCCAGACCCAGGTGATGGATATCGATGGGAAGGAGGTCAAGGCTCAAATCTGGGACACAGCAGGCCAGGAGAGGTTCCGGGCGGTCACATCGGCTTACTGCAGGGGAGCTGTGGGAGCCCTCATTGTGTATGATATCAGTCGCAGGCTTACTTTTGATAATGTCGCCCGCTGGCTCGAAGAGCTGAAGATGCATGCTGATGGCAATGTCGTGAAAATGCTTGTGGGGAATAAGTCTGATTTAGCTCATATCAGGGAAGTTCCTGTGGAAGATGGGAAGAAGCTTG…	Singleton				Putative GTP-binding protein(RAB11G)	BAC75417.1	Oryza sativa	1e-79	299 bits (765)	171/187 (91%)	0.793667	7.09487e-05	0.000438002
14.07	2	518	13-5XLD6	FN256804	CGCGGGCAAGTTATGGGTCAAATATGTGGAATCCAAGGTTTCTCTGTTATATTCAAGGGGGgcaGGTTGAAGGCATGGCAAAGCGTTGCTGTGGTTCaggGGATAAAACTCCTCCTCAAGGGATACAATGGAAAGTTGTTCCTCATcgaATGTTTTTTGGGAGATCATACACAAAcaCATGGGGTTCAGGAGGAGtggCCTTTCTTCATCCGAATTGTagtgATACGaGTGAAGCGCATGTCTGCTTGTATAAAATAACGCTGGCACAGTTCaatGATTTGCTGCTTCAAGAGAATAATTTGAATTGTGGGACTGAGCATCCATTagTGGACTTATCTTTGATTGATGCAATTAGAAATGGGAATTCTATACTTGAGCTTATCAAGGATAGTTGGTATG…	Singleton				Putative histone deacetylase	BAC84464.1	Oryza sativa	1e-51	205 bits (522)	121/169 (71%)	0.84444	1.69016e-05	0.000132844
14.07		599	13-3JMA4	FN256768	ACGCGGGGAAGAGGGTTTTGAAGCTGAACGGCAATGGCTGCCAAGCGTATAACGAAGGAGCTTCAGGATTTGCAGAGGGATCCCCCCATTTCATGCAGCGCCGGACCAGTGGGGGACGATCTATTTCATTGGCAGGCCACGATTATGGGTCCAGTGGACAGTCCATATGCCGGAGGAGTTTTCTTCATCGTCATCCATTTCCCTCCTGATTACCCCTTTAAGCCTCCGAAAGTTACTTTCAAGACTAAGGTTTACCATCCAAATGTGAACTCTAACGGTAGCATCTGTCTTGACATCCTGAAGGAGCAGTGGAGTCCTGCCTTGACAGTTTCCAAAGTGCTATTATCAATTTGCTCTCTTCTGACTGATCCTAACCCTGATGATCCTCTCGTCCCTGAA…	Singleton				Putative ubiquitin conjugating enzyme	AAD00911.1	Pinus resinosa	7e-72	273 bits (697)	147/148 (99%)	1.44306	8.14338e-06	7.34235e-05
14.13	5	546	13-1XLE11	FN256752	ACTCACTGCAAAGATATTGGATGTAGAGCAATGTGAAGAGTTGAAAATGGGATCATATTTAGGAGTGGCTGCAGCATCTGCAAACCCTCCAAAGTTCATTCACCTTTGCTACAAGCCTCCAACTGGAGATGTTAAGACTAAACTTGCCACAGTTGGAAAAGGATTGACATTTGATAGTGGAGGTTACAACATCAAGACAGGACCAGGATGTCTTATTGAACTCATGAAGTTTGACATGGGAGGTTCTGCAGCAGTTCTTGGTGCAGCAAAGGCTATTGGTCAAATTAAACCTCCCGGGGTGGAGGTCCATTTCATTGTTGCTGCATGTGAAAACATGATTAGTGGCACTGGTATGCGGCCTGGTGACATAGTTACAGCTTCAAACGGGAAGACAATTGA…	Contig10	ACTCACTGCAAAGATATTGGATGTAGAGCAATGTGAAGAGTTGAAAATGGGATCATATTTAGGAGTGGCTGCAGCATCTGCAAACCCTCCAAAGTTCATTCACCTTTGCTACAAGCCTCCAACTGGAGATGTTAAGACTAAACTTGCCACAGTTGGAAAAGGATTGACATTTGATAGTGGAGGTTACAACATCAAGACAGGACCAGGATGTCTTATTGAACTCATGAAGTTTGACATGGGAGGTTCTGCAGCAGTTCTTGGTGCAGCAAAGGCTATTGGTCAAATTAAACCTCCCGGGGTGGAGGTCCATTTCATTGTTGCTGCATGTGAAAACATGATTAGTGGCACTGGTATGCGGCCTGGTGACATAGTTACAGCTTCAAACGGGAAGACAATTGA…	855		Putative leucine aminopeptidase, chloroplastic	BAD19673.1	Oryza sativa	4e-143	511 bits (1316)	267/283 (94%)	1.26001	3.61281e-06	3.75936e-05
14.13		617	GEM-041-F03	BX250812	GGAGGTTCTGCAGCAGTTCTTGGTGCAGCAAAGGCTATTGGTCAAATTAAACCTCCCGGGGTGGAGGTCCATTTCATTGTTGCTGCATGTGAAAACATGATTAGTGGCACTGGTATGCGGCCTGGTGACATAGTTACAGCTTCAAACGGGAAGACAATTGAGGTAAATAACACGGATGCTGAAGGCAGGTTGACATTGGCAGATGCTTTGGTTTATGCATGTAAACAAGGCGTTCATAAGGTGGTCGATCTTGCAACTCTCACTGGAGCCTGCATAATTGCTCTTGGAAATGAAATTGCTGGAATGTACACTCCTAATGATGAAATGGCAGAAGAAATATCCAAAGCTGCAGAAATTGCAGGAGAAAAGTTTTGGAGAATGCCACTTGAGGAAAGCTAT…	Contig10	ACTCACTGCAAAGATATTGGATGTAGAGCAATGTGAAGAGTTGAAAATGGGATCATATTTAGGAGTGGCTGCAGCATCTGCAAACCCTCCAAAGTTCATTCACCTTTGCTACAAGCCTCCAACTGGAGATGTTAAGACTAAACTTGCCACAGTTGGAAAAGGATTGACATTTGATAGTGGAGGTTACAACATCAAGACAGGACCAGGATGTCTTATTGAACTCATGAAGTTTGACATGGGAGGTTCTGCAGCAGTTCTTGGTGCAGCAAAGGCTATTGGTCAAATTAAACCTCCCGGGGTGGAGGTCCATTTCATTGTTGCTGCATGTGAAAACATGATTAGTGGCACTGGTATGCGGCCTGGTGACATAGTTACAGCTTCAAACGGGAAGACAATTGA…	855		Putative leucine aminopeptidase, chloroplastic	BAD19673.1	Oryza sativa	4e-143	511 bits (1316)	267/283 (94%)	1.1701	1.86402e-06	3.20972e-05
14.13		246	13-3XLD11	FN256786	AGAAGCGAGGGCAGTATCCAAGAACTTGAAAGTTCCTAGCAAAGTAGTGTGTTGTTGTTTCTTCGTCATTTTTGTTGCCAGCATGTCGAGCGATTGCGCAAATTGTGACTGCGCTGACAAAACCCAGTGCCCCAAGAAGAAGGGATTCCAGATGGACGGTATTGTGGAAACCAGCTATGAGATGGGGCACGCTACAGATGTATCTATGGAGAGCGACTGCAAGTGCGGCCCCAACTGCCAGTGTGG	Contig11	AGAAGCGAGGGCAGTATCCAAGAACTTGAAAGTTCCTAGCAAAGTAGTGTGTTGTTGTTTCTTCGTCATTTTTGTTGCCAACATGTCGAGCGACTGCGCAAACTGTGACTGCGCTGACAAAACCCACTGCACCAAAAAGAAGGGATTCCAGATGGACAGTATTGTGGAAACAAGCTATGAGATGGGGCACGCTACAGATGTATCTATGGAGAACGACTGCAAGTGCGGCCCCAACTGCCAGTGCGGCTCTTGCAGCTGCCACACATGAATTAATAGAATCTCTTAAATAATGGCAGTCTCTCCCATTGACGTGTAATAAGTCCAGTATGTTCCACCAGACATGATGGATAGTTGTGCAGTGTTATAGATGTTCCTGTACCTGCAATTTTAATAAACACT…	404		Metallothionein-like protein	AAB01564.1	Picea glauca	4e-25	119 bits (298)	55/61 (90%)	3.39476	1.04346e-10	1.91824e-08
14.13		302	GEM-020-C11	BX249126	GCTTGTTAATGAATGGTCATGGGTTAAATCTCGCCCTTTACAACTGTTCTTGTGCATGTATCCTGTCTTTTTGAGTACATTAAAAAAACAGTCGTTTATAGCAATCGATATAACGATCACAACAGTAGTCAACAATGGAATTGGATGTAATTATCGCATGTGAACTAGAAGACTAGCTGTATTAATTAATGTTGAGTGGATGTGCAGATCTGTAATCTAAGTAAAATTTTAAGTTTGCATAATCAGGTGCGGCAAACTGACAATCTGCATTCCTAAAGAACACAATTTAGAAAATTTTAATG	Contig11	AGAAGCGAGGGCAGTATCCAAGAACTTGAAAGTTCCTAGCAAAGTAGTGTGTTGTTGTTTCTTCGTCATTTTTGTTGCCAACATGTCGAGCGACTGCGCAAACTGTGACTGCGCTGACAAAACCCACTGCACCAAAAAGAAGGGATTCCAGATGGACAGTATTGTGGAAACAAGCTATGAGATGGGGCACGCTACAGATGTATCTATGGAGAACGACTGCAAGTGCGGCCCCAACTGCCAGTGCGGCTCTTGCAGCTGCCACACATGAATTAATAGAATCTCTTAAATAATGGCAGTCTCTCCCATTGACGTGTAATAAGTCCAGTATGTTCCACCAGACATGATGGATAGTTGTGCAGTGTTATAGATGTTCCTGTACCTGCAATTTTAATAAACACT…	404		Metallothionein-like protein	AAB01564.1	Picea glauca	4e-25	119 bits (298)	55/61 (90%)	0.82871	4.04831e-05	0.000404597
14.13		311	13-2JMB7	FN256758	ACGCGGGGAGGATGCAGAGCAGAAGGCAGACAAACGTTTTCGGTGTATTTGCGTTGTGTTTGATTGCAATTGGTATCAGTAGGAGCCGGGGGGTAGCGGCCATGGGAACTCTCGGAGGTTTACGCGATGTGAAAGATTTTCAGAACTCAATAGAGACGCTCGATCTTGGGCGCTTTGCCGTTGATGAACACAACAAGCAGCAGAATGGCGATGTATCGTTTCGTCGAGTGGTGGCGGCAAAGGAGCAAGTTGTAGCGGGGACTATGTATCATCTGACCATAGAGGCCGAGGACGGTGATAAGCCCAAGCTG	Contig4	CAAAATAGATTCTCTTGTTCTGTCGTTTTAGTTCTTAGGTGCAGGCATTGTTAGAATGCCCATGTATATATATGACTGGAAAATTGCTGGATTTTAAAATGATATTATATATCATTTGAGACTTGTAAACCACTAACGATCATATGATTTCAATTAAGAGATTGAAATGTTTTCTCGTGCCGAATTCGGCACGAGGGCAGACAAACGTTTTCGGTGTATTTGCGTTGTGTTTGATTGCAATTGGTATCAGTAGGAGCCGGGGGGTAGCGGCCATGGGAACTCTCGGAGGTTTACGCGATGTGAAAGATTTTCAGAACTCAATAGAGACGCTCGATCTTGGGCGCTTTGCCGTTGATGAACACAACAAGCAGCAGAATGGCGATGTATCGTTTCGTCGAG…	665		Cysteine proteinase inhibitor	BAA19608.1	Glycine max	2e-37	160 bits (404)	99/134 (73%)	1.13789	1.07418e-06	1.43905e-05
14.13		340	14-1JME10	FN257084	ACGCGGGGATAAATACGAGGAGGAAGCAGAGAGGGGGAGGATGCAGAGCAGAAGGCAGACAAACGTTTTCGGTGTATTTGCGTTGTGTTTGATTGCAATTGGTATCAGTAGGAGCCGGGGGGTAGCGGCCATGGGAACTCTCGGAGGTTTACGCGATGTGAAAGATTTTCAGAACTCAATAGAGACGCTCGATCTTGGGCGCTTTGCCGTTGATGAACACAACAAGCAGCAGAATGGCGATGTATCGTTTCGTCGAGTGGTGGCGGCAAAGGAGCAAGTTGTAGCGGGGACTATGTATCATCTGACCATAGAGGCCGAGGACGGCGATAAGCCCAAACTG	Contig4	CAAAATAGATTCTCTTGTTCTGTCGTTTTAGTTCTTAGGTGCAGGCATTGTTAGAATGCCCATGTATATATATGACTGGAAAATTGCTGGATTTTAAAATGATATTATATATCATTTGAGACTTGTAAACCACTAACGATCATATGATTTCAATTAAGAGATTGAAATGTTTTCTCGTGCCGAATTCGGCACGAGGGCAGACAAACGTTTTCGGTGTATTTGCGTTGTGTTTGATTGCAATTGGTATCAGTAGGAGCCGGGGGGTAGCGGCCATGGGAACTCTCGGAGGTTTACGCGATGTGAAAGATTTTCAGAACTCAATAGAGACGCTCGATCTTGGGCGCTTTGCCGTTGATGAACACAACAAGCAGCAGAATGGCGATGTATCGTTTCGTCGAG…	665		Cysteine proteinase inhibitor	BAA19608.1	Glycine max	2e-37	160 bits (404)	99/134 (73%)	0.971212	1.43443e-06	1.79114e-05
14.13		308	14-1JMH5	FN257086	ACGCGGGGATGCAGAGCAGAAGGCAGACAAACGTTTTCGGTGTATTTGCGTTGTGTTTGATTGCAATTGGTATCAGTAGGAGCCGGGGGGTAGCGGCCATGGGAACTCTCGGAGGTTTACGCGATGTGAAAGATTTTCAGAACTCAATAGAGACGCTCGATCTTGGGCGCTTTGCCGTTGATGAACACAACAAGCAGCAGAATGGCGATGTATCGTTTCGTCGAGTGGTGGCGGCAAAGGAGCAAGTTGTAGCGGGGACTATGTATCATCTGACCATAGAGGCCGAGGACGGTGATAAGCCCAAGCTG	Contig4	CAAAATAGATTCTCTTGTTCTGTCGTTTTAGTTCTTAGGTGCAGGCATTGTTAGAATGCCCATGTATATATATGACTGGAAAATTGCTGGATTTTAAAATGATATTATATATCATTTGAGACTTGTAAACCACTAACGATCATATGATTTCAATTAAGAGATTGAAATGTTTTCTCGTGCCGAATTCGGCACGAGGGCAGACAAACGTTTTCGGTGTATTTGCGTTGTGTTTGATTGCAATTGGTATCAGTAGGAGCCGGGGGGTAGCGGCCATGGGAACTCTCGGAGGTTTACGCGATGTGAAAGATTTTCAGAACTCAATAGAGACGCTCGATCTTGGGCGCTTTGCCGTTGATGAACACAACAAGCAGCAGAATGGCGATGTATCGTTTCGTCGAG…	665		Cysteine proteinase inhibitor	BAA19608.1	Glycine max	2e-37	160 bits (404)	99/134 (73%)	0.95793	3.04209e-06	3.27892e-05
14.13		665	GEM-056-F04	BX251869	CAAAATAGATTCTCTTGTTCTGTCGTTTTAGTTCTTAGGTGCAGGCATTGTTAGAATGCCCATGTATATATATGACTGGAAAATTGCTGGATTTTAAAATGATATTATATATCATTTGAGACTTGTAAACCACTAACGATCATATGATTTCAATTAAGAGATTGAAATGTTTTCTCGTGCCGAATTCGGCACGAGGGCAGACAAACGTTTTCGGTGTATTTGCGTTGTGTTTGATTGCAATTGGTATCAGTAGGAGCCGGGGGGTAGCGGCCATGGGAACTCTCGGAGGTTTACGCGATGTGAAAGATTTTCAGAACTCAATAGAGACGCTCGATCTTGGGCGCTTTGCCGTTGATGAACACAACAAGCAGCAGAATGGCGATGTATCGTTTCGTCGAG…	Contig4	CAAAATAGATTCTCTTGTTCTGTCGTTTTAGTTCTTAGGTGCAGGCATTGTTAGAATGCCCATGTATATATATGACTGGAAAATTGCTGGATTTTAAAATGATATTATATATCATTTGAGACTTGTAAACCACTAACGATCATATGATTTCAATTAAGAGATTGAAATGTTTTCTCGTGCCGAATTCGGCACGAGGGCAGACAAACGTTTTCGGTGTATTTGCGTTGTGTTTGATTGCAATTGGTATCAGTAGGAGCCGGGGGGTAGCGGCCATGGGAACTCTCGGAGGTTTACGCGATGTGAAAGATTTTCAGAACTCAATAGAGACGCTCGATCTTGGGCGCTTTGCCGTTGATGAACACAACAAGCAGCAGAATGGCGATGTATCGTTTCGTCGAG…	665		Cysteine proteinase inhibitor	BAA19608.1	Glycine max	2e-37	160 bits (404)	99/134 (73%)	0.899809	3.57979e-07	8.44575e-06
14.13		438	GEM-004-A07	BX255288	CCATTCCGTGAGCTGAAAATATGGGAGAAATGGCTGATCCTCTGGATGCTCTGCGGGCTCTAATGGAGGCACACTCTCCTCCACTGCATGCGCTTGTTGTTCCTTCGGAGGACGCCCATCAGAGTGAATATGTGGCTGCAAGCGACAGAAGGCGCGAATATGTTTCTGGGTTTACGGGTAGTGCAGGCTTGGCACTTATAATGCGGAATGAAGCTCTGCTTTGGACTGATGGTCGCTATTTTTTACAAGCAACACAGCAGTTGAGTGAGCGCTGGAAGTTAATGCGCATCGGTGAAGACCCCATGGTGGAAACTTGGATAACTAATAATTTGGATAAGGATGCAACAATAGGTGTGGATCCATGGTGTGTATCAGTAGATACTGCACATAGATGGAAGA…	Singleton				Xaa-Pro aminopeptidase 2	CAC59824.1	Solanum lycopersicum	9e-54	214 bits (544)	118/134 (88%)	0.971244	1.29893e-05	0.000162514
14.13		508	13-8XLA9	FN256711	ACGCGGGGTTTGATGGTCTTCTTGGGCTTGGATTTCAAGAAATTGCTGTTGACAAAGTTGTTCCAGTCTGGTATAACATGGTCAGCCAAGGGCTTGTCAAAGAACCAGTCTTTTCATTTTGGATGAACAGGAATTCAGAAGAGGAAGCTGGAGGAGAGATAGTATTTGGCGGTGTTGATCCTGAACACTTCAAGGGTGAACATCAGTATACACCTGTTACTCGAAAGGGTTACTGGCAGTTTGATATGGGAGACTTCCTCATTGATGATCAATCAACAGGTTTCTGTGCTGGAGGTTGTGCTGCTATTGTAGATTCTGGAACTTCTTTGCTCGCTGGTCCATCGGGCATTATAACACAAATTAACAATGCTATTGGTGCCTCGGGTATTATTAGCCAGG…	Singleton				Aspartic proteinase	AAB03843.2	Vigna unguiculata	5e-74	279 bits (714)	147/168 (87%)	1.29841	9.50305e-07	1.31049e-05
20.03	4	669	GEM-021-G08	BX249245	GTATCCTTAGGGGATTATTGCTGTGTGAACTGATTAGCCTGATCTCTGATAGAATTTACTGTTAAGCTAAAGAATAGTCGAAGGATGGCAGCCAAGGAAGCAGAAGGCACAGAACAGACCAAGGATTATAGAGACCCTCCCCCGGCCCCTCTCTTGGATTCGCTAGAATTGAAGCGGTGGTCGTTCTACAGAGCCGCCATAGCTGAGTTCGTTGCCACGCTGCTTTTTCTCTACGTAACACTGACGACTGTCATTGGAAACAATCAAAACAAAGTGAATTGCAGTGGAGTTGGGTTGTTGGGAGAAGCCTGGGCTTTCGGAGGAATGATCTTCGTTCTCGTATATTGTATATCAGGAATTTCAGGGGGTCACGTCAACCCAGCAGTCACGTTTGCACTG…	Singleton				PIP2A (PLASMA MEMBRANE INTRINSIC PROTEIN 2A); water channel	NP_190910.1	Arabidopsis thaliana	2e-60	235 bits (600)	159/191 (83%)	1.76595	4.7448e-08	2.23887e-06
20.03		783	13-7XLD2	FN256826	ACAGCCGGTATTTCAGGTGGTCACATTAATCCAGCAGTGACCTTTGGGCTGTTCTTGGCCAGAAAGCTGTCTCTGCCCCGGGCTGTGTTCTACATGATATGTCAGTGCTTGGGAGCCATCTGTGGCGCTGGTGTTGTGAAGGGCTTCATGGAAGGCGAATATCAAGCGGACGGTGGAGGTGCTAACTCTGTGGCTCATGGCTACACCAAGGGAGATGGCTTGGGTGCTGAGATTGTGGGAACCTTCGTTCTGGTCTATACCGTTTTCTCTGCTACCGATGCCAAGCGAAGCGCCCGGGATTCTCACGTTCCTCTGCTAGCACCACTTCCAATAGGGTTTGCAGTTTTTCTGGTTCACCTTGCCACAATTCCTATCACTGGAACTGGCATCAACCCTGCC…	Singleton				Porin	CAB06080.1	Picea abies	2e-99	364 bits (935)	178/182 (97%)	0.810086	2.57406e-05	0.000188859
20.03		237	3-10JME4	FN552574	CGCGGGGGCCCATTCCTTGGAGCAGCAGGAGCAGCAGCTTATCATCAGTACATTCTGAGAGCAGGGGCCATCAAGGCCCTGGGATCCTTCCGCAGCAACCCCCATGTTTAGAGCTTCTTCTCTTGTAAGAGGCCCTTGTAATAAAGCATACTGCTGCTGATTCTGTTGAAAGTTCAGGGTGATGATGAGGAGCTCGTTTTTGCCATGAAATAGCTCTCAGAAACCAACTTTGTAGTC	Singleton			TC101416	Probable aquaporin	AAC32107.1	Picea mariana	1e-21	109 bits (272)	50/52 (96%)	1.01574	1.2624e-05	0.000105222
20.03		324	3-11JMD9	FN552575	ACGCGGGAAGCACTGGTATCAACCCTGCAAGGAGTTTTGGTGCAGCTGTTATCTATGGTCATCAAAAGGCCTGGGATGATCAGTGGATCTTTTGGGTTGGCCCTTTCATTGGTGCTGCGTGTGCAGCAGCCTACCACCAGTATATCCTGCGAGCAGGAGTGATTAAGGCCTTGGGCTCTTTCCGCAGTGTTCCAAGTATATAGTTGAAGTACGCGGGTGGGATCTCTGCAGAGCTCATTGTTTGTTTCAATATCATGTCATATTCAATTTTCAGTAGAAATTTCTAGTGTTGTGATCAGCTATATTGTGAGTGTAATTTCATGT	Singleton				Probable aquaporin	AAC32107.1	Picea mariana	2e-25	118 bits (296)	57/63 (90%)	0.677592	3.10023e-05	0.000218735
20.09	5	614	13-1XLF5	FN256754	GAAGAATAAGTCAATTCTTCTTTATTGAACAAAGATAGCCTAGAATCTGTTGGGTATGGAAAAATCTAATTCTCCTTCGAACAAACTCATTTTGGATAGCGTAAAACCCTCTGGGTGTGGAAAAATCTGATATTTTTGTTGATCGAACTCTCTTTGGATAGCGTAAAATCTTTTGGGTGTGGAAAAATCTAGATATCAAATCTTAACTCTGGAAAATAACTAAGAAGAAAACACAAAATTTGTATCCTTTGAATCCAAACTATGACGGGCTCTCCACGAGCAGGTATCCAACATTAAAATGTAAAATAACATGTCACTGAAAGAAAAGAATAAATCTGACATTTTTACAAATCATATTCTCTGTCGTGGATCATTTAGGTCTTTTGATCATTTTCCTCA…	Singleton			TC97619	Similar to ADP-ribosylation factor 1	XP_783520.1	Strongylocentrotus purpuratus	9e-59	231 bits (589)	142/181 (78%)	0.792219	4.21709e-05	0.000284203
20.09		186	3-B_E9_3-3_C7	FN256933	ACATTACGGCTGCTTAGAATATTGATGTTCAGATGAATAGAGATTCCTCTATTTCCTGTGAATCAATGTGGATTATCACTTATCATGCAGATCTTTTCTTCCTATTTGGTTTTTGTTAAGCAGATTGATGTTCAGATAGATAGAGTCTCCTCTGTTACCTGTGAATCAATGTGGATTATTACCTGT	Singleton			TC100080	Similar to ADP-ribosylation factor isoform 2	XP_002265983.1	Vitis vinifera	2e-98	363 bits (932)	180/181 (99%)	2.25512	1.03318e-09	8.54698e-08
20.09		269	4-6JMB2	FN256609	ACCTAGAAGTAACAAATACTATAATATTTTGTATTTATCTAAGAATTTGGGGGTTTTCTTTTTTGGCTCTATGCCATATGTTGTGATTTCGGTTTCTTTTCTTTGTTGGAAGCTGATTATGAAAAAGTATTAGTTATATATGCTTGAAGCTAAGTGCAGAAATGCTAAATATTAGAAGCTCCAAAGTTTAGCAGTATATATTAAAGACTCAAAAAAATTATGTAAGAGTTCGGAAAACTCCACGAGGATATGTGAGATACCTGAGTATG	Singleton			AL750150	ADP-ribosylation factor	ACF06579.1	Elaeis guineensis	2e-23	114 bits (284)	53/54 (98%)	0.885271	3.3989e-06	3.59328e-05
20.09		456	4-7JMB5	FN256560	ACGCGGGGACTTTCCGCAACCTGAAGCGTTTTAGGCGGTCAGGTGGAAGAAGGGGGACAAGGGAGAACCTGAAGATTTGTTTGAATTAAGCTGTCATCGGGCAGGGCAAGCAGGTCTTCATATCTCTGCAATATATATCTATATGCGGCAGACCTTGTTTAGGCAATCTATTGTTTCGGGTATAAGTAGGGAAGTTTCCTCATTCTGTAGGATTCTTAAACGAATTTCTAGGGCCACGGAATGCGTCAAATTGCACATACCCACGCCTCCTTTCTTATAACAGGTTTACGTGCGATTTCTTCCCTTCTAGAAGGCCTCTTCCTCCTTTACTAAATCGGGTGTGGTTTCATCAGTTTTCTCCACAAAATCCCTGAAGTTCTCTTAATTTTTTCGAGAGTC…	Singleton			TC93735	Synaptobrevin-like protein	BAD30158.1	Oryza sativa	2e-62	243 bits (620)	124/131 (94%)	0.867019	1.44518e-05	0.000116637
20.09		594	3-10JME6	FN256985	ACGCGGGAGCACGTGAGTTGGTGGAGAAGGATATCGAACAAAATCGTATAATGCTATATATGAAAGGAGTTCCATCTGCTCCTCGCTGTGGCTTCAGTGCCTTAGCTGTCAAAGTGCTGCAAGAATATGATGTTCCATTTAGTGCAAGAAATATATTGGAGGATCAAGAGCTCAAAGAAAGCATTAAATCTTTCAGCAATTGGCCCACCTTTCCCCAGATCTTTATAAAAGGGGAGTTTGTTGGAGGCTCTGATATTATCTTAAACATGCATCAGTCTGGTGAACTAAAGGAAATGTTGAAGGATCTGATATCACCCAGTAAGGGTCAGGCATGATTCTTGTGGGCTCTGGAATGCGTTATGTTGCATTCTATATTACAATTACTCCATGTTTAATAAT…	Singleton				Glutaredoxin	ABE68717.1	Arachis hypogaea	8e-39	164 bits (414)	92/100 (92%)	0.6551	0.000186278	0.000992584
30	1	649	4-11JMC11	FN256637	ACTAAGTCTTTGGTGGACTGAAGGAAGAGGGACTTGGATTTTGTGACATTGGTATGCACAGGTCAAGAAGCAGGTCATGTATATCTGGAAGGAAATTAACAGGGAGATAATTAAAATTAGAACAGTGTCTGTTGTGTTGTTTTATTAGGAGTTGAAATGCTTGGGACCAAAAATAGGCTTATGGTTTGGTGAGACATTATGTAGACTGAAATCTATCACTGAAAATCTCTGGAGCATATAGATCTAGCTCTTTCAGCGAGGGAAATGGACTTAGTGAAGGTCAGAATCATCAAAATTCCAGTTGAGCAATTCAGGAGCTATTTACTTTTGAAATCTGGAGGGATGAAGTGTAAAATCCTTTTTAAGATTACGAGAGAGACATTTGCTCTCGATGTCTTT…	Contig14	ACTAAGTCTTTGGTGGACTGAAGGAAGAGGGACTTGGATTTTGTGACATTGGTATGCACAGGTCAAGAAGCAGGTCATGTATATCTGGAAGGAAATTAACAGGGAGATAATTAAAATTAGAACAGTGTCTGTTGTGTTGTTTTATTAGGAGTTGAAATGCTTGGGACCAAAAATAGGCTTATGGTTTGGTGAGACATTATGTAGACTGAAATCTATCACTGAAAATCTCTGGAGCATATAGATCTAGCTCTTTCAGCGAGGGAAATGGACTTAGTGAAGGTCAGAATCATCAAAATTCCAGTTGAGCAATTCAGGAGCTATTTACTTTTGAAATCTGGAGGGATGAAGTGTAAAATCCTTTTTAAGATTACGAGAGAGACATTTGCTCTCGATGTCTTT…	658	TC81881	Auxin-responsive protein IAA27, putative	EEF48220.1	Ricinus communis	2e-27	127 bits (319)	62/63 (98%)	0.905794	4.90874e-05	0.000321008
30		585	GEM-045-D03	BX251103	GTCATGTATATCTGGAAGGAAATTAACAGGGAGATAATTAAAATTAGAACAGTGTCTGTTGTGTTGTTTTATTAGGAGTTGAAATGCTTGGGACCAAAAATAGGCTTATGGTTTGGTGAGACATTATGTAGACTGAAATCTATCACTGAAAATCTCTGGAGCATATAGATCTAGCTCTTTCAGCGAGGGAAATGGACTTAGTGAAGGTCAGAATCATCAAAATTCCAGTTGAGCAATTCAGGAGCTATTTACTTTTGAAATCTGGAGGGATGAAGTGTAAAATCCTTTTTAAGATTACGAGAGAGACATTTGCTCTCGATGTCTTTGCAGTGCTTATATTGGCTACTTTAGTATTATGGTTTGGGATGAATCTATTTTCATCCACCAAACGGCATCTGT…	Contig14	ACTAAGTCTTTGGTGGACTGAAGGAAGAGGGACTTGGATTTTGTGACATTGGTATGCACAGGTCAAGAAGCAGGTCATGTATATCTGGAAGGAAATTAACAGGGAGATAATTAAAATTAGAACAGTGTCTGTTGTGTTGTTTTATTAGGAGTTGAAATGCTTGGGACCAAAAATAGGCTTATGGTTTGGTGAGACATTATGTAGACTGAAATCTATCACTGAAAATCTCTGGAGCATATAGATCTAGCTCTTTCAGCGAGGGAAATGGACTTAGTGAAGGTCAGAATCATCAAAATTCCAGTTGAGCAATTCAGGAGCTATTTACTTTTGAAATCTGGAGGGATGAAGTGTAAAATCCTTTTTAAGATTACGAGAGAGACATTTGCTCTCGATGTCTTT…	658	TC81881	Auxin-responsive protein IAA27, putative	EEF48220.1	Ricinus communis	2e-27	127 bits (319)	62/63 (98%)	0.908825	3.67164e-05	0.000377802
30.01	2	578	GEM-051-G11	BX251600	GTTGAATTTGTTATTTGCACTGCGAATTATAGAATTCTGATGTAGAATATGTAGGCTGTTTCCACGGGGTTCGGGAAACGAGATTAATGGAGAAAATTAAGGGATTTCTCGGATTTCCAGCCGAGCAAAGCATGATAATCGTAATACTCAGGACCCTTTTTCTCTACGGGCTTTTCACTTCGCTGTTCCGATATGTTTTCCCAAAGAAGGGTAAGCCCTGTTTCCACAGAAAACCCTCTGGAAAAGCTTTAACAATGGCGGATTCCACTGAGAGGGTTTCGAATGGGGTCCGGCGGGAGGAGCTAAGGAGGGTGTTCTCGACCTTCGATAAGAATGGCGACGGGCTTATCAGCCAACAGGAGATGAGAGAGTCCTTTGATAAGCTCAGGCTGTGCATGA…	Singleton				Calmodulin, putative	EEF35179.1	Ricinus communis	8e-18	94.0 bits (232)	95/170 (55%)	1.27573	5.8084e-08	2.52436e-06
30.01		480	GEM-071-D09	BX252833	GCAGAGCGGTATTCTTGGCTGATAGCTGTGAGTCCTTGAAACGTACTGTGTGGGTGTTATTCCTTTCCGGTGGAGCAAGCCCAGCTGGAGAAAGCATGGAGGATTGTTGGGTTCTATTCATGTTAATGTTAGCAATATTTGCTGTAAAGGTTGCTGCAAATTCTGAAGGTGATGCTCTCTATGCCCTCAGAAGAAACTTGCATGATCCAGGGAATGTGCTGCAGAGCTGGGATCCGACTTTGGTGAATCCTTGTACTTGGTTCCACGTTACATGTGACAGAGACAATCGTGTTACTAGACTGGACCTGGGAAATGCTAGACTGTCTGGATCTCTTGTTCGTGATCTGGGAAGGCTTACACACCTCCAATATCTTGTCTACAGGGAGCTGTACAAAAACA…	Singleton				Serine-threonine protein kinase, plant-type, putative	EEF32190.1	Ricinus communis	1e-44	186 bits (471)	106/124 (85%)	0.98996	1.90812e-06	3.24872e-05
32.01	15	364	3-5JMB8	FN552576	ACGCGGGGATCCTCGATAGATAGTTTGCTCTTCATTTGTGTGATCAAGTCTGTGTGTGTTTGTTTTTGGGTTCTAGTCGCCACATAATTTTATCTGCTTTTCTTCAATCATGTCTGGCGTGCACCGTCACCACCTCTTCCACCACAAGAAGGAAGAGGACGAGGGTAACGTTAACGTTGCTTACGGATCGGGTGCTGATCAGGGCGCCTATGGATCGTCCGATTATCAGACTAGCTCGGACTATAACGCCGCTTCTGGTTACAACACTGGTTCTGCTTATCAGGAAGATCAAACAAGCGAATATGAGAAAGCCCTAAAGGAGGAGAAACACCACAAGCGTATGGAGCACGTTGGGGAGCTCGGT	Singleton				Water deficit inducible LP3-like protein	AAV92525.1	Pseudotsuga menziesii var. Menziesii	7e-20	99.8 bits (247)	62/85 (72%)	0.935967	7.70888e-06	7.02719e-05
32.01		565	13-6XLH7	FN256737	ACGCGGGGATCGGCTAGCTCTGCGAGGTTTCATACCTCGCGGGCATTGAAAGCCTTGCTCAAGGCCACAACTGATTGTCTTCAGATTCCTTCTTTCTAGGATCTGTAAGTTTGGTATTGCTGCTTGTGATTAGAATTCTATCAGATTGGTTTTGTGTTGGTTTATATTATTACATATTGTGTGGTTTGATCAGAAGAAAAAACCCAAAAAAAATGGAGGTCCATTCTACTGTAAATCATGCTTCTGCAAAGCGTTTCTGGAACATTTTAAGGATCGCCTTCTTCATGATCAGGAAAGGCCTCATTTCCGAAAGAAAGATGCTCATGGACATGCATCTCATGATGGAACGAGGGAAAGTCTATGGAAGAAGCCTGAGGAATCTAGTGTTCCATCATTCCA…	Contig9	ACGCGGGGATCGGCTAGCTCTGCGAGGTTTCATACCTCGCGGGCATTGAAAGCCTTGCTCAAGGCCACAACTGATTGTCTTCAGATTCCTTCTTTCTAGGATCTGTAAGTTTGGTATTGCTGCTTGTGATTAGAATTCTATCAGATTGGTTTTGTGTTGGTTTATATTATTACATATTGTGTGGTTTGATCAGAAGAAAAAACCCAAAAAAAATGGAGGTCCATTCTACTGTAAATCATGCTTCTGCAAAGCGTTTCTGGAACATTTTAAGGATCGCCTTCTTCATGATCAGGAAAGGCCTCATTTCCGAAAGAAAGATGCTCATGGACATGCATCTCATGATGGAACGAGGGAAAGTCTATGGAAGAAGCCTGAGGAATCTAGTGTTCCATCATTCCA…	565		Disease resistance gene	AAR36911.1	Pinus sylvestris	2e-64	249 bits (637)	116/117 (99%)	2.01876	2.24719e-08	8.17139e-07
32.01		141	GEM-079-F07	BX253198	GCTAGCTCTGCGAGGTTTCATACCTCGCGGGCATTGAAAGCCTTGCTCAAGGCCACAACTGATTGTCTTCAGATTCCTTCTTTCTAGGATCTGTAAGTTTGGTATTGCTGCTTGTGATTAGAATTCTATCAGATTGGTTTT	Contig9	ACGCGGGGATCGGCTAGCTCTGCGAGGTTTCATACCTCGCGGGCATTGAAAGCCTTGCTCAAGGCCACAACTGATTGTCTTCAGATTCCTTCTTTCTAGGATCTGTAAGTTTGGTATTGCTGCTTGTGATTAGAATTCTATCAGATTGGTTTTGTGTTGGTTTATATTATTACATATTGTGTGGTTTGATCAGAAGAAAAAACCCAAAAAAAATGGAGGTCCATTCTACTGTAAATCATGCTTCTGCAAAGCGTTTCTGGAACATTTTAAGGATCGCCTTCTTCATGATCAGGAAAGGCCTCATTTCCGAAAGAAAGATGCTCATGGACATGCATCTCATGATGGAACGAGGGAAAGTCTATGGAAGAAGCCTGAGGAATCTAGTGTTCCATCATTCCA…	565		Disease resistance gene	AAR36911.1	Pinus sylvestris	2e-64	249 bits (637)	116/117 (99%)	0.937213	1.41619e-05	0.00017454
32.01		689	GEM-009-F06	BX255777	GATCGATCTTGAAATCCAAACACTGAGAGACTAGAGTGTTGTTTTTCTCTATTTATTCCAATCACATATTGCAGTAATTCATTACTAGTTGAAAATGTCGATAATTCCCAGCTTTTTTGGCCAGAGGTCATTCGATCCCTTCTCCTTGGATGTATGGGATCCTTTCCAAGCATTCACAGATTTGGCCAGCGGGGGACCATCGGGGCAATTTGTAAGGGAGACTTCTGCCATAGCCAATACTCAGATCGACTGGAAGGAAACGCCAGAAGCGCACATTTTCAAAGCTGATCTTCCAGGTTTGAAGAAAGAGGAGGTGAAAATAGAGTTGGAAGAGGGGCAAAGAGTTCTGCAGATAAGCGGGGAGCGCAGCAAAGAAGAAGAGCACAAGAACGACAAATG…	Singleton				Low molecular weight heat-shock protein	CAA63570.1	Pseudotsuga menziesii	4e-60	235 bits (599)	135/143 (94%)	1.30252	5.3437e-07	1.17668e-05
32.01		535	GEM-045-D02	BX251102	GAACATTCTACCCATTGCCCCGCTATATAAGTGTTCCCCAATCTTTTAATATACATCAACGGTGGAAAATTTCCTGCGTTTGTGGAAGTTATAGCATTTGCATTTCTCCCGTGAGTAGTATCAGTTGTGTTTTGAGTCGAGAGGAGTATCAGTTTTGTTCTGAGTCGATATTCACAGTAAGCATGTCTCTCGTTCCACGCCTCTTCGGTAGCCGATCAAGCGTTTTCGATCCATTCTCACTGGACATATGGGACCCTTCTGTAGGGGCTAATTCTCCATTCTTCAGAGATTTAGGACACTTTCCAAGGGATGATGCAACAGCCATTGCCAACACTCAGCTCGATTGGAAAGAAACACCTGATGCGCACATTTTCAAGGCTGATCTTCCCGGTCTGAGGA…	Singleton				Chaperone	ABF61872.1	Agave tequilana	7e-39	164 bits (414)	98/122 (80%)	2.89452	2.07235e-07	5.97165e-06
32.01		597	GEM-054-H11	BX251756	ATTTGTTGTTTGCTATATCGTCTGCAAATTTTACCAAGTTATTTACTCGTTATTAAGATGGCGGAAGAAGCACCAGCGCACCAGGACCGCGGTATGTTCGGTCTATTCGGCAAAAAGAAGGAAGATGAGGGAAAGCAATCTGATCACATTGTGCAGACTCCTGCTCAGACTGAGGCTGCCTCTTATTATCCAGCTGCTCCTACGTATGGAGCCGAACACGGCCAAGGTCACGGTTACGAGGGGCAGTTTACCCCTGAGGAAGCTGAGCAACAGAAACACATGGGAAAGCTTCACCGCACGCACAGTTCCAGCTCCAGCTCTTCGAGCNNNNNNNNNNNNNNNNNNNNNNNNNNNNNNNNNNNNNNNNNNNNNNNNNNNNNNNNNNNNNNNNNNNNNNNN…	Singleton				Dehydrin 9 protein	ACJ37793.1	Pinus sylvestris	7e-54	213 bits (543)	129/188 (68%)	0.644814	4.05455e-05	0.000404597
[truncated: 151 more rows]

## Sheet: MIPS FC
MIPS Functional categories
FunCat code	Functional category
1	METABOLISM
1.01	Amino acid metabolism
1.05	C-compound and carbohydrate metabolism
1.06	Lipid, fatty acid and isoprenoid metabolism
1.2	Secondary metabolism
2	ENERGY
2.01	Glycolysis and gluconeogenesis
[truncated: 39 more rows]
