# Supplementary material for: Reprogramming of gene expression during compression wood formation in pine: Coordinated modulation of S-adenosylmethionine, lignin and lignan related genes
Source: BMC Plant Biol. 2012 Jun 29;12:100. doi: 10.1186/1471-2229-12-100 (PMC3406974; doi:10.1186/1471-2229-12-100)
Supplement: Additional file 4 — Relative transcript abundance of genes involved in S-adenosylmethionine metabolism in Cx and Ox. Values for normalized relative abundance ± SE used to construct Figure 6. [file 1471-2229-12-100-S4.xlsx]

## Sheet: Hoja1
GDCH		Cx	Ox
	T1-08	10.11 ± 1.50	2.98 ± 0.11
	T2-08	4.75 ± 0.81	1.74 ± 0.08
	T3-08	12.39 ± 0.47	2.38 ± 0.76
	T4-08	13.18 ± 0.11	8.83 ± 0.79
GS1b		Cx	Ox
	T1-08	9.57 ± 0.17	4.46 ± 0.15
	T2-08	4.72 ± 0.19	3.16 ± 0.30
	T3-08	6.61 ± 0.64	2.66 ± 0.86
	T4-08	8.17 ± 0.24	7.13 ± 0.58
mSHMT		Cx	Ox
	T1-08	3.30 ± 0.04	1.54 ± 0.03
	T2-08	2.88 ± 0.05	1.45 ± 0.14
	T3-08	3.18 ± 0.38	1.07 ± 0.35
	T4-08	4.64 ± 0.05	3.11 ± 0.20
cSHMT		Cx	Ox
	T1-08	0.63 ± 0.04	0.08 ± 0.01
	T2-08	6.97 ± 0.15	2.04 ± 0.19
	T3-08	0.27 ± 0.16	0.03 ± 0.01
	T4-08	5.90 ± 0.19	3.33 ± 0.31
MTHFR		Cx	Ox
	T1-08	4.34 ± 0.92	2.13 ± 0.09
	T2-08	6.13 ± 1.08	1.72 ± 0.06
	T3-08	19.47 ± 1.39	2.96 ± 0.95
	T4-08	22.3 ± 1.06	9.69 ± 0.76
MS		Cx	Ox
	T1-08	9.35 ± 0.08	2.87 ± 0.09
	T2-08	15.76 ± 0.53	4.45 ± 0.43
	T3-08	12.78 ± 0.78	3.54 ± 1.15
	T4-08	26.29 ± 2.42	13.65 ± 0.81
SAMS		Cx	Ox
	T1-08	14.35 ± 0.56	1.72 ± 0.08
	T2-08	12.54 ± 0.35	1.80 ± 0.17
	T3-08	10.11 ± 0.78	1.46 ± 0.47
	T4-08	18.80 ± 1.06	4.47 ± 0.30
SAHH		Cx	Ox
	T1-08	32.73 ± 1.79	7.22 ± 0.18
	T2-08	13.29 ± 0.32	4.13 ± 0.40
	T3-08	10.07 ± 1.33	2.51 ± 0.81
	T4-08	21.75 ± 0.74	7.78 ± 0.47
PSAT		Cx	Ox
	T1-08	5.57 ± 0.83	0.93 ± 0.04
	T2-08	3.87 ± 0.64	0.68 ± 0.01
	T3-08	8.31 ± 0.51	0.76 ± 0.24
	T4-08	7.69 ± 0.20	2.28 ± 0.24
PHGDH		Cx	Ox
	T1-08	1.24 ± 0.19	0.59 ± 0.04
	T2-08	1.18 ± 0.20	0.64 ± 0.04
	T3-08	2.62 ± 0.20	0.58 ± 0.18
	T4-08	1.75 ± 0.09	1.43 ± 0.16
CCoAOMT		Cx	Ox
	T1-08	51.23 ± 0.22	16.13 ± 0.41
	T2-08	36.59 ± 1.35	10.89 ± 1.09
	T3-08	41.16 ± 2.47	10.03 ± 3.25
	T4-08	61.78 ± 2.67	31.55 ± 1.92
COMT		Cx	Ox
	T1-08	14.28 ± 0.71	4.02 ± 0.13
	T2-08	8.00 ± 0.27	2.60 ± 0.24
	T3-08	7.22 ± 0.50	1.48 ± 0.48
	T4-08	11.19 ± 0.25	4.91 ± 0.37
HCT		Cx	Ox
	T1-08	2.07 ± 0.12	0.87 ± 0.15
	T2-08	1.74 ± 0.06	0.63 ± 0.06
	T3-08	2.33 ± 0.15	1.08 ± 0.06
	T4-08	3.23 ± 0.17	2.51 ± 0.13
